# Supplementary material for: Transcriptome analysis of genes involved in the pathogenesis mechanism of potato virus Y in potato cultivar YouJin
Source: Front Microbiol. 2024 Mar 6;15:1353814. doi: 10.3389/fmicb.2024.1353814 (PMC10951100; doi:10.3389/fmicb.2024.1353814)
Supplement: Supplementary file 1 [file Table_1.XLSX]

## Sheet: tableS1
Functional Annotation and Log2FC Values of 1949 Differentially Expressed Genes
#ID	gene_name	YJ-H1_FPKM	YJ-H1_count	YJ-H2_FPKM	YJ-H2_count	YJ-H3_FPKM	YJ-H3_count	YJ-PVY1_FPKM	YJ-PVY1_count	YJ-PVY2_FPKM	YJ-PVY2_count	YJ-PVY3_FPKM	YJ-PVY3_count	FDR	log2FC	regulated	COG_class	COG_class_annotation	GO_annotation	KEGG_annotation	KEGG_pathway_annotation	KOG_class	KOG_class_annotation	Pfam_annotation	Swiss_Prot_annotation	eggNOG_class	eggNOG_class_annotation	NR_annotation	GO_second_level_annotation
PGSC0003DMG400010059	Calcium/calmodulin-dependent protein kinase CaMK3	7.54579	693	8.79313	785	10.4494	1032	3.6021	309	4.01059	330	6.85699	643	0.00141453	-1.08275	down	[M]	Cell wall/membrane/envelope biogenesis	Molecular Function: protein kinase activity (GO:0004672);; Molecular Function: calcium ion binding (GO:0005509);; Molecular Function: ATP binding (GO:0005524);;	K00924|0.0e+00|sot:102588824|K00924 kinase [EC:2.7.1.-] | (RefSeq) CDPK-related kinase 5	--	[T]	Signal transduction mechanisms	Protein kinase domain	CDPK-related kinase 5 OS=Arabidopsis thaliana OX=3702 GN=CRK5 PE=2 SV=1	T	Signal transduction mechanisms	PREDICTED: CDPK-related kinase 5 [Solanum tuberosum]	molecular function: catalytic activity (GO:0003824);; biological process: metabolic process (GO:0008152);; biological process: cellular process (GO:0009987);; molecular function: binding (GO:0005488)
PGSC0003DMG400033363	Gene of unknown function	0.295417	11	0.284709	10	0.908613	35	3.03724	102	6.89228	221	8.4231	308	1.18e-07	3.40846	up	--	--	Molecular Function: protein binding (GO:0005515);;	--	--	--	--	Leucine rich repeat	--	T	Signal transduction mechanisms	PREDICTED: receptor-like protein 12 isoform X2 [Gossypium raimondii]	molecular function: binding (GO:0005488)
PGSC0003DMG400013293	UPF0497 membrane protein 14	3.16063	91	2.45831	69	2.26625	70	0.061532	2	0.423254	8	0.353159	11	5.28e-09	-3.57494	down	--	--	Cellular Component: endoplasmic reticulum (GO:0005783);; Cellular Component: plasma membrane (GO:0005886);; Cellular Component: integral component of membrane (GO:0016021);;	--	--	--	--	Domain of unknown function (DUF588)	CASP-like protein 2B1 OS=Ricinus communis OX=3988 GN=RCOM_0864260 PE=2 SV=1	S	Function unknown	CASP-like protein 2B1 [Capsicum annuum]	cellular component: intracellular (GO:0005622);; cellular component: cellular anatomical entity (GO:0110165)
PGSC0003DMG400017226	Inorganic phosphate transporter 1	26.2728	1932	23.2123	1651	35.5929	2824	74.2512	5089	84.9878	5593	79.0861	5950	5.04e-10	1.28513	up	[GEPR]	Carbohydrate transport and metabolism;; Amino acid transport and metabolism;; Inorganic ion transport and metabolism;; General function prediction only	Molecular Function: inorganic phosphate transmembrane transporter activity (GO:0005315);; Biological Process: phosphate ion transport (GO:0006817);; Cellular Component: integral component of membrane (GO:0016021);;	K08176|4.1e-306|sot:102577563|K08176 MFS transporter, PHS family, inorganic phosphate transporter | (RefSeq) PT1; inorganic phosphate transporter	--	[P]	Inorganic ion transport and metabolism	Sugar (and other) transporter	Low affinity inorganic phosphate transporter 1 OS=Petunia hybrida OX=4102 GN=PT1 PE=2 SV=1	P	Inorganic ion transport and metabolism	PREDICTED: inorganic phosphate transporter isoform X1 [Solanum tuberosum]	molecular function: transporter activity (GO:0005215);; biological process: cellular process (GO:0009987);; biological process: localization (GO:0051179);; cellular component: cellular anatomical entity (GO:0110165)
PGSC0003DMG400001845	Purine transporter	2.28343	83	1.7754	63	2.23552	87	0.9011	31	0.736626	24	0.763251	29	3.04e-05	-1.57348	down	--	--	Molecular Function: purine nucleoside transmembrane transporter activity (GO:0015211);; Cellular Component: integral component of membrane (GO:0016021);;	--	--	--	--	Purine nucleobase transmembrane transport	Probable purine permease 11 OS=Arabidopsis thaliana OX=3702 GN=PUP11 PE=1 SV=1	S	Function unknown	PREDICTED: probable purine permease 11 [Solanum tuberosum]	molecular function: transporter activity (GO:0005215);; biological process: cellular process (GO:0009987);; biological process: localization (GO:0051179);; cellular component: cellular anatomical entity (GO:0110165)
PGSC0003DMG400007374	Extensin	21.7913	1359	27.1646	1647	24.2637	1630	12.7796	742	14.3515	801	14.5446	928	8.87e-13	-1.01343	down	--	--	--	--	--	--	--	--	--	S	Function unknown	PREDICTED: vegetative cell wall protein gp1-like [Solanum tuberosum]	--
PGSC0003DMG400009514	Kunitz-type protease inhibitor	23.389	653	22.7763	618	3.99292	120	0.271559	8	0.577677	15	0.231382	7	9.25e-15	-5.66548	down	--	--	Molecular Function: endopeptidase inhibitor activity (GO:0004866);;	--	--	--	--	Trypsin and protease inhibitor	Aspartic protease inhibitor 1 OS=Solanum tuberosum OX=4113 PE=1 SV=2	--	--	PREDICTED: aspartic protease inhibitor 11-like [Solanum tuberosum]	molecular function: molecular function regulator (GO:0098772);; biological process: biological regulation (GO:0065007)
PGSC0003DMG400014222	Zinc finger protein	8.23279	235	3.45875	106	19.702	598	49.8576	1454	43.9559	1228	58.0216	1672	0.000157035	2.14679	up	--	--	Molecular Function: ubiquitin-protein transferase activity (GO:0004842);; Molecular Function: metal ion binding (GO:0046872);;	K11975|2.5e-97|sot:102595716|K11975 E3 ubiquitin-protein ligase RNF144 [EC:2.3.2.31] | (RefSeq) probable E3 ubiquitin-protein ligase RNF217	--	[O]	Posttranslational modification, protein turnover, chaperones	IBR domain, a half RING-finger domain	--	O	Posttranslational modification, protein turnover, chaperones	PREDICTED: probable E3 ubiquitin-protein ligase RNF217 [Solanum tuberosum]	molecular function: catalytic activity (GO:0003824);; molecular function: binding (GO:0005488)
PGSC0003DMG400032839	Gene of unknown function	6.52466	264	5.50505	205	6.44641	284	3.08908	114	2.89488	104	4.02346	153	9.73e-06	-1.12881	down	--	--	--	--	--	--	--	--	--	--	--	--	--
PGSC0003DMG400015428	Conserved gene of unknown function	2.71184	84	2.97241	90	2.13057	71	0.780547	22	1.29022	37	1.05993	34	0.000281332	-1.50921	down	--	--	Cellular Component: integral component of membrane (GO:0016021);;	--	--	[S]	Function unknown	TLC domain	--	S	Function unknown	PREDICTED: uncharacterized protein LOC102590959 [Solanum tuberosum]	cellular component: cellular anatomical entity (GO:0110165)
PGSC0003DMG400029361	Poly(ADP-ribose) glycohydrolase	5.90513	444	5.26815	378	6.34068	521	15.2838	1106	15.5954	1058	13.9423	926	1.33e-08	1.10964	up	--	--	Molecular Function: poly(ADP-ribose) glycohydrolase activity (GO:0004649);; Biological Process: carbohydrate metabolic process (GO:0005975);;	K07759|0.0e+00|sot:102600760|K07759 poly(ADP-ribose) glycohydrolase [EC:3.2.1.143] | (RefSeq) poly(ADP-ribose) glycohydrolase 1-like	--	[T]	Signal transduction mechanisms	Poly (ADP-ribose) glycohydrolase (PARG)	Poly(ADP-ribose) glycohydrolase 1 OS=Arabidopsis thaliana OX=3702 GN=PARG1 PE=1 SV=2	T	Signal transduction mechanisms	PREDICTED: poly(ADP-ribose) glycohydrolase 1-like [Solanum tuberosum]	molecular function: catalytic activity (GO:0003824);; biological process: metabolic process (GO:0008152)
PGSC0003DMG400000089	Aldose 1-epimerase	3.99132	311	4.74224	359	4.44291	373	1.94048	141	2.12542	148	2.46923	197	1.43e-09	-1.20944	down	[G]	Carbohydrate transport and metabolism	Biological Process: carbohydrate metabolic process (GO:0005975);; Molecular Function: carbohydrate binding (GO:0030246);; Molecular Function: glucose-6-phosphate 1-epimerase activity (GO:0047938);;	K01792|2.0e-180|sot:102597354|K01792 glucose-6-phosphate 1-epimerase [EC:5.1.3.15] | (RefSeq) putative glucose-6-phosphate 1-epimerase	Glycolysis / Gluconeogenesis (ko00010)	[G]	Carbohydrate transport and metabolism	Aldose 1-epimerase	Putative glucose-6-phosphate 1-epimerase OS=Cenchrus ciliaris OX=35872 PE=2 SV=1	G	Carbohydrate transport and metabolism	PREDICTED: putative glucose-6-phosphate 1-epimerase [Solanum tuberosum]	biological process: metabolic process (GO:0008152);; molecular function: binding (GO:0005488);; molecular function: catalytic activity (GO:0003824)
PGSC0003DMG400021136	Cytochrome P450	0.508397	32	0.968293	60	0.73018	50	1.86393	110	2.1249	120	1.4685	95	0.00721559	1.10012	up	[QV]	Secondary metabolites biosynthesis, transport and catabolism;; Defense mechanisms	Molecular Function: monooxygenase activity (GO:0004497);; Molecular Function: iron ion binding (GO:0005506);; Molecular Function: oxidoreductase activity, acting on paired donors, with incorporation or reduction of molecular oxygen (GO:0016705);; Molecular Function: heme binding (GO:0020037);;	K20667|4.5e-241|sot:102581212|K20667 beta-amyrin 28-monooxygenase [EC:1.14.14.126] | (RefSeq) beta-amyrin 28-oxidase-like	--	[QI]	Secondary metabolites biosynthesis, transport and catabolism;; Lipid transport and metabolism	Cytochrome P450	Beta-amyrin 28-monooxygenase OS=Medicago truncatula OX=3880 GN=CYP716A12 PE=1 SV=1	Q	Secondary metabolites biosynthesis, transport and catabolism	PREDICTED: beta-amyrin 28-oxidase-like [Solanum tuberosum]	molecular function: catalytic activity (GO:0003824);; biological process: metabolic process (GO:0008152);; molecular function: binding (GO:0005488)
PGSC0003DMG400000184	Ferric-chelate reductase	15.6745	1387	12.6524	1087	15.998	1492	57.817	4699	64.6856	5057	59.5807	5351	2.04e-35	1.82855	up	[T]	Signal transduction mechanisms	Cellular Component: integral component of membrane (GO:0016021);; Molecular Function: oxidoreductase activity (GO:0016491);;	K00521|0.0e+00|sot:102579252|K00521 ferric-chelate reductase [EC:1.16.1.7] | (RefSeq) ferric reduction oxidase 2-like	--	[PQ]	Inorganic ion transport and metabolism;; Secondary metabolites biosynthesis, transport and catabolism	Ferric reductase NAD binding domain	Ferric reduction oxidase 2 OS=Arabidopsis thaliana OX=3702 GN=FRO2 PE=1 SV=2	PQ	Inorganic ion transport and metabolism;; Secondary metabolites biosynthesis, transport and catabolism	PREDICTED: ferric reduction oxidase 2-like [Solanum tuberosum]	cellular component: cellular anatomical entity (GO:0110165);; molecular function: catalytic activity (GO:0003824)
PGSC0003DMG400028911	Aspartic proteinase nepenthesin-1	0.478528	51	0.986055	102	0.615291	67	0.270976	27	0.322348	30	0.214791	23	0.00188139	-1.56053	down	--	--	Molecular Function: aspartic-type endopeptidase activity (GO:0004190);;	K22683|5.9e-67|han:110891469|K22683 aspartyl protease family protein [EC:3.4.23.-] | (RefSeq) aspartyl protease family protein 2-like	--	[O]	Posttranslational modification, protein turnover, chaperones	Xylanase inhibitor N-terminal	Aspartyl protease family protein At5g10770 OS=Arabidopsis thaliana OX=3702 GN=At5g10770 PE=2 SV=1	O	Posttranslational modification, protein turnover, chaperones	PREDICTED: protein ASPARTIC PROTEASE IN GUARD CELL 2-like [Solanum tuberosum]	molecular function: catalytic activity (GO:0003824);; biological process: metabolic process (GO:0008152)
PGSC0003DMG402031447	Gene of unknown function	0.111737	5	0.07745	4	0.151808	7	3.87336	152	3.81535	144	10.0725	434	2.01e-16	5.3826	up	--	--	--	--	--	--	--	--	--	U	Intracellular trafficking, secretion, and vesicular transport	PREDICTED: putative clathrin assembly protein At5g35200 [Capsicum annuum]	--
PGSC0003DMG400014459	Phosphoethanolamine N-methyltransferase	582.912	40436	644.256	43437	665.818	49762	211.77	13675	330.411	20495	284.8	20215	1.02e-12	-1.39863	down	[I]	Lipid transport and metabolism	Molecular Function: phosphoethanolamine N-methyltransferase activity (GO:0000234);; Biological Process: phosphatidylcholine biosynthetic process (GO:0006656);;	K05929|5.5e-297|sot:102596533|K05929 phosphoethanolamine N-methyltransferase [EC:2.1.1.103] | (RefSeq) phosphomethylethanolamine N-methyltransferase-like	Glycerophospholipid metabolism (ko00564)	[IR]	Lipid transport and metabolism;; General function prediction only	Methyltransferase domain	Phosphomethylethanolamine N-methyltransferase OS=Arabidopsis thaliana OX=3702 GN=NMT2 PE=1 SV=2	I	Lipid transport and metabolism	PREDICTED: phosphomethylethanolamine N-methyltransferase-like [Solanum tuberosum]	molecular function: catalytic activity (GO:0003824);; biological process: metabolic process (GO:0008152);; biological process: cellular process (GO:0009987)
PGSC0003DMG400005082	Beta-glucosidase	1.52515	95	2.19999	133	2.25382	151	0.810343	47	0.462846	26	0.804518	52	1.73e-05	-1.70414	down	[G]	Carbohydrate transport and metabolism	Molecular Function: hydrolase activity, hydrolyzing O-glycosyl compounds (GO:0004553);; Biological Process: carbohydrate metabolic process (GO:0005975);;	K05350|4.9e-251|sot:102591084|K05350 beta-glucosidase [EC:3.2.1.21] | (RefSeq) beta-glucosidase 46-like	Cyanoamino acid metabolism (ko00460);; Starch and sucrose metabolism (ko00500);; Phenylpropanoid biosynthesis (ko00940)	[G]	Carbohydrate transport and metabolism	Glycosyl hydrolase family 1	Beta-glucosidase 46 OS=Arabidopsis thaliana OX=3702 GN=BGLU46 PE=1 SV=2	G	Carbohydrate transport and metabolism	PREDICTED: beta-glucosidase 46-like [Solanum tuberosum]	molecular function: catalytic activity (GO:0003824);; biological process: metabolic process (GO:0008152)
PGSC0003DMG400038200	30S ribosomal protein S7, chloroplastic	31.8472	455	59.0877	820	64.7136	995	22.4326	298	28.8516	368	25.2559	369	0.000167709	-1.22182	down	[J]	Translation, ribosomal structure and biogenesis	Molecular Function: structural constituent of ribosome (GO:0003735);; Biological Process: translation (GO:0006412);; Cellular Component: chloroplast (GO:0009507);; Cellular Component: small ribosomal subunit (GO:0015935);; Molecular Function: rRNA binding (GO:0019843);;	K02992|6.9e-66|nau:34583173|K02992 small subunit ribosomal protein S7 | (RefSeq) rps7, CPT59_pgp018; ribosomal protein S7	Ribosome (ko03010)	[J]	Translation, ribosomal structure and biogenesis	Ribosomal protein S7p/S5e	30S ribosomal protein S7, chloroplastic OS=Atropa belladonna OX=33113 GN=rps7-A PE=3 SV=1	J	Translation, ribosomal structure and biogenesis	ribosomal protein S7 [Solanum lanzae]	molecular function: structural molecule activity (GO:0005198);; biological process: metabolic process (GO:0008152);; biological process: cellular process (GO:0009987);; cellular component: intracellular (GO:0005622);; cellular component: cellular anatomical entity (GO:0110165);; cellular component: protein-containing complex (GO:0032991);; molecular function: binding (GO:0005488)
PGSC0003DMG400026264	Homeobox-leucine zipper protein	7.49704	347	9.17188	415	7.25261	361	4.64555	197	5.02022	209	3.59371	172	3.67e-06	-1.05921	down	--	--	Cellular Component: nucleus (GO:0005634);; Biological Process: regulation of transcription, DNA-templated (GO:0006355);; Molecular Function: sequence-specific DNA binding (GO:0043565);;	K09338|5.0e-151|sot:102604457|K09338 homeobox-leucine zipper protein | (RefSeq) homeobox-leucine zipper protein HAT4	--	[K]	Transcription	HD-ZIP protein N terminus	Homeobox-leucine zipper protein HAT4 OS=Arabidopsis thaliana OX=3702 GN=HAT4 PE=1 SV=1	K	Transcription	PREDICTED: homeobox-leucine zipper protein HAT4 [Solanum tuberosum]	cellular component: intracellular (GO:0005622);; cellular component: cellular anatomical entity (GO:0110165);; biological process: biological regulation (GO:0065007);; molecular function: binding (GO:0005488)
PGSC0003DMG400003376	Gene of unknown function	12.1981	249	9.38603	186	7.41778	163	2.31174	44	4.96737	91	5.29624	111	0.00224671	-1.40804	down	--	--	--	--	--	--	--	--	--	--	--	hypothetical protein BC332_17062 [Capsicum chinense]	--
PGSC0003DMG400029129	Stress-induced receptor-like kinase	9.3171	239	10.1117	252	12.4548	344	25.0418	597	31.9551	732	24.1926	634	5.75e-08	1.14216	up	--	--	Molecular Function: polysaccharide binding (GO:0030247);;	--	--	--	--	Wall-associated receptor kinase galacturonan-binding	--	T	Signal transduction mechanisms	PREDICTED: uncharacterized protein LOC102589773 isoform X2 [Solanum tuberosum]	molecular function: binding (GO:0005488)
PGSC0003DMG400013512	Conserved gene of unknown function	56.4428	992	45.5809	781	28.8186	550	6.30783	103	9.32686	149	14.2695	260	3.17e-08	-2.32271	down	--	--	--	K01513|1.2e-09|ats:109769794|K01513 ectonucleotide pyrophosphatase/phosphodiesterase family member 1/3 [EC:3.1.4.1 3.6.1.9] | (RefSeq) uncharacterized protein LOC109769794	Purine metabolism (ko00230);; Pyrimidine metabolism (ko00240);; Starch and sucrose metabolism (ko00500);; Riboflavin metabolism (ko00740);; Nicotinate and nicotinamide metabolism (ko00760);; Pantothenate and CoA biosynthesis (ko00770)	--	--	Plant protein 1589 of unknown function (A_thal_3526)	--	S	Function unknown	PREDICTED: uncharacterized protein LOC102588171 isoform X1 [Solanum tuberosum]	--
PGSC0003DMG400015593	LATD/NIP	3.04853	232	3.99706	295	3.00718	246	0.670334	48	0.895661	61	1.54689	121	3.28e-06	-1.87637	down	[E]	Amino acid transport and metabolism	Cellular Component: integral component of membrane (GO:0016021);; Molecular Function: transmembrane transporter activity (GO:0022857);;	K14638|2.2e-310|sly:107196795|K14638 solute carrier family 15 (peptide/histidine transporter), member 3/4 | (RefSeq) NRT1/ PTR FAMILY 1.2	--	[E]	Amino acid transport and metabolism	POT family	Protein NRT1/ PTR FAMILY 1.2 OS=Arabidopsis thaliana OX=3702 GN=NPF1.2 PE=1 SV=1	E	Amino acid transport and metabolism	PREDICTED: protein NRT1/ PTR FAMILY 1.2-like isoform X2 [Solanum tuberosum]	cellular component: cellular anatomical entity (GO:0110165);; molecular function: transporter activity (GO:0005215)
PGSC0003DMG400008309	Chlorophyll a/b binding protein	433.503	14490	465.708	15129	329.684	11873	73.6723	2293	182.116	5443	84.823	2901	6.11e-08	-2.06383	down	--	--	Cellular Component: photosystem I (GO:0009522);; Cellular Component: photosystem II (GO:0009523);; Cellular Component: chloroplast thylakoid membrane (GO:0009535);; Biological Process: photosynthesis, light harvesting (GO:0009765);; Cellular Component: integral component of membrane (GO:0016021);; Molecular Function: chlorophyll binding (GO:0016168);; Biological Process: protein-chromophore linka…	K08912|1.5e-152|sot:102589865|K08912 light-harvesting complex II chlorophyll a/b binding protein 1 | (RefSeq) chlorophyll a-b binding protein 1B, chloroplastic-like	Photosynthesis - antenna proteins (ko00196)	--	--	Chlorophyll A-B binding protein	Chlorophyll a-b binding protein 1B, chloroplastic OS=Solanum lycopersicum OX=4081 GN=CAB1B PE=3 SV=1	O	Posttranslational modification, protein turnover, chaperones	PREDICTED: chlorophyll a-b binding protein 1B, chloroplastic-like [Solanum tuberosum]	cellular component: intracellular (GO:0005622);; cellular component: protein-containing complex (GO:0032991);; cellular component: cellular anatomical entity (GO:0110165);; biological process: metabolic process (GO:0008152);; biological process: cellular process (GO:0009987);; molecular function: binding (GO:0005488)
PGSC0003DMG402005942	Beta-D-glucan exohydrolase	4.05366	232	5.86205	326	2.66405	165	0.890211	48	1.80173	93	0.703986	42	4.5e-05	-2.08599	down	[G]	Carbohydrate transport and metabolism	Molecular Function: hydrolase activity, hydrolyzing O-glycosyl compounds (GO:0004553);; Biological Process: carbohydrate metabolic process (GO:0005975);;	K05349|7.4e-214|sot:102586545|K05349 beta-glucosidase [EC:3.2.1.21] | (RefSeq) beta-glucosidase BoGH3B-like	Cyanoamino acid metabolism (ko00460);; Starch and sucrose metabolism (ko00500);; Phenylpropanoid biosynthesis (ko00940)	--	--	Glycosyl hydrolase family 3 C-terminal domain	Beta-xylosidase/alpha-L-arabinofuranosidase 1 (Fragment) OS=Medicago sativa subsp. varia OX=36902 GN=Xyl1 PE=1 SV=1	S	Function unknown	PREDICTED: beta-glucosidase BoGH3B-like isoform X2 [Solanum tuberosum]	molecular function: catalytic activity (GO:0003824);; biological process: metabolic process (GO:0008152)
NewGene_3215	--	0.183528	6	0.295114	9	0.050921	2	1.52074	44	1.3193	37	1.62366	52	6.6e-05	2.84179	up	--	--	Molecular Function: nucleic acid binding (GO:0003676);; Molecular Function: RNA-DNA hybrid ribonuclease activity (GO:0004523);;	K14803|6.23e-10|nsy:104237394|K14803 protein phosphatase PTC2/3 [EC:3.1.3.16] | (RefSeq) probable protein phosphatase 2C 28 isoform X1	--	--	--	Reverse transcriptase-like	--	--	--	PREDICTED: uncharacterized protein LOC104220529 [Nicotiana sylvestris]	molecular function: binding (GO:0005488);; molecular function: catalytic activity (GO:0003824);; biological process: metabolic process (GO:0008152);; biological process: cellular process (GO:0009987)
PGSC0003DMG400025932	F-box and wd40 domain protein	2.32264	168	2.76784	195	5.93522	462	1.9115	129	1.26861	83	1.51396	112	0.00316347	-1.42088	down	--	--	Molecular Function: nucleotide binding (GO:0000166);; Biological Process: mitotic cell cycle (GO:0000278);; Biological Process: mitotic cytokinesis (GO:0000281);; Biological Process: cytokinesis (GO:0000910);; Molecular Function: molecular_function (GO:0003674);; Molecular Function: catalytic activity (GO:0003824);; Molecular Function: protein kinase activity (GO:0004672);; Molecular Function: pr…	K14963|3.2e-33|var:108321830|K14963 COMPASS component SWD3 | (RefSeq) myosin heavy chain kinase B-like	--	[R]	General function prediction only	WD domain, G-beta repeat	Protein JINGUBANG OS=Arabidopsis thaliana OX=3702 GN=JGB PE=1 SV=1	R	General function prediction only	protein JINGUBANG [Solanum pennellii]	molecular function: binding (GO:0005488);; biological process: cellular process (GO:0009987);; molecular function: catalytic activity (GO:0003824);; biological process: metabolic process (GO:0008152);; cellular component: intracellular (GO:0005622);; cellular component: cellular anatomical entity (GO:0110165)
PGSC0003DMG400016280	Auxin/indole-3-acetic acid	57.6459	1933	61.9897	2021	50.531	1826	20.9444	654	17.8368	535	23.575	809	5.07e-19	-1.64852	down	--	--	Cellular Component: nucleus (GO:0005634);; Biological Process: regulation of transcription, DNA-templated (GO:0006355);; Biological Process: auxin-activated signaling pathway (GO:0009734);;	K14484|1.5e-118|sot:102586718|K14484 auxin-responsive protein IAA | (RefSeq) IAA2; auxin-responsive protein IAA14-like	Plant hormone signal transduction (ko04075)	--	--	AUX/IAA family	Auxin-responsive protein IAA14 OS=Arabidopsis thaliana OX=3702 GN=IAA14 PE=1 SV=2	K	Transcription	auxin-responsive protein IAA14-like [Solanum tuberosum]	cellular component: intracellular (GO:0005622);; cellular component: cellular anatomical entity (GO:0110165);; biological process: biological regulation (GO:0065007);; biological process: cellular process (GO:0009987);; biological process: signaling (GO:0023052);; biological process: response to stimulus (GO:0050896)
PGSC0003DMG400018706	Amidase family protein	34.4504	2165	37.0867	2369	33.6988	2329	16.4064	995	21.8634	1257	15.9012	1039	1.98e-11	-1.16014	down	[J]	Translation, ribosomal structure and biogenesis	Molecular Function: molecular_function (GO:0003674);; Molecular Function: catalytic activity (GO:0003824);; Molecular Function: hydrolase activity (GO:0016787);; Molecular Function: hydrolase activity, acting on carbon-nitrogen (but not peptide) bonds (GO:0016810);; Molecular Function: hydrolase activity, acting on carbon-nitrogen (but not peptide) bonds, in linear amides (GO:0016811);;	K01426|7.3e-281|sot:102592174|K01426 amidase [EC:3.5.1.4] | (RefSeq) putative amidase C869.01	Arginine and proline metabolism (ko00330);; Phenylalanine metabolism (ko00360);; Tryptophan metabolism (ko00380)	[J]	Translation, ribosomal structure and biogenesis	Amidase	Probable amidase At4g34880 OS=Arabidopsis thaliana OX=3702 GN=At4g34880 PE=2 SV=1	J	Translation, ribosomal structure and biogenesis	PREDICTED: putative amidase C869.01 [Solanum tuberosum]	molecular function: catalytic activity (GO:0003824)
PGSC0003DMG400025954	Conserved gene of unknown function	73.5073	1142	46.4375	701	64.3327	1076	41.238	596	19.6128	273	32.6642	519	0.00196434	-1.18034	down	--	--	--	--	--	--	--	--	--	S	Function unknown	hypothetical protein EJD97_009798 [Solanum chilense]	--
PGSC0003DMG402027248	Insulin degrading enzyme	17.0773	1050	17.0104	1018	21.7349	1449	59.0251	3390	61.0913	3362	54.6793	3426	1.49e-21	1.44007	up	[O]	Posttranslational modification, protein turnover, chaperones	Molecular Function: catalytic activity (GO:0003824);; Molecular Function: metal ion binding (GO:0046872);;	K01408|1.6e-202|sot:102606094|K01408 insulysin [EC:3.4.24.56] | (RefSeq) zinc-metallopeptidase, peroxisomal-like	--	[O]	Posttranslational modification, protein turnover, chaperones	Peptidase M16 inactive domain	Insulin-degrading enzyme-like 1, peroxisomal OS=Arabidopsis thaliana OX=3702 GN=PXM16 PE=2 SV=1	O	Posttranslational modification, protein turnover, chaperones	PREDICTED: zinc-metallopeptidase, peroxisomal-like [Solanum tuberosum]	molecular function: catalytic activity (GO:0003824);; molecular function: binding (GO:0005488)
NewGene_694	--	1.17371	53	2.55743	111	1.68624	81	0.903458	38	0.657257	27	0.55013	26	0.00242722	-1.52709	down	--	--	--	K03097|1.29e-10|aip:107632886|K03097 casein kinase II subunit alpha [EC:2.7.11.1] | (RefSeq) casein kinase II subunit alpha-like isoform X3	Ribosome biogenesis in eukaryotes (ko03008);; Circadian rhythm - plant (ko04712)	--	--	Protein of unknown function (DUF642)	--	S	Function unknown	PREDICTED: uncharacterized protein LOC102578783 [Solanum tuberosum]	--
NewGene_8251	--	0.442546	26	0.427849	25	0.600243	38	5.14335	280	6.08789	318	4.29966	258	6.45e-27	3.1752	up	--	--	Molecular Function: nucleic acid binding (GO:0003676);; Biological Process: DNA integration (GO:0015074);;	K03006|8.82e-27|adu:107466525|K03006 DNA-directed RNA polymerase II subunit RPB1 [EC:2.7.7.6] | (RefSeq) LOW QUALITY PROTEIN: DNA-directed RNA polymerase II subunit 1-like	RNA polymerase (ko03020)	[R]	General function prediction only	Reverse transcriptase (RNA-dependent DNA polymerase)	Uncharacterized mitochondrial protein AtMg00810 OS=Arabidopsis thaliana OX=3702 GN=AtMg00810 PE=4 SV=1	Q	Secondary metabolites biosynthesis, transport and catabolism	Putative gag-pol polyprotein, identical [Solanum demissum]	molecular function: binding (GO:0005488);; biological process: metabolic process (GO:0008152);; biological process: cellular process (GO:0009987)
PGSC0003DMG400004712	Fringe	16.5682	609	14.781	528	18.0251	714	48.0161	1642	72.2129	2373	56.9647	2142	1.79e-15	1.63647	up	--	--	--	K14780|5.7e-88|dcr:108220614|K14780 ATP-dependent RNA helicase DHX37/DHR1 [EC:3.6.4.13] | (RefSeq) ATP-dependent RNA helicase DEAH13-like isoform X1	--	[G]	Carbohydrate transport and metabolism	Protein of unknown function, DUF604	--	S	Function unknown	PREDICTED: uncharacterized protein LOC102600818 [Solanum tuberosum]	--
PGSC0003DMG400013217	Gene of unknown function	1.56049	101	1.12229	71	1.65982	115	0.600671	36	0.605433	35	0.827815	55	0.00089985	-1.29412	down	--	--	Cellular Component: cellular_component (GO:0005575);; Cellular Component: intracellular (GO:0005622);; Cellular Component: obsolete cell (GO:0005623);; Cellular Component: cytoplasm (GO:0005737);; Cellular Component: vacuole (GO:0005773);; Cellular Component: endoplasmic reticulum (GO:0005783);; Cellular Component: plasma membrane (GO:0005886);; Cellular Component: endomembrane system (GO:0012505…	--	--	--	--	--	--	R	General function prediction only	hypothetical protein EJD97_017484 [Solanum chilense]	cellular component: intracellular (GO:0005622);; cellular component: cellular anatomical entity (GO:0110165)
PGSC0003DMG400030727	Gene of unknown function	1.3467	67	0.993723	48	1.82208	98	3.77884	175	3.36167	149	4.09394	208	0.000449386	1.22452	up	--	--	--	--	--	--	--	--	--	--	--	--	--
PGSC0003DMG400004499	Homeobox protein	2.80834	92	4.02932	128	3.16693	112	0.848523	26	0.513162	15	0.675076	23	1.81e-10	-2.48115	down	--	--	Cellular Component: nucleus (GO:0005634);; Biological Process: regulation of transcription, DNA-templated (GO:0006355);; Molecular Function: sequence-specific DNA binding (GO:0043565);;	K09338|3.3e-102|sot:102583067|K09338 homeobox-leucine zipper protein | (RefSeq) homeobox-leucine zipper protein ATHB-40-like	--	[K]	Transcription	Homeodomain	Homeobox-leucine zipper protein ATHB-21 OS=Arabidopsis thaliana OX=3702 GN=ATHB-21 PE=2 SV=1	K	Transcription	PREDICTED: homeobox-leucine zipper protein ATHB-40-like [Solanum tuberosum]	cellular component: intracellular (GO:0005622);; cellular component: cellular anatomical entity (GO:0110165);; biological process: biological regulation (GO:0065007);; molecular function: binding (GO:0005488)
PGSC0003DMG400014766	41 kD chloroplast nucleoid DNA binding protein (CND41)	8.48894	466	9.80628	523	12.4825	737	31.589	1611	44.9395	2202	60.9493	3417	1.08e-10	1.95929	up	--	--	Molecular Function: aspartic-type endopeptidase activity (GO:0004190);;	K22683|9.8e-40|cam:101511311|K22683 aspartyl protease family protein [EC:3.4.23.-] | (RefSeq) protein ASPARTIC PROTEASE IN GUARD CELL 1	--	[O]	Posttranslational modification, protein turnover, chaperones	Eukaryotic aspartyl protease	Aspartyl protease family protein At5g10770 OS=Arabidopsis thaliana OX=3702 GN=At5g10770 PE=2 SV=1	O	Posttranslational modification, protein turnover, chaperones	PREDICTED: protein ASPARTIC PROTEASE IN GUARD CELL 1-like [Solanum tuberosum]	molecular function: catalytic activity (GO:0003824);; biological process: metabolic process (GO:0008152)
PGSC0003DMG400024251	Conserved gene of unknown function	0.647128	51	1.17307	90	0.71648	61	0.320874	24	0.307153	22	0.074218	6	0.00407161	-2.04169	down	--	--	--	--	--	--	--	Domain of unknown function (DUF4378)	--	S	Function unknown	PREDICTED: protein LONGIFOLIA 1 isoform X1 [Solanum tuberosum]	--
PGSC0003DMG400011273	Phosphatase 2C family protein	3.38565	253	3.9834	280	2.98408	231	1.9192	131	1.92744	122	1.29886	94	1.77e-05	-1.24008	down	--	--	Molecular Function: protein serine/threonine phosphatase activity (GO:0004722);;	K17506|8.9e-22|mng:MNEG_3991|K17506 protein phosphatase 1L [EC:3.1.3.16] | (RefSeq) hypothetical protein	--	[T]	Signal transduction mechanisms	Protein phosphatase 2C	Probable protein phosphatase 2C 6 OS=Arabidopsis thaliana OX=3702 GN=At1g16220 PE=2 SV=1	T	Signal transduction mechanisms	PREDICTED: probable protein phosphatase 2C 6 [Solanum tuberosum]	molecular function: catalytic activity (GO:0003824);; biological process: metabolic process (GO:0008152);; biological process: cellular process (GO:0009987)
PGSC0003DMG400020777	Gene of unknown function	5.74396	213	7.88972	285	8.66282	346	16.96	586	24.1542	801	19.8931	755	3.07e-07	1.24992	up	--	--	Cellular Component: integral component of membrane (GO:0016021);;	--	--	--	--	--	--	--	--	--	cellular component: cellular anatomical entity (GO:0110165)
PGSC0003DMG400005361	Calreticulin	92.289	5567	98.4681	5951	113.651	7906	192.102	10683	311.717	17126	291.594	18823	5.06e-06	1.163	up	--	--	Molecular Function: calcium ion binding (GO:0005509);; Cellular Component: endoplasmic reticulum lumen (GO:0005788);; Biological Process: protein folding (GO:0006457);; Molecular Function: unfolded protein binding (GO:0051082);;	K08057|2.5e-189|sot:102606145|K08057 calreticulin | (RefSeq) calreticulin-3-like	Protein processing in endoplasmic reticulum (ko04141);; Phagosome (ko04145)	[O]	Posttranslational modification, protein turnover, chaperones	Calreticulin family	Calreticulin-3 OS=Arabidopsis thaliana OX=3702 GN=CRT3 PE=1 SV=2	O	Posttranslational modification, protein turnover, chaperones	PREDICTED: calreticulin-3-like [Solanum tuberosum]	molecular function: binding (GO:0005488);; cellular component: intracellular (GO:0005622);; cellular component: cellular anatomical entity (GO:0110165);; biological process: cellular process (GO:0009987)
NewGene_1591	--	12.3567	281	6.69112	152	12.4843	309	82.3385	1680	83.2485	1650	84.6115	1938	9.68e-24	2.7294	up	--	--	Cellular Component: integral component of membrane (GO:0016021);;	K03574|4.51e-11|sot:102591126|K03574 8-oxo-dGTP diphosphatase [EC:3.6.1.55] | (RefSeq) uncharacterized LOC102591126	--	--	--	--	--	--	--	PREDICTED: uncharacterized protein LOC107060856 [Solanum tuberosum]	cellular component: cellular anatomical entity (GO:0110165)
PGSC0003DMG401007615	Urea active transporter	0.61215	54	0.68027	58	1.87408	178	13.3016	1087	12.7711	1002	13.299	1194	7.87e-15	3.43307	up	[E]	Amino acid transport and metabolism	Molecular Function: urea transmembrane transporter activity (GO:0015204);; Cellular Component: integral component of membrane (GO:0016021);;	K20989|4.8e-252|sot:102589439|K20989 urea-proton symporter | (RefSeq) urea-proton symporter DUR3-like	--	[E]	Amino acid transport and metabolism	Sodium:solute symporter family	Urea-proton symporter DUR3 OS=Arabidopsis thaliana OX=3702 GN=DUR3 PE=1 SV=1	E	Amino acid transport and metabolism	PREDICTED: LOW QUALITY PROTEIN: urea-proton symporter DUR3-like [Solanum tuberosum]	molecular function: transporter activity (GO:0005215);; biological process: cellular process (GO:0009987);; biological process: localization (GO:0051179);; cellular component: cellular anatomical entity (GO:0110165)
PGSC0003DMG400026025	AG-motif binding protein-3	7.2356	295	8.99838	356	7.20756	316	3.15697	120	3.75746	137	2.67681	112	1.03e-10	-1.49101	down	--	--	Cellular Component: nucleus (GO:0005634);; Molecular Function: zinc ion binding (GO:0008270);; Molecular Function: sequence-specific DNA binding (GO:0043565);; Biological Process: positive regulation of transcription, DNA-templated (GO:0045893);;	K21630|8.1e-26|cmax:111478040|K21630 GATA-type zinc finger protein 1 | (RefSeq) GATA transcription factor 6-like	--	[K]	Transcription	GATA zinc finger	GATA transcription factor 4 OS=Arabidopsis thaliana OX=3702 GN=GATA4 PE=2 SV=1	K	Transcription	PREDICTED: GATA transcription factor 4 [Solanum tuberosum]	cellular component: intracellular (GO:0005622);; cellular component: cellular anatomical entity (GO:0110165);; molecular function: binding (GO:0005488);; biological process: biological regulation (GO:0065007)
NewGene_4846	--	341.38	5790	147.324	2441	190.716	3496	8.29685	131	25.5485	380	34.9257	616	2.17e-10	-3.51795	down	--	--	Molecular Function: serine-type endopeptidase inhibitor activity (GO:0004867);; Biological Process: response to wounding (GO:0009611);;	K20769|1.82e-09|mesc:110611169|K20769 fatty acid omega-hydroxylase [EC:1.14.-.-] | (RefSeq) cytochrome P450 94A2-like	Cutin, suberine and wax biosynthesis (ko00073)	--	--	Potato inhibitor I family	Proteinase inhibitor 1 OS=Solanum tuberosum OX=4113 PE=3 SV=1	S	Function unknown	PREDICTED: proteinase inhibitor 1-like [Solanum tuberosum]	molecular function: molecular function regulator (GO:0098772);; biological process: biological regulation (GO:0065007);; biological process: response to stimulus (GO:0050896)
PGSC0003DMG401031064	AtRab GTP-binding protein	7.1952	292	6.34687	251	7.48465	328	4.11224	159	2.59218	96	4.03845	172	0.000109579	-1.13613	down	[R]	General function prediction only	Molecular Function: GTPase activity (GO:0003924);; Molecular Function: GTP binding (GO:0005525);;	K07910|4.3e-121|sot:102581925|K07910 Ras-related protein Rab-18 | (RefSeq) ras-related protein RABC2a-like	--	[R]	General function prediction only	Ras family	Ras-related protein RABC2a OS=Arabidopsis thaliana OX=3702 GN=RABC2A PE=1 SV=1	U	Intracellular trafficking, secretion, and vesicular transport	PREDICTED: ras-related protein RABC2a-like [Solanum tuberosum]	molecular function: catalytic activity (GO:0003824);; molecular function: binding (GO:0005488)
PGSC0003DMG400003945	Leucine-rich repeat transmembrane protein kinase	0.522205	50	1.0505	98	0.65094	67	0.15943	15	0.26723	23	0.343724	34	0.00202205	-1.69672	down	[M]	Cell wall/membrane/envelope biogenesis	Molecular Function: protein kinase activity (GO:0004672);; Molecular Function: ATP binding (GO:0005524);; Cellular Component: integral component of membrane (GO:0016021);;	K20718|5.3e-53|han:110878914|K20718 LRR receptor-like serine/threonine-protein kinase ERECTA [EC:2.7.11.1] | (RefSeq) LRR receptor-like serine/threonine-protein kinase ERECTA	MAPK signaling pathway - plant (ko04016)	--	--	Protein tyrosine and serine/threonine kinase	Probable LRR receptor-like serine/threonine-protein kinase At1g12460 OS=Arabidopsis thaliana OX=3702 GN=At1g12460 PE=1 SV=1	T	Signal transduction mechanisms	PREDICTED: probable LRR receptor-like serine/threonine-protein kinase At1g12460 [Solanum tuberosum]	molecular function: catalytic activity (GO:0003824);; biological process: metabolic process (GO:0008152);; biological process: cellular process (GO:0009987);; molecular function: binding (GO:0005488);; cellular component: cellular anatomical entity (GO:0110165)
PGSC0003DMG400001495	Ribonucleoprotein, chloroplast	186.551	7882	222.298	9128	144.357	6571	83.9566	3302	112.83	4263	118.54	5125	4.7e-05	-1.01427	down	[J]	Translation, ribosomal structure and biogenesis	Molecular Function: RNA binding (GO:0003723);; Molecular Function: protein phosphatase inhibitor activity (GO:0004864);; Biological Process: defense response (GO:0006952);; Biological Process: abscisic acid-activated signaling pathway (GO:0009738);; Molecular Function: abscisic acid binding (GO:0010427);; Molecular Function: signaling receptor activity (GO:0038023);;	K11294|7.3e-47|ppp:112289952|K11294 nucleolin | (RefSeq) 31 kDa ribonucleoprotein, chloroplastic-like	--	[R]	General function prediction only	RNA recognition motif. (a.k.a. RRM, RBD, or RNP domain)	Pathogenesis-related protein STH-2 OS=Solanum tuberosum OX=4113 GN=STH-2 PE=2 SV=1	A	RNA processing and modification	PREDICTED: 28 kDa ribonucleoprotein, chloroplastic [Solanum tuberosum]	molecular function: binding (GO:0005488);; molecular function: molecular function regulator (GO:0098772);; biological process: biological regulation (GO:0065007);; biological process: response to stimulus (GO:0050896);; biological process: cellular process (GO:0009987);; biological process: signaling (GO:0023052);; molecular function: molecular transducer activity (GO:0060089)
PGSC0003DMG400004150	Protein disulfide isomerase	54.1611	3617	55.2501	3589	51.7378	3724	121.846	7578	227.892	13611	158.727	10840	1.29e-08	1.4494	up	[O]	Posttranslational modification, protein turnover, chaperones	Molecular Function: protein disulfide isomerase activity (GO:0003756);; Biological Process: cell redox homeostasis (GO:0045454);;	K09580|5.1e-287|sot:102594080|K09580 protein disulfide-isomerase A1 [EC:5.3.4.1] | (RefSeq) protein disulfide-isomerase-like	Protein processing in endoplasmic reticulum (ko04141)	[O]	Posttranslational modification, protein turnover, chaperones	Thioredoxin	Protein disulfide-isomerase OS=Ricinus communis OX=3988 PE=2 SV=1	O	Posttranslational modification, protein turnover, chaperones	PREDICTED: protein disulfide-isomerase-like [Solanum tuberosum]	molecular function: catalytic activity (GO:0003824);; biological process: cellular process (GO:0009987);; biological process: biological regulation (GO:0065007)
PGSC0003DMG400019238	Conserved gene of unknown function	0.401529	36	0.270547	24	0.425011	42	0.623821	53	1.28887	104	1.57201	145	0.00794676	1.45455	up	[M]	Cell wall/membrane/envelope biogenesis	Molecular Function: protein serine/threonine kinase activity (GO:0004674);; Molecular Function: ATP binding (GO:0005524);; Cellular Component: integral component of membrane (GO:0016021);; Biological Process: recognition of pollen (GO:0048544);;	K24104|4.8e-72|thj:104799061|K24104 GPN-loop GTPase | (RefSeq) LOW QUALITY PROTEIN: uncharacterized protein LOC104799061	--	--	--	Protein tyrosine and serine/threonine kinase	G-type lectin S-receptor-like serine/threonine-protein kinase At4g27290 OS=Arabidopsis thaliana OX=3702 GN=At4g27290 PE=3 SV=4	T	Signal transduction mechanisms	PREDICTED: G-type lectin S-receptor-like serine/threonine-protein kinase At4g27290 isoform X2 [Solanum tuberosum]	molecular function: catalytic activity (GO:0003824);; biological process: metabolic process (GO:0008152);; biological process: cellular process (GO:0009987);; molecular function: binding (GO:0005488);; cellular component: cellular anatomical entity (GO:0110165);; biological process: reproduction (GO:0000003);; biological process: reproductive process (GO:0022414)
PGSC0003DMG403001521	Disease resistance response protein	1.94863	62	2.37468	73	3.97671	135	8.79788	258	16.095	453	17.5389	564	3.16e-07	2.14656	up	--	--	Cellular Component: apoplast (GO:0048046);;	K19027|1.2e-07|smo:SELMODRAFT_443317|K19027 zinc finger FYVE domain-containing protein 26 | (RefSeq) hypothetical protein	--	--	--	Dirigent-like protein	--	R	General function prediction only	hypothetical protein EJD97_017850 [Solanum chilense]	cellular component: cellular anatomical entity (GO:0110165)
PGSC0003DMG400026189	Xyloglucan endotransglycosylase/hydrolase 16 protein	27.0757	1068	73.6656	2837	27.6293	1181	2.96586	111	6.00917	213	14.266	584	6.37e-05	-2.64148	down	--	--	Molecular Function: hydrolase activity, hydrolyzing O-glycosyl compounds (GO:0004553);; Cellular Component: cell wall (GO:0005618);; Biological Process: xyloglucan metabolic process (GO:0010411);; Molecular Function: xyloglucan:xyloglucosyl transferase activity (GO:0016762);; Biological Process: cell wall biogenesis (GO:0042546);; Cellular Component: apoplast (GO:0048046);; Biological Process: ce…	K08235|6.1e-179|sot:102603337|K08235 xyloglucan:xyloglucosyl transferase [EC:2.4.1.207] | (RefSeq) xyloglucan endotransglucosylase/hydrolase protein 9	--	--	--	Glycosyl hydrolases family 16	Xyloglucan endotransglucosylase/hydrolase protein 9 OS=Arabidopsis thaliana OX=3702 GN=XTH9 PE=2 SV=2	R	General function prediction only	PREDICTED: xyloglucan endotransglucosylase/hydrolase protein 9 [Solanum tuberosum]	molecular function: catalytic activity (GO:0003824);; cellular component: cellular anatomical entity (GO:0110165);; biological process: metabolic process (GO:0008152);; biological process: cellular process (GO:0009987)
PGSC0003DMG400022747	Green flesh protein	32.8495	1664	35.0694	1736	41.2342	2269	95.3622	4534	60.551	2758	95.7051	5012	0.000100181	1.01303	up	--	--	Cellular Component: cellular_component (GO:0005575);; Cellular Component: intracellular (GO:0005622);; Cellular Component: obsolete cell (GO:0005623);; Cellular Component: cytoplasm (GO:0005737);; Cellular Component: chloroplast (GO:0009507);; Cellular Component: plastid envelope (GO:0009526);; Cellular Component: plastid stroma (GO:0009532);; Cellular Component: plastid (GO:0009536);; Cellular C…	K22013|1.4e-156|sot:102599319|K22013 magnesium dechelatase [EC:4.99.1.10] | (RefSeq) protein STAY-GREEN, chloroplastic-like	Porphyrin and chlorophyll metabolism (ko00860)	--	--	Staygreen protein	Protein STAY-GREEN 1, chloroplastic OS=Solanum lycopersicum OX=4081 GN=SGR1 PE=1 SV=1	S	Function unknown	PREDICTED: protein STAY-GREEN, chloroplastic-like [Solanum tuberosum]	cellular component: intracellular (GO:0005622);; cellular component: cellular anatomical entity (GO:0110165)
PGSC0003DMG401012961	Aspartic proteinase nepenthesin-1	5.64332	411	8.39443	594	4.73119	371	3.09388	210	3.55593	232	3.24005	242	0.00013099	-1.12256	down	--	--	Molecular Function: aspartic-type endopeptidase activity (GO:0004190);;	K22683|5.3e-273|sot:102588534|K22683 aspartyl protease family protein [EC:3.4.23.-] | (RefSeq) protein ASPARTIC PROTEASE IN GUARD CELL 1	--	[O]	Posttranslational modification, protein turnover, chaperones	Xylanase inhibitor N-terminal	Protein ASPARTIC PROTEASE IN GUARD CELL 1 OS=Arabidopsis thaliana OX=3702 GN=ASPG1 PE=1 SV=1	O	Posttranslational modification, protein turnover, chaperones	PREDICTED: protein ASPARTIC PROTEASE IN GUARD CELL 1 [Solanum tuberosum]	molecular function: catalytic activity (GO:0003824);; biological process: metabolic process (GO:0008152)
PGSC0003DMG400020258	Blue copper protein	2.67928	53	5.11096	97	2.84891	60	0.745234	14	0.713174	13	1.63782	33	0.00135237	-1.93875	down	--	--	Molecular Function: electron transfer activity (GO:0009055);; Cellular Component: integral component of membrane (GO:0016021);;	--	--	--	--	Plastocyanin-like domain	--	R	General function prediction only	PREDICTED: mavicyanin-like [Solanum tuberosum]	molecular function: catalytic activity (GO:0003824);; biological process: metabolic process (GO:0008152);; cellular component: cellular anatomical entity (GO:0110165)
PGSC0003DMG400033636	Cytochrome P450	0.256247	17	0.148677	10	0.086139	7	0.630894	39	2.07058	121	1.44076	96	7.53e-05	2.79136	up	[QV]	Secondary metabolites biosynthesis, transport and catabolism;; Defense mechanisms	Molecular Function: monooxygenase activity (GO:0004497);; Molecular Function: iron ion binding (GO:0005506);; Cellular Component: integral component of membrane (GO:0016021);; Molecular Function: oxidoreductase activity, acting on paired donors, with incorporation or reduction of molecular oxygen (GO:0016705);; Molecular Function: heme binding (GO:0020037);;	K20562|4.5e-136|sot:102596960|K20562 biphenyl-4-hydroxylase | (RefSeq) cytochrome P450 CYP736A12-like	--	[Q]	Secondary metabolites biosynthesis, transport and catabolism	Cytochrome P450	Cytochrome P450 71AU50 OS=Prunus mume OX=102107 GN=CYP71AU50 PE=2 SV=1	Q	Secondary metabolites biosynthesis, transport and catabolism	PREDICTED: cytochrome P450 CYP736A12-like [Solanum tuberosum]	molecular function: catalytic activity (GO:0003824);; biological process: metabolic process (GO:0008152);; molecular function: binding (GO:0005488);; cellular component: cellular anatomical entity (GO:0110165)
PGSC0003DMG400001942	Cytochrome P450	3.90513	96	3.58841	86	1.3797	37	0.566772	13	0.663559	15	0.428472	11	3.86e-05	-2.61253	down	--	--	Molecular Function: iron ion binding (GO:0005506);; Molecular Function: oxidoreductase activity, acting on paired donors, with incorporation or reduction of molecular oxygen (GO:0016705);; Molecular Function: heme binding (GO:0020037);;	K12153|1.1e-116|sot:102605273|K12153 phenylalanine N-monooxygenase [EC:1.14.14.40] | (RefSeq) isoleucine N-monooxygenase 1-like	Cyanoamino acid metabolism (ko00460);; Glucosinolate biosynthesis (ko00966);; 2-Oxocarboxylic acid metabolism (ko01210)	[Q]	Secondary metabolites biosynthesis, transport and catabolism	Cytochrome P450	Tryptophan N-monooxygenase CYP79A68 OS=Prunus mume OX=102107 GN=CYP79A68 PE=1 SV=1	Q	Secondary metabolites biosynthesis, transport and catabolism	PREDICTED: isoleucine N-monooxygenase 1-like [Solanum tuberosum]	molecular function: binding (GO:0005488);; molecular function: catalytic activity (GO:0003824);; biological process: metabolic process (GO:0008152)
NewGene_1412	--	8.40256	784	7.01653	600	20.8103	1795	26.4557	2231	27.0842	2198	36.1159	3218	0.00616833	1.18552	up	--	--	Molecular Function: protein serine/threonine kinase activity (GO:0004674);; Molecular Function: ATP binding (GO:0005524);; Cellular Component: integral component of membrane (GO:0016021);; Molecular Function: carbohydrate binding (GO:0030246);; Biological Process: recognition of pollen (GO:0048544);;	--	--	--	--	D-mannose binding lectin	G-type lectin S-receptor-like serine/threonine-protein kinase At4g27290 OS=Arabidopsis thaliana OX=3702 GN=At4g27290 PE=3 SV=4	T	Signal transduction mechanisms	PREDICTED: G-type lectin S-receptor-like serine/threonine-protein kinase At4g27290 isoform X1 [Solanum tuberosum]	molecular function: catalytic activity (GO:0003824);; biological process: metabolic process (GO:0008152);; biological process: cellular process (GO:0009987);; molecular function: binding (GO:0005488);; cellular component: cellular anatomical entity (GO:0110165);; biological process: reproduction (GO:0000003);; biological process: reproductive process (GO:0022414)
NewGene_48	--	0.758028	54	1.03544	72	0.823735	64	0.250858	17	0.311079	20	0.539487	40	0.0056406	-1.42414	down	--	--	--	--	--	--	--	--	--	--	--	--	--
PGSC0003DMG400016699	Gene of unknown function	1.90509	78	2.33019	93	4.42382	194	0.21786	9	0.291452	11	0.635025	27	5.24e-07	-3.05562	down	--	--	--	K03327|4.5e-41|nta:107781954|K03327 multidrug resistance protein, MATE family | (RefSeq) protein DETOXIFICATION 14-like	--	--	--	Domain of unknown function (DUF4228)	--	S	Function unknown	PREDICTED: uncharacterized protein LOC107058253 [Solanum tuberosum]	--
PGSC0003DMG400016493	Gene of unknown function	1.41804	38	0.942414	25	7.25712	205	12.3762	301	57.6043	1340	53.355	1421	0.00397749	3.4622	up	--	--	Cellular Component: integral component of membrane (GO:0016021);;	--	--	--	--	--	--	--	--	hypothetical protein EJD97_025162 [Solanum chilense]	cellular component: cellular anatomical entity (GO:0110165)
PGSC0003DMG401022285	Conserved gene of unknown function	2.64432	88	3.1289	101	2.41492	87	0.40354	13	0.193739	6	0.681496	24	1.81e-07	-2.80977	down	--	--	--	--	--	--	--	--	--	S	Function unknown	PREDICTED: uncharacterized protein LOC102587692 [Solanum tuberosum]	--
PGSC0003DMG400016179	Flowering locus T	8.9167	205	12.6191	281	17.3741	429	1.70806	37	6.11695	126	2.35858	56	0.00016679	-2.13228	down	--	--	--	K16223|1.9e-79|jcu:105644921|K16223 protein FLOWERING LOCUS T | (RefSeq) protein HEADING DATE 3A	Circadian rhythm - plant (ko04712)	[R]	General function prediction only	Phosphatidylethanolamine-binding protein	Protein FLOWERING LOCUS T OS=Arabidopsis thaliana OX=3702 GN=FT PE=1 SV=2	R	General function prediction only	PREDICTED: protein FLOWERING LOCUS T-like [Solanum tuberosum]	--
PGSC0003DMG401013418	Chlorophyll a-b binding protein 3C, chloroplastic	432.287	15165	465.879	15885	321.669	12158	153.142	5001	271.499	8517	136.13	4887	4.79e-05	-1.33207	down	--	--	Cellular Component: photosystem I (GO:0009522);; Cellular Component: photosystem II (GO:0009523);; Cellular Component: chloroplast thylakoid membrane (GO:0009535);; Biological Process: photosynthesis, light harvesting (GO:0009765);; Cellular Component: integral component of membrane (GO:0016021);; Molecular Function: chlorophyll binding (GO:0016168);; Biological Process: protein-chromophore linka…	K08912|3.3e-68|nau:109220953|K08912 light-harvesting complex II chlorophyll a/b binding protein 1 | (RefSeq) chlorophyll a-b binding protein 40, chloroplastic	Photosynthesis - antenna proteins (ko00196)	--	--	Chlorophyll A-B binding protein	Chlorophyll a-b binding protein 3C, chloroplastic OS=Solanum lycopersicum OX=4081 GN=CAB3C PE=3 SV=1	O	Posttranslational modification, protein turnover, chaperones	chlorophyll a-b binding protein 3C, chloroplastic [Solanum lycopersicum]	cellular component: intracellular (GO:0005622);; cellular component: protein-containing complex (GO:0032991);; cellular component: cellular anatomical entity (GO:0110165);; biological process: metabolic process (GO:0008152);; biological process: cellular process (GO:0009987);; molecular function: binding (GO:0005488)
PGSC0003DMG400030332	Protein phosphatase 2C	18.4139	1233	13.527	866	12.1724	891	6.71797	413	8.35637	500	8.12225	567	9.24e-06	-1.13092	down	[T]	Signal transduction mechanisms	Molecular Function: protein serine/threonine phosphatase activity (GO:0004722);; Molecular Function: metal ion binding (GO:0046872);;	K14497|2.1e-238|sot:102601835|K14497 protein phosphatase 2C [EC:3.1.3.16] | (RefSeq) probable protein phosphatase 2C 24	MAPK signaling pathway - plant (ko04016);; Plant hormone signal transduction (ko04075)	[T]	Signal transduction mechanisms	Protein phosphatase 2C	Protein phosphatase 2C 37 OS=Arabidopsis thaliana OX=3702 GN=PP2CA PE=1 SV=1	T	Signal transduction mechanisms	PREDICTED: probable protein phosphatase 2C 24 [Solanum tuberosum]	molecular function: catalytic activity (GO:0003824);; biological process: metabolic process (GO:0008152);; biological process: cellular process (GO:0009987);; molecular function: binding (GO:0005488)
NewGene_6981	--	6.77141	536	15.2594	1172	4.55458	388	1.75503	130	1.02489	73	3.88004	314	0.000970557	-2.17965	down	--	--	Molecular Function: iron ion binding (GO:0005506);; Biological Process: lipid biosynthetic process (GO:0008610);; Cellular Component: integral component of membrane (GO:0016021);; Molecular Function: oxidoreductase activity (GO:0016491);;	K15404|0.0|sot:102579007|K15404 aldehyde decarbonylase [EC:4.1.99.5] | (RefSeq) protein ECERIFERUM 1-like	Cutin, suberine and wax biosynthesis (ko00073)	--	--	WAX2 C-terminal domain	Very-long-chain aldehyde decarbonylase CER1 OS=Arabidopsis thaliana OX=3702 GN=CER1 PE=1 SV=1	S	Function unknown	PREDICTED: protein ECERIFERUM 1-like [Solanum tuberosum]	molecular function: binding (GO:0005488);; biological process: metabolic process (GO:0008152);; cellular component: cellular anatomical entity (GO:0110165);; molecular function: catalytic activity (GO:0003824)
PGSC0003DMG400007424	Amino acid transporter	22.9253	1779	22.9136	1720	30.3646	2523	13.6455	984	8.44629	581	13.4682	1058	2.32e-06	-1.30074	down	--	--	Cellular Component: integral component of membrane (GO:0016021);;	K15015|3.9e-289|sot:102600215|K15015 solute carrier family 32 (vesicular inhibitory amino acid transporter) | (RefSeq) vacuolar amino acid transporter 1	--	[E]	Amino acid transport and metabolism	Transmembrane amino acid transporter protein	Amino acid transporter AVT1C OS=Arabidopsis thaliana OX=3702 GN=AVT1C PE=1 SV=1	E	Amino acid transport and metabolism	PREDICTED: vacuolar amino acid transporter 1 [Solanum tuberosum]	cellular component: cellular anatomical entity (GO:0110165)
PGSC0003DMG401014997	Zinc finger protein	36.0923	1652	38.1922	1707	41.1013	2037	3.04114	125	6.08543	250	6.12114	290	1.04e-24	-3.12882	down	[I]	Lipid transport and metabolism	Molecular Function: hydrolase activity, acting on ester bonds (GO:0016788);;	K10691|2.5e-78|ats:109762802|K10691 E3 ubiquitin-protein ligase UBR4 [EC:2.3.2.27] | (RefSeq) LOC109762802; auxin transport protein BIG	--	--	--	GDSL-like Lipase/Acylhydrolase	GDSL esterase/lipase At2g04570 OS=Arabidopsis thaliana OX=3702 GN=At2g04570 PE=2 SV=1	R	General function prediction only	PREDICTED: GDSL esterase/lipase At2g04570-like [Solanum tuberosum]	molecular function: catalytic activity (GO:0003824)
PGSC0003DMG401003179	Conserved gene of unknown function	366.86	8893	346.577	8165	355.739	9291	122.75	2770	241.528	5236	200.356	4970	6e-05	-1.12797	down	--	--	Biological Process: defense response (GO:0006952);;	--	--	--	--	Pathogenesis-related protein Bet v 1 family	Norbelladine synthase OS=Narcissus pseudonarcissus OX=39639 GN=NBS PE=1 SV=1	S	Function unknown	PREDICTED: S-norcoclaurine synthase 1-like [Solanum tuberosum]	biological process: response to stimulus (GO:0050896)
PGSC0003DMG400014549	3-ketoacyl-CoA synthase	10.7741	628	13.7796	784	7.06301	446	0.364906	21	0.188666	10	1.55638	92	1.47e-08	-4.08721	down	[Q]	Secondary metabolites biosynthesis, transport and catabolism	Biological Process: fatty acid biosynthetic process (GO:0006633);; Cellular Component: integral component of membrane (GO:0016021);; Molecular Function: transferase activity, transferring acyl groups other than amino-acyl groups (GO:0016747);;	K15397|2.0e-283|sot:102579720|K15397 3-ketoacyl-CoA synthase [EC:2.3.1.199] | (RefSeq) 3-ketoacyl-CoA synthase 6-like	Fatty acid elongation (ko00062);; Plant-pathogen interaction (ko04626)	--	--	FAE1/Type III polyketide synthase-like protein	3-ketoacyl-CoA synthase 6 OS=Arabidopsis thaliana OX=3702 GN=CUT1 PE=1 SV=1	Q	Secondary metabolites biosynthesis, transport and catabolism	PREDICTED: 3-ketoacyl-CoA synthase 6-like [Solanum tuberosum]	biological process: metabolic process (GO:0008152);; biological process: cellular process (GO:0009987);; cellular component: cellular anatomical entity (GO:0110165);; molecular function: catalytic activity (GO:0003824)
PGSC0003DMG400013553	Conserved gene of unknown function	3.55889	138	9.00507	338	9.85653	410	0.848559	31	1.0617	37	3.18213	126	0.000608177	-2.31296	down	--	--	Molecular Function: enzyme inhibitor activity (GO:0004857);;	K01051|1.1e-19|ccav:112509649|K01051 pectinesterase [EC:3.1.1.11] | (RefSeq) pectinesterase	Pentose and glucuronate interconversions (ko00040)	--	--	Plant invertase/pectin methylesterase inhibitor	Pectinesterase inhibitor 3 OS=Arabidopsis thaliana OX=3702 GN=PMEI3 PE=2 SV=1	R	General function prediction only	PREDICTED: 21 kDa protein-like [Solanum tuberosum]	molecular function: molecular function regulator (GO:0098772);; biological process: biological regulation (GO:0065007)
PGSC0003DMG400002547	30S ribosomal protein S17	213.41	5627	240.004	6150	200.992	5710	105.855	2598	130.628	3080	129.988	3507	8.68e-12	-1.03946	down	[J]	Translation, ribosomal structure and biogenesis	Molecular Function: structural constituent of ribosome (GO:0003735);; Cellular Component: ribosome (GO:0005840);; Biological Process: translation (GO:0006412);;	K02961|3.9e-76|sot:102591306|K02961 small subunit ribosomal protein S17 | (RefSeq) 30S ribosomal protein S17, chloroplastic	Ribosome (ko03010)	[J]	Translation, ribosomal structure and biogenesis	Ribosomal protein S17	30S ribosomal protein S17, chloroplastic OS=Arabidopsis thaliana OX=3702 GN=RPS17 PE=1 SV=1	J	Translation, ribosomal structure and biogenesis	PREDICTED: 30S ribosomal protein S17, chloroplastic [Solanum tuberosum]	molecular function: structural molecule activity (GO:0005198);; cellular component: intracellular (GO:0005622);; cellular component: cellular anatomical entity (GO:0110165);; biological process: metabolic process (GO:0008152);; biological process: cellular process (GO:0009987)
PGSC0003DMG400003052	Conserved gene of unknown function	0.356271	10	0.127211	4	1.55066	47	5.38192	140	8.93622	222	8.80843	251	6.53e-05	3.27559	up	--	--	--	--	--	--	--	C2 domain	--	R	General function prediction only	uncharacterized protein LOC107028227 [Solanum pennellii]	--
PGSC0003DMG400024003	FAD binding domain containing protein	68.8368	4963	37.2628	2609	8.28918	642	0.890419	60	1.25247	81	1.98375	144	9.59e-08	-5.01665	down	[C]	Energy production and conversion	Molecular Function: D-arabinono-1,4-lactone oxidase activity (GO:0003885);; Cellular Component: membrane (GO:0016020);; Molecular Function: FAD binding (GO:0071949);;	K00103|0.0e+00|sot:102582456|K00103 L-gulonolactone oxidase [EC:1.1.3.8] | (RefSeq) probable L-gulonolactone oxidase 6	Ascorbate and aldarate metabolism (ko00053)	[V]	Defense mechanisms	FAD binding domain	Probable L-gulonolactone oxidase 6 OS=Arabidopsis thaliana OX=3702 GN=GULLO6 PE=3 SV=1	V	Defense mechanisms	PREDICTED: probable L-gulonolactone oxidase 6 [Solanum tuberosum]	molecular function: catalytic activity (GO:0003824);; biological process: metabolic process (GO:0008152);; cellular component: cellular anatomical entity (GO:0110165);; molecular function: binding (GO:0005488)
PGSC0003DMG400024081	Oligopeptide transporter	19.9754	1760	18.7798	1603	23.6575	2246	70.5695	5774	99.0548	7781	70.2992	6339	8.84e-19	1.73531	up	[S]	Function unknown	Cellular Component: integral component of membrane (GO:0016021);; Biological Process: transmembrane transport (GO:0055085);;	K15363|2.2e-78|bna:111210893|K15363 fanconi-associated nuclease 1 [EC:3.1.21.- 3.1.4.1] | (RefSeq) fanconi-associated nuclease 1 homolog	--	--	--	OPT oligopeptide transporter protein	Probable metal-nicotianamine transporter YSL7 OS=Arabidopsis thaliana OX=3702 GN=YSL7 PE=2 SV=1	P	Inorganic ion transport and metabolism	PREDICTED: probable metal-nicotianamine transporter YSL7 [Solanum tuberosum]	cellular component: cellular anatomical entity (GO:0110165);; biological process: cellular process (GO:0009987);; biological process: localization (GO:0051179)
PGSC0003DMG400020154	Photosystem I reaction center subunit IV A isoform 2	976.594	10553	992.898	10428	979.405	11402	432.48	4350	665.732	6433	488.303	5399	1.83e-08	-1.10079	down	--	--	Cellular Component: photosystem I reaction center (GO:0009538);; Biological Process: photosynthesis (GO:0015979);;	K02693|7.9e-38|sot:102579876|K02693 photosystem I subunit IV | (RefSeq) photosystem I reaction center subunit IV A, chloroplastic	Photosynthesis (ko00195)	--	--	Photosystem I reaction centre subunit IV / PsaE	Photosystem I reaction center subunit IV A, chloroplastic OS=Nicotiana sylvestris OX=4096 GN=PSAEA PE=1 SV=1	R	General function prediction only	hypothetical protein EJD97_016662 [Solanum chilense]	cellular component: protein-containing complex (GO:0032991);; cellular component: cellular anatomical entity (GO:0110165);; biological process: metabolic process (GO:0008152);; biological process: cellular process (GO:0009987)
PGSC0003DMG402020138	Beta-ketoacyl-coa synthase family protein	0.752312	40	0.925721	47	0.936813	53	0.139913	7	0.064365	3	0.202822	11	4.25e-06	-2.84891	down	[I]	Lipid transport and metabolism	Biological Process: fatty acid biosynthetic process (GO:0006633);; Cellular Component: integral component of membrane (GO:0016021);; Molecular Function: transferase activity, transferring acyl groups other than amino-acyl groups (GO:0016747);;	K15397|1.8e-262|sot:107061579|K15397 3-ketoacyl-CoA synthase [EC:2.3.1.199] | (RefSeq) 3-ketoacyl-CoA synthase 20-like	Fatty acid elongation (ko00062);; Plant-pathogen interaction (ko04626)	--	--	FAE1/Type III polyketide synthase-like protein	3-ketoacyl-CoA synthase 20 OS=Arabidopsis thaliana OX=3702 GN=KCS20 PE=2 SV=1	Q	Secondary metabolites biosynthesis, transport and catabolism	PREDICTED: 3-ketoacyl-CoA synthase 20-like [Solanum tuberosum]	biological process: metabolic process (GO:0008152);; biological process: cellular process (GO:0009987);; cellular component: cellular anatomical entity (GO:0110165);; molecular function: catalytic activity (GO:0003824)
PGSC0003DMG400011701	Conserved gene of unknown function	0.600668	46	0.475581	39	0.719659	63	2.21185	165	2.67994	187	2.8829	240	1.81e-10	1.89791	up	[I]	Lipid transport and metabolism	--	--	--	--	--	Alpha/beta hydrolase family	--	R	General function prediction only	PREDICTED: uncharacterized protein LOC102587803 [Solanum tuberosum]	--
PGSC0003DMG400024404	Hcr2-2A	0.513173	21	0.313516	13	0.766154	34	3.14416	119	4.89039	178	7.5959	315	6.11e-09	3.0628	up	--	--	Cellular Component: integral component of membrane (GO:0016021);;	K03131|2.0e-09|ghi:107956070|K03131 transcription initiation factor TFIID subunit 6 | (RefSeq) transcription initiation factor TFIID subunit 6b-like	Basal transcription factors (ko03022)	[R]	General function prediction only	Leucine rich repeat	Receptor-like protein 9DC3 OS=Solanum pimpinellifolium OX=4084 GN=9DC3 PE=3 SV=1	T	Signal transduction mechanisms	PREDICTED: probable LRR receptor-like serine/threonine-protein kinase At4g08850 [Solanum tuberosum]	cellular component: cellular anatomical entity (GO:0110165)
PGSC0003DMG402017288	Strictosidine synthase	1.70591	83	1.83118	86	4.19624	219	7.47741	337	6.22948	270	11.1599	552	0.00260336	1.48938	up	[G]	Carbohydrate transport and metabolism	Biological Process: biosynthetic process (GO:0009058);; Molecular Function: strictosidine synthase activity (GO:0016844);;	K01757|1.2e-49|crb:17895532|K01757 strictosidine synthase [EC:4.3.3.2] | (RefSeq) protein STRICTOSIDINE SYNTHASE-LIKE 11	Indole alkaloid biosynthesis (ko00901)	[R]	General function prediction only	Strictosidine synthase	Protein STRICTOSIDINE SYNTHASE-LIKE 10 OS=Arabidopsis thaliana OX=3702 GN=SSL10 PE=2 SV=1	G	Carbohydrate transport and metabolism	PREDICTED: protein STRICTOSIDINE SYNTHASE-LIKE 10-like [Solanum tuberosum]	biological process: metabolic process (GO:0008152);; molecular function: catalytic activity (GO:0003824)
NewGene_4359	--	5.596	152	6.10845	161	7.97639	233	1.35441	35	0.917466	23	1.21505	34	3.45e-16	-2.66451	down	--	--	--	--	--	--	--	--	--	--	--	--	--
PGSC0003DMG400023985	Ferredoxin-3, chloroplast	4.76248	158	2.74107	109	4.97799	193	18.7534	618	15.6259	471	11.4528	416	2.22e-07	1.62353	up	[C]	Energy production and conversion	Molecular Function: electron transfer activity (GO:0009055);; Cellular Component: chloroplast (GO:0009507);; Molecular Function: metal ion binding (GO:0046872);; Molecular Function: 2 iron, 2 sulfur cluster binding (GO:0051537);;	K02639|2.2e-76|sot:102579702|K02639 ferredoxin | (RefSeq) ferredoxin, root R-B2-like	Photosynthesis (ko00195)	--	--	2Fe-2S iron-sulfur cluster binding domain	Ferredoxin-3, chloroplastic OS=Arabidopsis thaliana OX=3702 GN=FD3 PE=1 SV=1	S	Function unknown	PREDICTED: ferredoxin, root R-B2-like [Solanum tuberosum]	molecular function: catalytic activity (GO:0003824);; biological process: metabolic process (GO:0008152);; cellular component: intracellular (GO:0005622);; cellular component: cellular anatomical entity (GO:0110165);; molecular function: binding (GO:0005488)
PGSC0003DMG400015667	Pto-responsive gene 1 protein	8.99038	311	18.6507	626	6.26588	233	2.34482	76	2.68226	83	2.1792	77	1.78e-07	-2.42979	down	--	--	--	K13464|1.0e-125|sot:102578956|K13464 jasmonate ZIM domain-containing protein | (RefSeq) protein TIFY 4A-like	Plant hormone signal transduction (ko04075)	--	--	tify domain	Protein JAZ7 OS=Solanum lycopersicum OX=4081 GN=JAZ7 PE=1 SV=1	--	--	PREDICTED: protein TIFY 4A-like [Solanum tuberosum]	--
PGSC0003DMG400016198	Purine permease	2.35669	258	2.44929	261	2.70946	320	1.15071	118	1.25795	124	1.44115	162	2.09e-08	-1.1587	down	[F]	Nucleotide transport and metabolism	Cellular Component: plasma membrane (GO:0005886);; Cellular Component: integral component of membrane (GO:0016021);; Molecular Function: transmembrane transporter activity (GO:0022857);;	K14611|0.0e+00|sot:102601847|K14611 solute carrier family 23 (nucleobase transporter), member 1 | (RefSeq) nucleobase-ascorbate transporter 11	--	[F]	Nucleotide transport and metabolism	Permease family	Nucleobase-ascorbate transporter 11 OS=Arabidopsis thaliana OX=3702 GN=NAT11 PE=2 SV=1	P	Inorganic ion transport and metabolism	PREDICTED: nucleobase-ascorbate transporter 11 [Solanum tuberosum]	cellular component: cellular anatomical entity (GO:0110165);; molecular function: transporter activity (GO:0005215)
NewGene_8212	--	1.98733	133	0.574613	44	2.94832	212	14.1359	902	38.0691	2301	42.6542	2868	4.5e-11	3.87302	up	[MDT]	Cell wall/membrane/envelope biogenesis;; Cell cycle control, cell division, chromosome partitioning;; Signal transduction mechanisms	Molecular Function: ATP binding (GO:0005524);;	K08900|2.20e-291|nta:107791011|K08900 mitochondrial chaperone BCS1 | (RefSeq) AAA-ATPase At3g50940-like	--	[O]	Posttranslational modification, protein turnover, chaperones	Domain associated at C-terminal with AAA	Protein HYPER-SENSITIVITY-RELATED 4 OS=Arabidopsis thaliana OX=3702 GN=HSR4 PE=2 SV=1	O	Posttranslational modification, protein turnover, chaperones	PREDICTED: protein HYPER-SENSITIVITY-RELATED 4-like [Solanum tuberosum]	molecular function: binding (GO:0005488)
PGSC0003DMG400014753	M18S-3Ap	1.33797	146	1.00319	106	1.65666	194	3.28667	333	3.81463	371	3.32323	370	1.16e-05	1.17561	up	--	--	Cellular Component: integral component of membrane (GO:0016021);;	K13466|1.1e-56|pmum:103331134|K13466 EIX receptor 1/2 | (RefSeq) LRR receptor-like serine/threonine-protein kinase GSO2	Plant-pathogen interaction (ko04626)	--	--	Leucine rich repeat	Receptor-like protein EIX2 OS=Solanum lycopersicum OX=4081 GN=EIX2 PE=1 SV=2	R	General function prediction only	PREDICTED: probable leucine-rich repeat receptor-like protein kinase At2g33170 [Solanum tuberosum]	cellular component: cellular anatomical entity (GO:0110165)
PGSC0003DMG400011954	Non-specific lipid-transfer protein 1	96.0464	2429	98.4714	2420	103.951	2832	9.2727	219	20.0432	454	53.9429	1396	0.00087831	-2.03568	down	--	--	Biological Process: lipid transport (GO:0006869);; Molecular Function: lipid binding (GO:0008289);;	--	--	--	--	Protease inhibitor/seed storage/LTP family	Non-specific lipid-transfer protein 1 OS=Solanum pennellii OX=28526 GN=LTP1 PE=3 SV=1	T	Signal transduction mechanisms	PREDICTED: non-specific lipid-transfer protein 1 [Solanum tuberosum]	biological process: localization (GO:0051179);; molecular function: binding (GO:0005488)
NewGene_176	--	0.295614	24	0.296203	24	0.566995	50	0.884013	67	1.17883	86	1.41935	118	0.00526035	1.37348	up	--	--	--	--	--	--	--	--	--	--	--	--	--
PGSC0003DMG402023841	Sterol desaturase	0.155398	11	0.253722	17	0.251436	19	0.619976	39	2.28696	137	2.39659	164	5.58e-05	2.7447	up	[I]	Lipid transport and metabolism	Molecular Function: iron ion binding (GO:0005506);; Biological Process: lipid biosynthetic process (GO:0008610);; Cellular Component: integral component of membrane (GO:0016021);; Molecular Function: oxidoreductase activity (GO:0016491);;	K15404|0.0e+00|sot:102595750|K15404 aldehyde decarbonylase [EC:4.1.99.5] | (RefSeq) protein ECERIFERUM 1-like	Cutin, suberine and wax biosynthesis (ko00073)	--	--	WAX2 C-terminal domain	Very-long-chain aldehyde decarbonylase GL1-4 OS=Oryza sativa subsp. indica OX=39946 GN=GL1-4 PE=3 SV=1	I	Lipid transport and metabolism	PREDICTED: protein ECERIFERUM 1-like [Solanum tuberosum]	molecular function: binding (GO:0005488);; biological process: metabolic process (GO:0008152);; cellular component: cellular anatomical entity (GO:0110165);; molecular function: catalytic activity (GO:0003824)
PGSC0003DMG400032152	Enoyl-acyl-carrier-protein reductase	6.82475	367	10.879	568	5.16325	299	3.56051	178	4.70201	226	3.62247	199	0.00183338	-1.14769	down	[I]	Lipid transport and metabolism	Molecular Function: enoyl-[acyl-carrier-protein] reductase (NADH) activity (GO:0004318);; Biological Process: fatty acid biosynthetic process (GO:0006633);;	K00208|1.7e-213|sot:102593496|K00208 enoyl-[acyl-carrier protein] reductase I [EC:1.3.1.9 1.3.1.10] | (RefSeq) enoyl-[acyl-carrier-protein] reductase [NADH], chloroplastic-like	Fatty acid biosynthesis (ko00061);; Biotin metabolism (ko00780);; Fatty acid metabolism (ko01212)	[R]	General function prediction only	Enoyl-(Acyl carrier protein) reductase	Enoyl-[acyl-carrier-protein] reductase [NADH], chloroplastic OS=Arabidopsis thaliana OX=3702 GN=MOD1 PE=1 SV=1	R	General function prediction only	PREDICTED: enoyl-[acyl-carrier-protein] reductase [NADH], chloroplastic-like [Solanum tuberosum]	molecular function: catalytic activity (GO:0003824);; biological process: metabolic process (GO:0008152);; biological process: cellular process (GO:0009987)
PGSC0003DMG402003586	Cell number regulator 13	6.74238	490	9.88595	704	5.4358	429	2.28306	159	3.96437	259	4.74475	354	0.00274464	-1.19969	down	--	--	Molecular Function: molecular_function (GO:0003674);; Molecular Function: transporter activity (GO:0005215);; Molecular Function: ion channel activity (GO:0005216);; Molecular Function: cation channel activity (GO:0005261);; Molecular Function: calcium channel activity (GO:0005262);; Cellular Component: cellular_component (GO:0005575);; Cellular Component: obsolete cell (GO:0005623);; Cellular Co…	--	--	--	--	PLAC8 family	Protein MID1-COMPLEMENTING ACTIVITY 1 OS=Arabidopsis thaliana OX=3702 GN=MCA1 PE=1 SV=1	R	General function prediction only	PREDICTED: protein MID1-COMPLEMENTING ACTIVITY 1-like [Solanum tuberosum]	molecular function: transporter activity (GO:0005215);; biological process: cellular process (GO:0009987);; biological process: localization (GO:0051179);; cellular component: cellular anatomical entity (GO:0110165);; biological process: response to stimulus (GO:0050896);; biological process: biological regulation (GO:0065007);; biological process: signaling (GO:0023052);; biological process: mul…
PGSC0003DMG400011711	Conserved gene of unknown function	3.63258	289	2.994	232	6.97963	599	11.5068	852	9.03764	643	13.3949	1090	0.00686428	1.11998	up	[R]	General function prediction only	--	K07456|4.5e-43|pavi:110766748|K07456 DNA mismatch repair protein MutS2 | (RefSeq) uncharacterized protein LOC110766748	Mismatch repair (ko03430)	--	--	Domain of unknown function (DUF2828)	--	S	Function unknown	PREDICTED: uncharacterized protein LOC102586802 [Solanum tuberosum]	--
PGSC0003DMG400037551	Hcr2-0A	0.165115	8	0.082542	4	0.471267	24	1.94574	83	2.68955	110	1.34298	63	0.000156906	2.77693	up	--	--	Cellular Component: integral component of membrane (GO:0016021);;	--	--	[R]	General function prediction only	Leucine rich repeat	Receptor-like protein 20 OS=Arabidopsis thaliana OX=3702 GN=RLP20 PE=3 SV=1	S	Function unknown	PREDICTED: probable leucine-rich repeat receptor-like protein kinase At1g35710 [Solanum tuberosum]	cellular component: cellular anatomical entity (GO:0110165)
PGSC0003DMG400016291	Phosphoenolpyruvate carboxylase kinase 2	39.6562	1628	33.2668	1324	28.8975	1293	20.0099	768	22.885	886	9.49274	399	0.00431258	-1.13854	down	[M]	Cell wall/membrane/envelope biogenesis	Molecular Function: protein serine/threonine kinase activity (GO:0004674);; Molecular Function: ATP binding (GO:0005524);;	K08794|1.7e-159|sot:102594673|K08794 calcium/calmodulin-dependent protein kinase I [EC:2.7.11.17] | (RefSeq) phosphoenolpyruvate carboxylase kinase 1-like	--	[T]	Signal transduction mechanisms	Protein kinase domain	Phosphoenolpyruvate carboxylase kinase 1 OS=Arabidopsis thaliana OX=3702 GN=PPCK1 PE=1 SV=1	T	Signal transduction mechanisms	PREDICTED: phosphoenolpyruvate carboxylase kinase 1-like [Solanum tuberosum]	molecular function: catalytic activity (GO:0003824);; biological process: metabolic process (GO:0008152);; biological process: cellular process (GO:0009987);; molecular function: binding (GO:0005488)
PGSC0003DMG400023620	Glutamine synthetase	40.7698	2053	49.7651	2436	39.2029	2127	28.3348	1329	21.901	987	8.39265	433	0.00362891	-1.35039	down	[E]	Amino acid transport and metabolism	Molecular Function: glutamate-ammonia ligase activity (GO:0004356);; Molecular Function: ATP binding (GO:0005524);; Biological Process: glutamine biosynthetic process (GO:0006542);;	K01915|2.2e-215|sot:102595103|K01915 glutamine synthetase [EC:6.3.1.2] | (RefSeq) glutamine synthetase cytosolic isozyme 1-1	Arginine biosynthesis (ko00220);; Alanine, aspartate and glutamate metabolism (ko00250);; Glyoxylate and dicarboxylate metabolism (ko00630);; Nitrogen metabolism (ko00910);; Biosynthesis of amino acids (ko01230)	[E]	Amino acid transport and metabolism	Glutamine synthetase, catalytic domain	Glutamine synthetase cytosolic isozyme 1-1 OS=Oryza sativa subsp. japonica OX=39947 GN=GLN1-1 PE=1 SV=1	E	Amino acid transport and metabolism	PREDICTED: glutamine synthetase cytosolic isozyme 1-1 [Solanum tuberosum]	molecular function: catalytic activity (GO:0003824);; molecular function: binding (GO:0005488);; biological process: metabolic process (GO:0008152);; biological process: cellular process (GO:0009987)
PGSC0003DMG400011611	Hcr2-0B	0.011356	2	0.03435	3	0.09514	10	0.419582	35	0.692797	55	0.797804	72	1.6e-05	3.34602	up	--	--	Cellular Component: integral component of membrane (GO:0016021);;	K03131|3.0e-10|ghi:107956070|K03131 transcription initiation factor TFIID subunit 6 | (RefSeq) transcription initiation factor TFIID subunit 6b-like	Basal transcription factors (ko03022)	[R]	General function prediction only	Leucine rich repeat	Receptor-like protein 9DC3 OS=Solanum pimpinellifolium OX=4084 GN=9DC3 PE=3 SV=1	T	Signal transduction mechanisms	PREDICTED: probable leucine-rich repeat receptor-like protein kinase At1g35710 isoform X1 [Solanum tuberosum]	cellular component: cellular anatomical entity (GO:0110165)
PGSC0003DMG400017266	Conserved gene of unknown function	1.16802	52	1.61918	69	2.49966	118	0.533504	22	0.245164	10	0.632178	29	0.000438897	-2.06684	down	--	--	--	--	--	--	--	Cotton fibre expressed protein	--	S	Function unknown	uncharacterized protein LOC107031107 [Solanum pennellii]	--
PGSC0003DMG400010497	Isoform 2 of DNA repair protein XRCC2 homolog	0.536295	11	0	0	1.00913	21	3.37746	61	7.17584	123	6.48107	127	0.00203172	3.20867	up	--	--	Biological Process: double-strand break repair via homologous recombination (GO:0000724);; Cellular Component: replication fork (GO:0005657);; Cellular Component: Rad51B-Rad51C-Rad51D-XRCC2 complex (GO:0033063);;	K10879|6.9e-53|sot:102588226|K10879 DNA-repair protein XRCC2 | (RefSeq) DNA repair protein XRCC2 homolog	Homologous recombination (ko03440)	[L]	Replication, recombination and repair	--	DNA repair protein XRCC2 homolog OS=Arabidopsis thaliana OX=3702 GN=XRCC2 PE=2 SV=2	L	Replication, recombination and repair	PREDICTED: DNA repair protein XRCC2 homolog [Solanum tuberosum]	biological process: metabolic process (GO:0008152);; biological process: cellular process (GO:0009987);; biological process: response to stimulus (GO:0050896);; cellular component: cellular anatomical entity (GO:0110165);; cellular component: protein-containing complex (GO:0032991)
PGSC0003DMG400000932	Reticulon family protein	2.15535	101	4.02311	183	2.29767	116	0.516339	23	1.03861	44	0.759523	37	9.27e-06	-2.05264	down	--	--	Cellular Component: endoplasmic reticulum membrane (GO:0005789);; Cellular Component: integral component of membrane (GO:0016021);;	K20721|9.6e-48|ccaj:109795156|K20721 reticulon-1 | (RefSeq) reticulon-like protein B1	--	[U]	Intracellular trafficking, secretion, and vesicular transport	Reticulon	Reticulon-like protein B8 OS=Arabidopsis thaliana OX=3702 GN=RTNLB8 PE=2 SV=1	U	Intracellular trafficking, secretion, and vesicular transport	PREDICTED: reticulon-like protein B8 isoform X1 [Solanum tuberosum]	cellular component: cellular anatomical entity (GO:0110165)
PGSC0003DMG400018238	Hydrolase	38.112	1688	45.7295	1968	37.0346	1767	12.8272	529	24.0111	951	19.0004	861	1.33e-06	-1.31928	down	[S]	Function unknown	--	--	--	--	--	Carbohydrate esterase, sialic acid-specific acetylesterase	Probable carbohydrate esterase At4g34215 OS=Arabidopsis thaliana OX=3702 GN=At4g34215 PE=1 SV=2	R	General function prediction only	PREDICTED: probable carbohydrate esterase At4g34215 [Solanum tuberosum]	--
PGSC0003DMG400029515	Myosin heavy chain, clone	7.20225	649	9.3763	824	8.49797	828	5.10987	430	4.90938	397	3.22555	305	4.81e-06	-1.11511	down	--	--	Biological Process: cytoskeleton organization (GO:0007010);; Molecular Function: microtubule binding (GO:0008017);;	--	--	--	--	Microtubule-associated protein 70	Microtubule-associated protein 70-1 OS=Arabidopsis thaliana OX=3702 GN=MAP70.1 PE=1 SV=1	Z	Cytoskeleton	PREDICTED: microtubule-associated protein 70-1-like [Solanum tuberosum]	biological process: cellular process (GO:0009987);; molecular function: binding (GO:0005488)
PGSC0003DMG400041450	ATP binding protein	0.830521	47	1.31504	73	1.05128	65	0.509234	27	0.517569	27	0.369868	22	0.00186677	-1.38027	down	[MDT]	Cell wall/membrane/envelope biogenesis;; Cell cycle control, cell division, chromosome partitioning;; Signal transduction mechanisms	Molecular Function: ATP binding (GO:0005524);;	K08900|1.0e-99|nnu:104597594|K08900 mitochondrial chaperone BCS1 | (RefSeq) AAA-ATPase At4g25835-like	--	[O]	Posttranslational modification, protein turnover, chaperones	Domain associated at C-terminal with AAA	AAA-ATPase At5g57480 OS=Arabidopsis thaliana OX=3702 GN=At5g57480 PE=3 SV=1	O	Posttranslational modification, protein turnover, chaperones	PREDICTED: AAA-ATPase At5g57480-like isoform X1 [Solanum tuberosum]	molecular function: binding (GO:0005488)
NewGene_1881	--	0.911123	22	0.60289	15	1.2935	34	3.43955	78	5.53836	120	9.25621	229	1.18e-05	2.47674	up	--	--	Cellular Component: plasma membrane (GO:0005886);; Cellular Component: integral component of membrane (GO:0016021);;	--	--	--	--	Domain of unknown function (DUF588)	CASP-like protein PIMP1 OS=Capsicum annuum OX=4072 GN=PIMP1 PE=2 SV=1	S	Function unknown	PREDICTED: CASP-like protein PIMP1 [Solanum tuberosum]	cellular component: cellular anatomical entity (GO:0110165)
PGSC0003DMG400007302	Heat shock protein binding protein	2.92241	266	4.28115	380	4.69603	454	2.01442	170	1.743	141	2.25402	203	1e-05	-1.19692	down	--	--	--	K09527|1.6e-21|lja:Lj3g3v3579380.1|K09527 DnaJ homolog subfamily C member 7 | (RefSeq) Lj3g3v3579380.1; -	--	--	--	Tetratricopeptide repeat	--	O	Posttranslational modification, protein turnover, chaperones	PREDICTED: uncharacterized protein LOC102596254 [Solanum tuberosum]	--
PGSC0003DMG400015790	Receptor protein kinase	12.4587	1351	11.0204	1187	21.166	2432	31.0337	3318	33.4672	3443	39.768	4436	0.00022723	1.08302	up	[M]	Cell wall/membrane/envelope biogenesis	Molecular Function: protein kinase activity (GO:0004672);; Molecular Function: ubiquitin-protein transferase activity (GO:0004842);; Molecular Function: ATP binding (GO:0005524);;	K17609|1.1e-54|eus:EUTSA_v10026931mg|K17609 nucleoredoxin [EC:1.8.1.8] | (RefSeq) hypothetical protein	--	--	--	Protein tyrosine and serine/threonine kinase	U-box domain-containing protein 32 OS=Arabidopsis thaliana OX=3702 GN=PUB32 PE=1 SV=1	T	Signal transduction mechanisms	PREDICTED: U-box domain-containing protein 32 isoform X1 [Solanum tuberosum]	molecular function: catalytic activity (GO:0003824);; biological process: metabolic process (GO:0008152);; biological process: cellular process (GO:0009987);; molecular function: binding (GO:0005488)
PGSC0003DMG400009247	Root-specific metal transporter	0.460711	27	0.085719	5	0.98087	61	3.06018	164	11.42	586	10.9021	641	3.78e-06	3.82883	up	[P]	Inorganic ion transport and metabolism	Cellular Component: integral component of membrane (GO:0016021);; Molecular Function: metal ion transmembrane transporter activity (GO:0046873);;	K21398|2.6e-172|mcha:111020946|K21398 natural resistance-associated macrophage protein 2 | (RefSeq) metal transporter Nramp6	--	[P]	Inorganic ion transport and metabolism	Natural resistance-associated macrophage protein	Metal transporter Nramp5 OS=Oryza sativa subsp. japonica OX=39947 GN=NRAMP5 PE=2 SV=1	P	Inorganic ion transport and metabolism	PREDICTED: metal transporter Nramp5-like [Solanum tuberosum]	cellular component: cellular anatomical entity (GO:0110165);; molecular function: transporter activity (GO:0005215);; biological process: cellular process (GO:0009987);; biological process: localization (GO:0051179)
PGSC0003DMG400019437	Pathogen-and wound-inducible antifungal protein CBP20	377.59	10516	94.0589	2544	232.862	7010	459.541	11910	1152.96	28720	1226.9	35000	0.00285848	1.7928	up	--	--	Biological Process: defense response to bacterium (GO:0042742);; Biological Process: defense response to fungus (GO:0050832);;	--	--	[R]	General function prediction only	Barwin family	Pathogenesis-related protein P2 OS=Solanum lycopersicum OX=4081 PE=2 SV=1	R	General function prediction only	pathogenesis-related protein P2-like precursor [Solanum tuberosum]	biological process: interspecies interaction between organisms (GO:0044419);; biological process: response to stimulus (GO:0050896)
PGSC0003DMG400008635	Chalcone synthase G	3.49829	129	3.52923	127	2.43151	97	1.03178	36	0.225958	8	0.313959	12	3.14e-05	-2.7604	down	[Q]	Secondary metabolites biosynthesis, transport and catabolism	Biological Process: biosynthetic process (GO:0009058);; Molecular Function: transferase activity, transferring acyl groups other than amino-acyl groups (GO:0016747);;	K00660|4.5e-66|cann:107850996|K00660 chalcone synthase [EC:2.3.1.74] | (RefSeq) chalcone synthase J-like	Flavonoid biosynthesis (ko00941);; Circadian rhythm - plant (ko04712)	--	--	Chalcone and stilbene synthases, C-terminal domain	Chalcone synthase G OS=Petunia hybrida OX=4102 GN=CHSG PE=2 SV=2	Q	Secondary metabolites biosynthesis, transport and catabolism	Chalcone synthase G [Capsicum baccatum]	biological process: metabolic process (GO:0008152);; molecular function: catalytic activity (GO:0003824)
PGSC0003DMG400019861	BHLH transcription factor Upa20	6.30742	387	7.84259	468	9.22894	610	5.89762	337	2.65696	146	3.48952	219	0.00346494	-1.15218	down	--	--	Biological Process: regulation of transcription, DNA-templated (GO:0006355);; Molecular Function: protein dimerization activity (GO:0046983);;	K18878|3.3e-152|cann:107866053|K18878 BHLH transcription factor Upa20 | (RefSeq) Upa20; transcription factor bHLH137-like	Plant-pathogen interaction (ko04626)	--	--	Helix-loop-helix DNA-binding domain	Transcription factor bHLH137 OS=Arabidopsis thaliana OX=3702 GN=BHLH137 PE=1 SV=1	K	Transcription	PREDICTED: transcription factor bHLH137-like [Solanum tuberosum]	biological process: biological regulation (GO:0065007);; molecular function: binding (GO:0005488)
NewGene_2752	--	13.7341	584	16.4149	679	13.072	599	10.4134	412	9.68606	369	4.78941	209	0.00618147	-1.00144	down	--	--	Cellular Component: plasma membrane (GO:0005886);; Biological Process: carbohydrate transport (GO:0008643);; Cellular Component: integral component of membrane (GO:0016021);;	K15382|1.55e-196|sot:102587047|K15382 solute carrier family 50 (sugar transporter) | (RefSeq) bidirectional sugar transporter SWEET12-like	--	[R]	General function prediction only	Sugar efflux transporter for intercellular exchange	Bidirectional sugar transporter SWEET12 OS=Arabidopsis thaliana OX=3702 GN=SWEET12 PE=1 SV=1	U	Intracellular trafficking, secretion, and vesicular transport	PREDICTED: bidirectional sugar transporter SWEET12-like [Solanum tuberosum]	cellular component: cellular anatomical entity (GO:0110165);; biological process: localization (GO:0051179)
PGSC0003DMG400030081	Conserved gene of unknown function	2.78899	130	4.21306	190	2.7798	139	0.713455	31	1.80941	75	1.3703	65	0.000939937	-1.53489	down	--	--	--	K10406|1.4e-45|mtr:MTR_5g096570|K10406 kinesin family member C2/C3 | (RefSeq) kinesin heavy chain, putative	--	--	--	Plant protein of unknown function (DUF868)	--	S	Function unknown	PREDICTED: uncharacterized protein LOC102583145 [Solanum tuberosum]	--
PGSC0003DMG400028267	Cellulose synthase-like A1	4.68876	394	7.73909	631	4.41806	395	1.14153	87	0.83798	62	1.08815	93	1.75e-16	-2.66999	down	[N]	Cell motility	Cellular Component: integral component of membrane (GO:0016021);;	K13680|3.5e-310|sot:102596035|K13680 beta-mannan synthase [EC:2.4.1.32] | (RefSeq) glucomannan 4-beta-mannosyltransferase 9-like	--	--	--	Glycosyltransferase like family 2	Glucomannan 4-beta-mannosyltransferase 9 OS=Arabidopsis thaliana OX=3702 GN=CSLA9 PE=1 SV=1	R	General function prediction only	PREDICTED: glucomannan 4-beta-mannosyltransferase 9-like [Solanum tuberosum]	cellular component: cellular anatomical entity (GO:0110165)
PGSC0003DMG400022371	Nucleic acid binding protein	68.5869	1801	71.0126	1813	82.119	2324	26.914	658	31.0942	731	34.1	917	2.1e-20	-1.46766	down	--	--	--	--	--	--	--	--	--	R	General function prediction only	PREDICTED: keratin, type II cytoskeletal 60 kDa, component III-like [Solanum tuberosum]	--
PGSC0003DMG400002885	Serine-threonine protein kinase, plant-type	0.887897	88	0.74463	84	1.68291	181	2.63216	245	3.77191	343	5.104	519	0.000331181	1.55374	up	--	--	Cellular Component: integral component of membrane (GO:0016021);;	K13466|1.6e-12|tcc:18605675|K13466 EIX receptor 1/2 | (RefSeq) probable LRR receptor-like serine/threonine-protein kinase At4g36180	Plant-pathogen interaction (ko04626)	[R]	General function prediction only	Leucine rich repeat	Receptor-like protein 6 OS=Arabidopsis thaliana OX=3702 GN=RLP6 PE=3 SV=1	S	Function unknown	PREDICTED: receptor-like protein 12 [Solanum tuberosum]	cellular component: cellular anatomical entity (GO:0110165)
PGSC0003DMG401031172	PRA1 family protein F3	6.14569	231	4.70016	172	11.5557	468	18.8968	661	30.9218	1039	45.0367	1732	8.33e-05	1.88264	up	--	--	Cellular Component: integral component of membrane (GO:0016021);;	K20359|3.7e-60|nau:109240683|K20359 PRA1 family protein 1 | (RefSeq) uncharacterized protein LOC109240683	--	--	--	PRA1 family protein	--	S	Function unknown	hypothetical protein EJD97_015307 [Solanum chilense]	cellular component: cellular anatomical entity (GO:0110165)
PGSC0003DMG400006087	Serine-threonine protein kinase, plant-type	2.42055	190	1.80574	138	2.7328	231	10.9606	800	22.4549	1575	15.7747	1266	1.35e-15	2.61026	up	[M]	Cell wall/membrane/envelope biogenesis	Molecular Function: protein kinase activity (GO:0004672);; Molecular Function: ATP binding (GO:0005524);; Cellular Component: integral component of membrane (GO:0016021);;	K13429|1.1e-60|cam:101510407|K13429 chitin elicitor receptor kinase 1 | (RefSeq) chitin elicitor receptor kinase 1-like	Plant-pathogen interaction (ko04626)	--	--	Protein kinase domain	Serine/threonine receptor-like kinase NFP OS=Medicago truncatula OX=3880 GN=NFP PE=1 SV=1	T	Signal transduction mechanisms	PREDICTED: lysM domain receptor-like kinase 4 [Solanum tuberosum]	molecular function: catalytic activity (GO:0003824);; biological process: metabolic process (GO:0008152);; biological process: cellular process (GO:0009987);; molecular function: binding (GO:0005488);; cellular component: cellular anatomical entity (GO:0110165)
PGSC0003DMG400024748	Histone H2A.1	44.1556	1055	79.8575	1846	50.572	1309	18.1924	404	30.6292	657	32.9845	801	0.000246409	-1.29363	down	--	--	Cellular Component: nucleosome (GO:0000786);; Molecular Function: DNA binding (GO:0003677);; Cellular Component: nucleus (GO:0005634);; Molecular Function: protein heterodimerization activity (GO:0046982);;	K11251|1.2e-71|sot:102598032|K11251 histone H2A | (RefSeq) histone H2A.1	--	[B]	Chromatin structure and dynamics	C-terminus of histone H2A	Histone H2A.1 OS=Solanum lycopersicum OX=4081 PE=2 SV=1	B	Chromatin structure and dynamics	PREDICTED: histone H2A.1 [Solanum tuberosum]	cellular component: protein-containing complex (GO:0032991);; molecular function: binding (GO:0005488);; cellular component: intracellular (GO:0005622);; cellular component: cellular anatomical entity (GO:0110165)
PGSC0003DMG401002270	Mutt domain protein	12.8348	367	12.8465	357	11.5739	351	9.98911	262	6.99918	178	3.74279	120	0.00906455	-1.03258	down	--	--	Molecular Function: hydrolase activity (GO:0016787);;	K22763|2.6e-34|lja:Lj2g3v1989220.3|K22763 deubiquitinase DESI2 [EC:3.4.19.12] | (RefSeq) Lj2g3v1989220.3; -	--	[T]	Signal transduction mechanisms	Nudix hydrolase domain	Nudix hydrolase 8 OS=Arabidopsis thaliana OX=3702 GN=NUDT8 PE=2 SV=2	L	Replication, recombination and repair	nudix hydrolase 8 isoform X1 [Solanum lycopersicum]	molecular function: catalytic activity (GO:0003824)
PGSC0003DMG400010136	Stigma expressed protein	215.621	6640	93.7758	2807	4.73305	158	0.4091	12	0.138485	4	1.6247	52	6.21e-06	-7.35629	down	--	--	Molecular Function: endopeptidase inhibitor activity (GO:0004866);;	--	--	--	--	Trypsin and protease inhibitor	Cysteine protease inhibitor 9 OS=Solanum tuberosum OX=4113 PE=2 SV=1	--	--	PREDICTED: cysteine protease inhibitor 9-like [Solanum tuberosum]	molecular function: molecular function regulator (GO:0098772);; biological process: biological regulation (GO:0065007)
PGSC0003DMG400012407	Conserved gene of unknown function	4.70037	287	6.1567	366	5.77856	392	2.53965	151	2.93951	156	3.84856	252	0.000280397	-1.01365	down	--	--	--	--	--	--	--	bHLH-MYC and R2R3-MYB transcription factors N-terminal	Protein RICE SALT SENSITIVE 3 OS=Oryza sativa subsp. japonica OX=39947 GN=RSS3 PE=1 SV=1	S	Function unknown	PREDICTED: uncharacterized protein LOC102594779 [Solanum tuberosum]	--
PGSC0003DMG400025367	Gene of unknown function	1.70189	28	1.37362	22	0.885822	16	3.64232	54	3.9541	57	3.65808	60	0.00875876	1.2586	up	--	--	--	--	--	--	--	--	--	--	--	hypothetical protein EJD97_018886 [Solanum chilense]	--
PGSC0003DMG403000594	Flavonol synthase/flavanone 3-hydroxylase	4.09551	114	4.86212	131	3.75709	112	0.674544	18	2.31805	58	0.65576	19	0.00131104	-1.9978	down	[Q]	Secondary metabolites biosynthesis, transport and catabolism	Molecular Function: oxidoreductase activity (GO:0016491);; Molecular Function: metal ion binding (GO:0046872);;	K24028|1.3e-25|aip:107628145|K24028 salicylic acid 3-hydroxylase [EC:1.14.11.-] | (RefSeq) protein DMR6-LIKE OXYGENASE 1-like	--	[QR]	Secondary metabolites biosynthesis, transport and catabolism;; General function prediction only	2OG-Fe(II) oxygenase superfamily	Protein DMR6-LIKE OXYGENASE 1 OS=Arabidopsis thaliana OX=3702 GN=DLO1 PE=1 SV=1	R	General function prediction only	PREDICTED: 1-aminocyclopropane-1-carboxylate oxidase 5-like isoform X1 [Solanum tuberosum]	molecular function: catalytic activity (GO:0003824);; molecular function: binding (GO:0005488)
PGSC0003DMG400025108	Gene of unknown function	20.1854	526	9.62688	244	29.3042	823	90.4379	2193	69.4612	1618	94.2796	2513	8.69e-06	1.90159	up	--	--	--	--	--	--	--	--	--	--	--	--	--
PGSC0003DMG400002627	Homeobox protein	3.03856	290	3.67404	341	3.77572	388	10.0532	892	9.60783	819	6.83826	667	5.15e-07	1.13238	up	--	--	Cellular Component: nucleus (GO:0005634);; Biological Process: regulation of transcription, DNA-templated (GO:0006355);; Molecular Function: lipid binding (GO:0008289);; Molecular Function: sequence-specific DNA binding (GO:0043565);;	K09338|0.0e+00|sot:102591633|K09338 homeobox-leucine zipper protein | (RefSeq) homeobox-leucine zipper protein GLABRA 2	--	--	--	START domain	Homeobox-leucine zipper protein GLABRA 2 OS=Arabidopsis thaliana OX=3702 GN=GL2 PE=1 SV=3	K	Transcription	PREDICTED: homeobox-leucine zipper protein GLABRA 2 [Solanum tuberosum]	cellular component: intracellular (GO:0005622);; cellular component: cellular anatomical entity (GO:0110165);; biological process: biological regulation (GO:0065007);; molecular function: binding (GO:0005488)
PGSC0003DMG400027585	ATP binding protein	0.939933	127	1.66593	218	0.744344	108	0.325055	41	0.565548	68	0.306009	43	0.000648204	-1.68398	down	[R]	General function prediction only	Molecular Function: protein kinase activity (GO:0004672);; Molecular Function: ATP binding (GO:0005524);; Cellular Component: integral component of membrane (GO:0016021);;	K13418|2.2e-47|sita:101768859|K13418 somatic embryogenesis receptor kinase 1 [EC:2.7.10.1 2.7.11.1] | (RefSeq) LRR receptor kinase SERK2	--	--	--	Leucine rich repeat	Probable LRR receptor-like serine/threonine-protein kinase IRK OS=Arabidopsis thaliana OX=3702 GN=IRK PE=1 SV=1	T	Signal transduction mechanisms	PREDICTED: probable LRR receptor-like serine/threonine-protein kinase IRK [Solanum tuberosum]	molecular function: catalytic activity (GO:0003824);; biological process: metabolic process (GO:0008152);; biological process: cellular process (GO:0009987);; molecular function: binding (GO:0005488);; cellular component: cellular anatomical entity (GO:0110165)
PGSC0003DMG400016971	Conserved gene of unknown function	3.1973	319	10.474	1020	3.11786	336	1.94914	181	1.66244	147	2.45734	244	0.00330217	-1.68219	down	--	--	Biological Process: phloem development (GO:0010088);;	--	--	--	--	Sieve element occlusion C-terminus	Protein SIEVE ELEMENT OCCLUSION B OS=Arabidopsis thaliana OX=3702 GN=SEOB PE=1 SV=1	S	Function unknown	sieve element occlusion b [Solanum phureja]	biological process: developmental process (GO:0032502)
NewGene_217	--	0.274204	19	0.286175	19	0.530099	39	1.72976	110	2.3193	141	3.12377	217	4.14e-08	2.504	up	--	--	Molecular Function: protein serine/threonine kinase activity (GO:0004674);; Molecular Function: ATP binding (GO:0005524);; Cellular Component: integral component of membrane (GO:0016021);;	K24104|6.08e-31|thj:104799061|K24104 GPN-loop GTPase | (RefSeq) LOW QUALITY PROTEIN: uncharacterized protein LOC104799061	--	--	--	Salt stress response/antifungal	Cysteine-rich receptor-like protein kinase 25 OS=Arabidopsis thaliana OX=3702 GN=CRK25 PE=3 SV=1	G	Carbohydrate transport and metabolism	putative receptor-like protein kinase At4g00960 [Solanum lycopersicum]	molecular function: catalytic activity (GO:0003824);; biological process: metabolic process (GO:0008152);; biological process: cellular process (GO:0009987);; molecular function: binding (GO:0005488);; cellular component: cellular anatomical entity (GO:0110165)
PGSC0003DMG400001574	Conserved gene of unknown function	28.372	1626	23.0228	1283	32.3051	1995	88.4717	4720	85.0499	4358	75.3815	4420	4.71e-14	1.36752	up	[G]	Carbohydrate transport and metabolism	Biological Process: biosynthetic process (GO:0009058);; Cellular Component: integral component of membrane (GO:0016021);; Molecular Function: strictosidine synthase activity (GO:0016844);;	K01757|6.0e-22|ath:AT1G74020|K01757 strictosidine synthase [EC:4.3.3.2] | (RefSeq) SS2; strictosidine synthase 2	Indole alkaloid biosynthesis (ko00901)	[R]	General function prediction only	Strictosidine synthase	Protein STRICTOSIDINE SYNTHASE-LIKE 6 OS=Arabidopsis thaliana OX=3702 GN=SSL6 PE=2 SV=1	R	General function prediction only	PREDICTED: protein STRICTOSIDINE SYNTHASE-LIKE 6-like [Solanum tuberosum]	biological process: metabolic process (GO:0008152);; cellular component: cellular anatomical entity (GO:0110165);; molecular function: catalytic activity (GO:0003824)
PGSC0003DMG400025189	Conserved gene of unknown function	0.849812	45	1.52796	79	0.780526	41	0.343103	18	0.101188	5	0.189472	11	0.000728276	-2.39497	down	--	--	--	K22763|1.3e-108|vvi:100245551|K22763 deubiquitinase DESI2 [EC:3.4.19.12] | (RefSeq) deSI-like protein At4g17486	--	[S]	Function unknown	PPPDE putative peptidase domain	DeSI-like protein At4g17486 OS=Arabidopsis thaliana OX=3702 GN=At4g17486 PE=2 SV=1	S	Function unknown	PREDICTED: deSI-like protein At4g17486 [Solanum tuberosum]	--
NewGene_657	--	6.20829	55	9.86291	84	8.08922	77	1.78648	15	1.07209	9	2.53043	23	4.87e-06	-2.31444	down	--	--	--	--	--	--	--	--	--	--	--	PREDICTED: GATA zinc finger domain-containing protein 14-like [Solanum tuberosum]	--
PGSC0003DMG400025873	UDP-glucose:glucosyltransferase	2.41528	161	1.15653	75	3.33575	239	12.0915	747	7.5907	451	11.8047	801	1.19e-05	1.98203	up	[G]	Carbohydrate transport and metabolism	Molecular Function: UDP-glycosyltransferase activity (GO:0008194);;	K23260|7.0e-153|hbr:110667876|K23260 scopoletin glucosyltransferase [EC:2.4.1.128] | (RefSeq) scopoletin glucosyltransferase-like	Phenylpropanoid biosynthesis (ko00940)	[GC]	Carbohydrate transport and metabolism;; Energy production and conversion	UDP-glucoronosyl and UDP-glucosyl transferase	Scopoletin glucosyltransferase OS=Nicotiana tabacum OX=4097 GN=TOGT1 PE=1 SV=1	S	Function unknown	PREDICTED: scopoletin glucosyltransferase-like [Solanum tuberosum]	molecular function: catalytic activity (GO:0003824)
PGSC0003DMG400010113	Gene of unknown function	1.03869	18	0.852914	14	0.697984	13	2.55077	40	3.04149	46	2.83506	49	0.00325042	1.47473	up	--	--	--	--	--	--	--	--	--	S	Function unknown	hypothetical protein EJD97_012012 [Solanum chilense]	--
PGSC0003DMG400029811	Fasciclin-like arabinogalactan protein 10	5.31567	205	13.101	490	6.90862	287	1.42213	51	1.84169	64	2.19365	87	3.59e-08	-2.39942	down	--	--	Cellular Component: cellular_component (GO:0005575);; Cellular Component: cell wall (GO:0005618);; Cellular Component: obsolete cell (GO:0005623);; Cellular Component: plasma membrane (GO:0005886);; Biological Process: multicellular organism development (GO:0007275);; Biological Process: biological_process (GO:0008150);; Cellular Component: membrane (GO:0016020);; Biological Process: root system …	--	--	--	--	Fasciclin domain	Fasciclin-like arabinogalactan protein 1 OS=Arabidopsis thaliana OX=3702 GN=FLA1 PE=1 SV=1	R	General function prediction only	PREDICTED: fasciclin-like arabinogalactan protein 1 [Solanum tuberosum]	cellular component: cellular anatomical entity (GO:0110165);; biological process: multicellular organismal process (GO:0032501);; biological process: developmental process (GO:0032502)
PGSC0003DMG400020899	Stress-induced receptor-like kinase	4.99918	467	6.16372	540	8.35675	827	30.4847	2550	37.7727	2987	24.4758	2262	2.72e-15	2.00852	up	--		Molecular Function: protein kinase activity (GO:0004672);; Molecular Function: ATP binding (GO:0005524);; Cellular Component: integral component of membrane (GO:0016021);; Molecular Function: polysaccharide binding (GO:0030247);;	K03283|1.6e-48|qsu:112017276|K03283 heat shock 70kDa protein 1/2/6/8 | (RefSeq) heat shock cognate 70 kDa protein 2-like	Spliceosome (ko03040);; Protein processing in endoplasmic reticulum (ko04141);; Endocytosis (ko04144)	--	--	Protein kinase domain	Rust resistance kinase Lr10 OS=Triticum aestivum OX=4565 GN=LRK10 PE=2 SV=1	T	Signal transduction mechanisms	rust resistance kinase Lr10 isoform X1 [Solanum lycopersicum]	molecular function: catalytic activity (GO:0003824);; biological process: metabolic process (GO:0008152);; biological process: cellular process (GO:0009987);; molecular function: binding (GO:0005488);; cellular component: cellular anatomical entity (GO:0110165)
PGSC0003DMG400001127	Histone H1F	12.408	415	27.2658	888	15.3963	556	8.78561	273	10.1178	303	9.03644	311	0.00100195	-1.17577	down	--	--	Cellular Component: nucleosome (GO:0000786);; Molecular Function: DNA binding (GO:0003677);; Cellular Component: nucleus (GO:0005634);; Biological Process: nucleosome assembly (GO:0006334);; Cellular Component: host cell nucleus (GO:0042025);;	K11275|8.6e-65|sot:102591139|K11275 histone H1/5 | (RefSeq) histone H1-like	--	--	--	linker histone H1 and H5 family	Histone H1 OS=Pisum sativum OX=3888 PE=2 SV=1	B	Chromatin structure and dynamics	PREDICTED: histone H1-like [Solanum tuberosum]	cellular component: protein-containing complex (GO:0032991);; molecular function: binding (GO:0005488);; cellular component: intracellular (GO:0005622);; cellular component: cellular anatomical entity (GO:0110165);; biological process: cellular process (GO:0009987)
PGSC0003DMG400012145	Conserved gene of unknown function	6.69181	169	2.99953	74	9.96075	271	21.3595	502	29.9853	676	46.3587	1196	5.59e-05	2.1085	up	--	--	--	--	--	--	--	--	--	S	Function unknown	hypothetical protein T459_00128 [Capsicum annuum]	--
PGSC0003DMG400023762	Globulin	42.2455	2036	54.292	2543	45.5616	2366	20.1224	903	25.4382	1097	23.11	1140	1.48e-14	-1.25053	down	--	--	Molecular Function: nutrient reservoir activity (GO:0045735);;	--	--	--	--	Cupin	13S globulin seed storage protein 1 OS=Fagopyrum esculentum OX=3617 GN=FA02 PE=2 SV=1	S	Function unknown	PREDICTED: cruciferin PGCRURSE5-like isoform X1 [Solanum tuberosum]	molecular function: nutrient reservoir activity (GO:0045735)
PGSC0003DMG400027396	Leucoanthocyanidin dioxygenase	4.22224	214	5.88262	286	5.50071	301	2.62318	123	2.94047	134	2.95802	154	3.25e-06	-1.06434	down	[Q]	Secondary metabolites biosynthesis, transport and catabolism	Molecular Function: oxidoreductase activity (GO:0016491);; Molecular Function: metal ion binding (GO:0046872);;	K06892|1.2e-205|sot:102588955|K06892 feruloyl-CoA 6-hydroxylase [EC:1.14.11.61] | (RefSeq) feruloyl CoA ortho-hydroxylase 1-like	Phenylpropanoid biosynthesis (ko00940)	[QR]	Secondary metabolites biosynthesis, transport and catabolism;; General function prediction only	2OG-Fe(II) oxygenase superfamily	Feruloyl CoA ortho-hydroxylase 1 OS=Arabidopsis thaliana OX=3702 GN=F6'H1 PE=1 SV=1	R	General function prediction only	PREDICTED: feruloyl CoA ortho-hydroxylase 1-like [Solanum tuberosum]	molecular function: catalytic activity (GO:0003824);; molecular function: binding (GO:0005488)
PGSC0003DMG400020898	Conserved gene of unknown function	7.58852	318	9.49757	392	9.16189	413	21.8538	850	24.9626	933	18.7168	799	2.31e-09	1.10602	up	--		Molecular Function: protein serine/threonine kinase activity (GO:0004674);; Molecular Function: ATP binding (GO:0005524);;	K13416|8.4e-48|bna:106410693|K13416 brassinosteroid insensitive 1-associated receptor kinase 1 [EC:2.7.10.1 2.7.11.1] | (RefSeq) somatic embryogenesis receptor kinase 4-like isoform X1	MAPK signaling pathway - plant (ko04016);; Plant hormone signal transduction (ko04075);; Plant-pathogen interaction (ko04626)	--	--	Protein kinase domain	Rust resistance kinase Lr10 OS=Triticum aestivum OX=4565 GN=LRK10 PE=2 SV=1	T	Signal transduction mechanisms	PREDICTED: glycerophosphodiester phosphodiesterase protein kinase domain-containing GDPDL2-like [Solanum tuberosum]	molecular function: catalytic activity (GO:0003824);; biological process: metabolic process (GO:0008152);; biological process: cellular process (GO:0009987);; molecular function: binding (GO:0005488)
PGSC0003DMG400000225	Conserved gene of unknown function	1.56626	58	1.67054	60	2.11038	84	0.194972	7	0	0	0.099715	4	1.16e-08	-4.29648	down	[R]	General function prediction only	--	--	--	--	--	Protein of unknown function (DUF1442)	--	S	Function unknown	PREDICTED: uncharacterized protein LOC102586866 [Solanum tuberosum]	--
PGSC0003DMG400017314	CYP72A57	0.307194	21	0.045024	3	0.742686	55	2.87395	183	3.17973	195	3.49702	245	0.00046012	2.91668	up	[QV]	Secondary metabolites biosynthesis, transport and catabolism;; Defense mechanisms	Molecular Function: iron ion binding (GO:0005506);; Cellular Component: integral component of membrane (GO:0016021);; Molecular Function: oxidoreductase activity, acting on paired donors, with incorporation or reduction of molecular oxygen (GO:0016705);; Molecular Function: heme binding (GO:0020037);;	K24179|1.8e-170|pvu:PHAVU_011G000200g|K24179 cytochrome P450 family 72 subfamily A polypeptide 61 [EC:1.14.14.-] | (RefSeq) hypothetical protein	--	[QI]	Secondary metabolites biosynthesis, transport and catabolism;; Lipid transport and metabolism	Cytochrome P450	Cytochrome P450 CYP72A219 OS=Panax ginseng OX=4054 PE=2 SV=1	Q	Secondary metabolites biosynthesis, transport and catabolism	PREDICTED: cytochrome P450 CYP72A219-like isoform X1 [Solanum tuberosum]	molecular function: binding (GO:0005488);; cellular component: cellular anatomical entity (GO:0110165);; molecular function: catalytic activity (GO:0003824);; biological process: metabolic process (GO:0008152)
PGSC0003DMG400008801	Eukaryotic translation initiation factor 2 gamma subunit	9.48499	753	8.87053	704	17.6123	1520	65.6326	4816	53.9949	3839	51.1667	4251	3.36e-11	2.0387	up	[J]	Translation, ribosomal structure and biogenesis	Molecular Function: GTPase activity (GO:0003924);; Molecular Function: GTP binding (GO:0005525);;	K03242|2.5e-218|cann:107872972|K03242 translation initiation factor 2 subunit 3 | (RefSeq) eukaryotic translation initiation factor 2 subunit gamma-like	RNA transport (ko03013)	[J]	Translation, ribosomal structure and biogenesis	Elongation factor Tu GTP binding domain	Elongation factor Tu, chloroplastic OS=Phaeodactylum tricornutum (strain CCAP 1055/1) OX=556484 GN=tufA PE=3 SV=1	J	Translation, ribosomal structure and biogenesis	PREDICTED: eukaryotic translation initiation factor 2 subunit gamma-like [Capsicum annuum]	molecular function: catalytic activity (GO:0003824);; molecular function: binding (GO:0005488)
PGSC0003DMG400001181	ACI19	30.0054	1899	35.6901	2167	115.335	8050	4.06839	241	4.34258	249	14.7968	929	0.00102835	-3.18934	down	--	--	Molecular Function: calcium channel activity (GO:0005262);; Cellular Component: mitochondrial inner membrane (GO:0005743);; Molecular Function: uniporter activity (GO:0015292);; Cellular Component: integral component of membrane (GO:0016021);; Biological Process: mitochondrial calcium ion homeostasis (GO:0051560);;	K20858|3.4e-197|sot:102601122|K20858 calcium uniporter protein, mitochondrial | (RefSeq) calcium uniporter protein 2, mitochondrial	--	[R]	General function prediction only	Mitochondrial calcium uniporter	Calcium uniporter protein 2, mitochondrial OS=Arabidopsis thaliana OX=3702 GN=At2g23790 PE=2 SV=1	S	Function unknown	PREDICTED: calcium uniporter protein 2, mitochondrial [Solanum tuberosum]	molecular function: transporter activity (GO:0005215);; biological process: cellular process (GO:0009987);; biological process: localization (GO:0051179);; cellular component: intracellular (GO:0005622);; cellular component: cellular anatomical entity (GO:0110165);; biological process: biological regulation (GO:0065007)
PGSC0003DMG400029201	Sesquiterpene synthase 2	2.1677	166	0.566817	43	1.95555	160	5.55031	401	14.7909	1026	13.359	1048	8.88e-06	2.64363	up	--	--	Molecular Function: magnesium ion binding (GO:0000287);; Molecular Function: terpene synthase activity (GO:0010333);;	K15802|2.1e-273|sly:543549|K15802 germacrene C synthase [EC:4.2.3.60] | (RefSeq) SSTLE1; germacrene C synthase	Sesquiterpenoid and triterpenoid biosynthesis (ko00909)	--	--	Terpene synthase family, metal binding domain	Germacrene C synthase OS=Solanum lycopersicum OX=4081 GN=SSTLE1 PE=1 SV=1	R	General function prediction only	PREDICTED: (E,E)-germacrene B synthase-like [Solanum tuberosum]	molecular function: binding (GO:0005488);; molecular function: catalytic activity (GO:0003824)
PGSC0003DMG400002235	Transcriptional factor TINY	2.12431	78	2.41041	86	1.80195	71	1.17321	40	1.19257	39	0.828297	31	0.00179	-1.19835	down	--	--	Molecular Function: DNA binding (GO:0003677);; Molecular Function: DNA-binding transcription factor activity (GO:0003700);; Cellular Component: nucleus (GO:0005634);;	K09286|4.0e-108|sot:102595484|K09286 EREBP-like factor | (RefSeq) dehydration-responsive element-binding protein 3-like	--	--	--	AP2 domain	Dehydration-responsive element-binding protein 3 OS=Arabidopsis thaliana OX=3702 GN=DREB3 PE=2 SV=1	K	Transcription	PREDICTED: dehydration-responsive element-binding protein 3-like [Solanum tuberosum]	molecular function: binding (GO:0005488);; molecular function: transcription regulator activity (GO:0140110);; cellular component: intracellular (GO:0005622);; cellular component: cellular anatomical entity (GO:0110165)
PGSC0003DMG400004379	Esterase	5.81174	286	11.9444	572	4.48777	238	1.56091	72	2.26306	100	1.68646	85	1.13e-06	-2.20974	down	[IR]	Lipid transport and metabolism;; General function prediction only	Molecular Function: hydrolase activity, acting on ester bonds (GO:0016788);;	K01206|1.0e-37|thj:104825554|K01206 alpha-L-fucosidase [EC:3.2.1.51] | (RefSeq) alpha-L-fucosidase 3	Other glycan degradation (ko00511)	--	--	GDSL-like Lipase/Acylhydrolase	GDSL esterase/lipase At5g45910 OS=Arabidopsis thaliana OX=3702 GN=At5g45910 PE=2 SV=1	R	General function prediction only	PREDICTED: GDSL esterase/lipase At5g45910-like [Solanum tuberosum]	molecular function: catalytic activity (GO:0003824)
PGSC0003DMG400005007	Transferase, transferring glycosyl groups	0.935374	57	2.00617	118	1.1552	74	0.092278	6	0.072227	4	0.313411	20	1.2e-05	-3.19289	down	--	--	Cellular Component: integral component of membrane (GO:0016021);;	K14780|1.1e-82|dcr:108220614|K14780 ATP-dependent RNA helicase DHX37/DHR1 [EC:3.6.4.13] | (RefSeq) ATP-dependent RNA helicase DEAH13-like isoform X1	--	[G]	Carbohydrate transport and metabolism	Protein of unknown function, DUF604	--	G	Carbohydrate transport and metabolism	PREDICTED: uncharacterized protein LOC102601770 [Solanum tuberosum]	cellular component: cellular anatomical entity (GO:0110165)
PGSC0003DMG400023923	Endonuclease/exonuclease/phosphatase family protein	1.30167	103	0.798443	62	0.886317	76	0.481995	36	0.187799	14	0.449312	37	0.00447146	-1.59036	down	--	--	Molecular Function: hydrolase activity (GO:0016787);; Biological Process: phosphatidylinositol dephosphorylation (GO:0046856);;	K24221|8.1e-93|lsv:111907353|K24221 type I inositol polyphosphate 5-phosphatase IP5P1/2 [EC:3.1.3.56] | (RefSeq) type I inositol polyphosphate 5-phosphatase 2-like isoform X1	Inositol phosphate metabolism (ko00562)	[U]	Intracellular trafficking, secretion, and vesicular transport	Endonuclease/Exonuclease/phosphatase family	Type I inositol polyphosphate 5-phosphatase 8 OS=Arabidopsis thaliana OX=3702 GN=IP5P8 PE=2 SV=1	U	Intracellular trafficking, secretion, and vesicular transport	PREDICTED: type I inositol polyphosphate 5-phosphatase 8-like [Solanum tuberosum]	molecular function: catalytic activity (GO:0003824);; biological process: metabolic process (GO:0008152);; biological process: cellular process (GO:0009987)
PGSC0003DMG400013024	Indole-3-acetic acid amido synthetase	0.819418	45	0.965443	51	0.879632	52	0.057308	3	0.123455	6	0.426964	24	0.00742227	-2.3073	down	--	--	--	--	--	--	--	--	--	--	--	--	--
PGSC0003DMG400010117	Gene of unknown function	13.8832	819	30.8643	1773	14.9419	956	6.38754	352	9.50271	502	7.50793	456	5.38e-05	-1.54896	down	--	--	Cellular Component: cytoplasm (GO:0005737);; Biological Process: trichome morphogenesis (GO:0010090);; Biological Process: cutin biosynthetic process (GO:0010143);; Molecular Function: transferase activity, transferring acyl groups other than amino-acyl groups (GO:0016747);; Biological Process: localization (GO:0051179);;	K19747|8.5e-232|sot:102581988|K19747 BAHD acyltransferase [EC:2.3.1.-] | (RefSeq) BAHD acyltransferase DCR	--	--	--	Transferase family	BAHD acyltransferase DCR OS=Arabidopsis thaliana OX=3702 GN=DCR PE=2 SV=1	S	Function unknown	PREDICTED: BAHD acyltransferase DCR [Solanum tuberosum]	cellular component: cellular anatomical entity (GO:0110165);; biological process: cellular process (GO:0009987);; biological process: developmental process (GO:0032502);; biological process: metabolic process (GO:0008152);; molecular function: catalytic activity (GO:0003824);; biological process: localization (GO:0051179)
PGSC0003DMG400013983	Wound/stress protein	12.5115	356	19.2699	532	13.0357	399	5.6857	151	6.09681	155	7.3124	213	1.57e-07	-1.42522	down	--	--	Biological Process: response to acid chemical (GO:0001101);; Molecular Function: protein binding (GO:0005515);; Cellular Component: cellular_component (GO:0005575);; Cellular Component: intracellular (GO:0005622);; Cellular Component: obsolete cell (GO:0005623);; Cellular Component: cytoplasm (GO:0005737);; Cellular Component: vacuole (GO:0005773);; Cellular Component: vacuolar membrane (GO:00057…	--	--	--	--	PLAT/LH2 domain	PLAT domain-containing protein 1 OS=Arabidopsis thaliana OX=3702 GN=PLAT1 PE=1 SV=1	R	General function prediction only	PREDICTED: lipoxygenase homology domain-containing protein 1-like [Solanum tuberosum]	biological process: response to stimulus (GO:0050896);; molecular function: binding (GO:0005488);; cellular component: intracellular (GO:0005622);; cellular component: cellular anatomical entity (GO:0110165)
PGSC0003DMG400017225	Transmembrane protein	0.404998	29	0.182312	13	0.418674	32	2.26386	146	2.91149	181	2.58176	183	1.07e-11	2.68786	up	[GEPR]	Carbohydrate transport and metabolism;; Amino acid transport and metabolism;; Inorganic ion transport and metabolism;; General function prediction only	Molecular Function: inorganic phosphate transmembrane transporter activity (GO:0005315);; Biological Process: phosphate ion transport (GO:0006817);; Cellular Component: integral component of membrane (GO:0016021);;	K08176|5.4e-311|sot:102589570|K08176 MFS transporter, PHS family, inorganic phosphate transporter | (RefSeq) pt3; inorganic phosphate transporter 1-4-like	--	[P]	Inorganic ion transport and metabolism	Sugar (and other) transporter	Low affinity inorganic phosphate transporter 3 OS=Petunia hybrida OX=4102 GN=PT3 PE=2 SV=1	G	Carbohydrate transport and metabolism	PREDICTED: inorganic phosphate transporter 1-4-like [Solanum tuberosum]	molecular function: transporter activity (GO:0005215);; biological process: cellular process (GO:0009987);; biological process: localization (GO:0051179);; cellular component: cellular anatomical entity (GO:0110165)
NewGene_2195	--	1.35139	55	2.01081	79	1.15941	51	0.594024	23	0.41622	16	0.43931	19	0.000246098	-1.78445	down	[GI]	Carbohydrate transport and metabolism;; Lipid transport and metabolism	Molecular Function: enzyme inhibitor activity (GO:0004857);; Molecular Function: pectinesterase activity (GO:0030599);; Biological Process: cell wall modification (GO:0042545);; Molecular Function: aspartyl esterase activity (GO:0045330);; Biological Process: pectin catabolic process (GO:0045490);;	K01051|5.39e-65|sot:102588169|K01051 pectinesterase [EC:3.1.1.11] | (RefSeq) pectinesterase-like	Pentose and glucuronate interconversions (ko00040)	--	--	Pectinesterase	Probable pectinesterase/pectinesterase inhibitor 40 OS=Arabidopsis thaliana OX=3702 GN=PME40 PE=2 SV=1	G	Carbohydrate transport and metabolism	PREDICTED: pectinesterase-like isoform X2 [Solanum tuberosum]	molecular function: molecular function regulator (GO:0098772);; biological process: biological regulation (GO:0065007);; molecular function: catalytic activity (GO:0003824);; biological process: cellular process (GO:0009987);; biological process: metabolic process (GO:0008152)
PGSC0003DMG400022179	Zinc transporter	13.5233	652	12.2323	573	14.3446	745	38.8481	1742	41.5577	1790	34.4104	1696	4.24e-20	1.31132	up	[P]	Inorganic ion transport and metabolism	Cellular Component: integral component of membrane (GO:0016021);; Molecular Function: metal ion transmembrane transporter activity (GO:0046873);;	K14709|8.3e-175|sot:102588995|K14709 solute carrier family 39 (zinc transporter), member 1/2/3 | (RefSeq) zinc transporter 11	--	[P]	Inorganic ion transport and metabolism	ZIP Zinc transporter	Zinc transporter 11 OS=Arabidopsis thaliana OX=3702 GN=ZIP11 PE=2 SV=1	P	Inorganic ion transport and metabolism	PREDICTED: zinc transporter 11 [Solanum tuberosum]	cellular component: cellular anatomical entity (GO:0110165);; molecular function: transporter activity (GO:0005215);; biological process: cellular process (GO:0009987);; biological process: localization (GO:0051179)
PGSC0003DMG400012569	Ring finger protein	0.65698	38	0.348552	20	1.23172	76	3.02294	162	4.06998	209	2.80245	165	0.00026285	1.93047	up	--	--	Cellular Component: integral component of membrane (GO:0016021);;	K19041|2.8e-61|spen:107032435|K19041 E3 ubiquitin-protein ligase RNF38/44 [EC:2.3.2.27] | (RefSeq) RING-H2 finger protein ATL54-like	--	[O]	Posttranslational modification, protein turnover, chaperones	Ring finger domain	RING-H2 finger protein ATL54 OS=Arabidopsis thaliana OX=3702 GN=ATL54 PE=2 SV=2	O	Posttranslational modification, protein turnover, chaperones	PREDICTED: RING-H2 finger protein ATL54-like [Solanum tuberosum]	cellular component: cellular anatomical entity (GO:0110165)
PGSC0003DMG400000719	Sec14 cytosolic factor	6.58878	510	5.26469	396	8.01288	668	16.0804	1157	24.4876	1693	24.1767	1913	2.74e-08	1.49831	up	--	--	--	K02433|5.7e-56|apro:F751_6020|K02433 aspartyl-tRNA(Asn)/glutamyl-tRNA(Gln) amidotransferase subunit A [EC:6.3.5.6 6.3.5.7] | (RefSeq) Glutamyl-tRNA(Gln) amidotransferase subunit A	Aminoacyl-tRNA biosynthesis (ko00970)	[I]	Lipid transport and metabolism	CRAL/TRIO domain	Phosphatidylinositol/phosphatidylcholine transfer protein SFH3 OS=Arabidopsis thaliana OX=3702 GN=SFH3 PE=2 SV=1	I	Lipid transport and metabolism	PREDICTED: phosphatidylinositol/phosphatidylcholine transfer protein SFH12-like [Solanum tuberosum]	--
PGSC0003DMG400015347	Conserved gene of unknown function	0.432875	40	0.611989	46	0.579392	54	1.20844	80	3.09936	220	4.65233	358	0.000342415	2.11107	up	--	--	Cellular Component: integral component of membrane (GO:0016021);;	--	--	[R]	General function prediction only	Leucine rich repeat	Receptor-like protein 9DC3 OS=Solanum pimpinellifolium OX=4084 GN=9DC3 PE=3 SV=1	S	Function unknown	hypothetical protein EJD97_002066 [Solanum chilense]	cellular component: cellular anatomical entity (GO:0110165)
PGSC0003DMG400012763	C-4 sterol methyl oxidase	2.29078	106	12.001	540	2.62342	131	0.287376	13	0.550391	23	1.11611	53	7.86e-05	-3.28021	down	--	--	Molecular Function: iron ion binding (GO:0005506);; Biological Process: lipid biosynthetic process (GO:0008610);; Cellular Component: integral component of membrane (GO:0016021);; Molecular Function: oxidoreductase activity (GO:0016491);;	K14423|2.7e-174|sot:102606141|K14423 plant 4,4-dimethylsterol C-4alpha-methyl-monooxygenase [EC:1.14.18.10] | (RefSeq) methylsterol monooxygenase 1-1-like	Steroid biosynthesis (ko00100)	[I]	Lipid transport and metabolism	Fatty acid hydroxylase superfamily	Methylsterol monooxygenase 1-1 OS=Arabidopsis thaliana OX=3702 GN=SMO1-1 PE=1 SV=1	I	Lipid transport and metabolism	PREDICTED: methylsterol monooxygenase 1-1-like [Solanum tuberosum]	molecular function: binding (GO:0005488);; biological process: metabolic process (GO:0008152);; cellular component: cellular anatomical entity (GO:0110165);; molecular function: catalytic activity (GO:0003824)
PGSC0003DMG400033884	WRKY transcription factor 27	2.23392	103	2.03773	92	2.22945	111	7.23929	311	7.8467	324	6.85159	323	4.18e-16	1.54574	up	--	--	Molecular Function: DNA-binding transcription factor activity (GO:0003700);; Cellular Component: nucleus (GO:0005634);; Molecular Function: sequence-specific DNA binding (GO:0043565);;	K13426|2.9e-11|adu:107488158|K13426 WRKY transcription factor 29 | (RefSeq) probable WRKY transcription factor 29	MAPK signaling pathway - plant (ko04016);; Plant-pathogen interaction (ko04626)	--	--	WRKY DNA -binding domain	Probable WRKY transcription factor 41 OS=Arabidopsis thaliana OX=3702 GN=WRKY41 PE=1 SV=2	--	--	PREDICTED: probable WRKY transcription factor 41 [Solanum tuberosum]	molecular function: transcription regulator activity (GO:0140110);; cellular component: intracellular (GO:0005622);; cellular component: cellular anatomical entity (GO:0110165);; molecular function: binding (GO:0005488)
NewGene_4811	--	3.10337	53	1.02334	17	2.05608	38	19.3053	302	10.9009	164	11.0015	189	2.31e-06	2.50003	up	--	--	Cellular Component: integral component of membrane (GO:0016021);; Molecular Function: transmembrane transporter activity (GO:0022857);;	K24193|2.14e-71|sot:102591841|K24193 MFS transporter, SP family, sugar:H+ symporter | (RefSeq) sugar transport protein 13	--	[R]	General function prediction only	Sugar (and other) transporter	Sugar transport protein MST4 OS=Oryza sativa subsp. japonica OX=39947 GN=MST4 PE=1 SV=1	U	Intracellular trafficking, secretion, and vesicular transport	PREDICTED: sugar transport protein 13-like [Solanum tuberosum]	cellular component: cellular anatomical entity (GO:0110165);; molecular function: transporter activity (GO:0005215)
PGSC0003DMG400025947	Conserved gene of unknown function	110.307	1753	83.7224	1293	98.6396	1689	31.42	465	31.7045	451	24.5673	400	1.06e-22	-1.94543	down	--	--	--	--	--	--	--	--	--	--	--	PREDICTED: uncharacterized protein LOC104234657 [Nicotiana sylvestris]	--
PGSC0003DMG400026337	Gene of unknown function	168.596	2636	168.087	2554	105.187	1772	51.6795	752	64.7727	906	98.4528	1575	0.000457312	-1.2426	down	--	--	Cellular Component: integral component of membrane (GO:0016021);;	--	--	--	--	--	--	--	--	hypothetical protein EJD97_001666 [Solanum chilense]	cellular component: cellular anatomical entity (GO:0110165)
PGSC0003DMG400008633	Chalcone synthase G	6.14243	222	4.55979	160	4.06902	159	0.879752	30	0.464513	15	0.657338	25	1.32e-14	-3.06513	down	[Q]	Secondary metabolites biosynthesis, transport and catabolism	Biological Process: biosynthetic process (GO:0009058);; Molecular Function: transferase activity, transferring acyl groups other than amino-acyl groups (GO:0016747);;	K00660|3.8e-161|cann:107850996|K00660 chalcone synthase [EC:2.3.1.74] | (RefSeq) chalcone synthase J-like	Flavonoid biosynthesis (ko00941);; Circadian rhythm - plant (ko04712)	--	--	Chalcone and stilbene synthases, N-terminal domain	Chalcone synthase G OS=Petunia hybrida OX=4102 GN=CHSG PE=2 SV=2	Q	Secondary metabolites biosynthesis, transport and catabolism	Chalcone synthase G [Capsicum baccatum]	biological process: metabolic process (GO:0008152);; molecular function: catalytic activity (GO:0003824)
PGSC0003DMG400013168	Anthocyanin acyltransferase	4.60873	166	6.38964	224	5.0402	196	1.09379	37	0.439903	15	0.767416	29	4.67e-14	-2.96238	down	--	--	Molecular Function: transferase activity, transferring acyl groups other than amino-acyl groups (GO:0016747);;	K13065|4.5e-162|sot:107059122|K13065 shikimate O-hydroxycinnamoyltransferase [EC:2.3.1.133] | (RefSeq) acetyl-CoA-benzylalcohol acetyltransferase-like	Phenylpropanoid biosynthesis (ko00940);; Flavonoid biosynthesis (ko00941);; Stilbenoid, diarylheptanoid and gingerol biosynthesis (ko00945)	--	--	Transferase family	Acetyl-CoA-benzylalcohol acetyltransferase OS=Clarkia breweri OX=36903 GN=BEAT PE=1 SV=1	--	--	PREDICTED: acetyl-CoA-benzylalcohol acetyltransferase-like [Solanum tuberosum]	molecular function: catalytic activity (GO:0003824)
PGSC0003DMG400002028	Cytoplasmic small heat shock protein class I	34.6181	876	8.03952	198	34.6098	943	111.131	2616	275.926	6239	319.571	8268	0.000490721	2.98057	up	[S]	Function unknown	Cellular Component: extracellular region (GO:0005576);;	K13449|1.9e-94|sot:102599796|K13449 pathogenesis-related protein 1 | (RefSeq) pathogenesis-related leaf protein 4	MAPK signaling pathway - plant (ko04016);; Plant hormone signal transduction (ko04075);; Plant-pathogen interaction (ko04626)	[S]	Function unknown	Cysteine-rich secretory protein family	Pathogenesis-related leaf protein 4 OS=Solanum lycopersicum OX=4081 PE=2 SV=1	S	Function unknown	pathogenesis-related protein 1b precursor [Solanum tuberosum]	cellular component: cellular anatomical entity (GO:0110165)
NewGene_371	--	21.8352	348	21.7262	337	15.0419	258	3.61982	54	8.40088	120	4.26876	70	6.3e-07	-2.05571	down	--	--	Molecular Function: transferase activity (GO:0016740);; Molecular Function: hydrolase activity, acting on ester bonds (GO:0016788);;	--	--	--	--	GDSL-like Lipase/Acylhydrolase	Acetylajmalan esterase OS=Rauvolfia serpentina OX=4060 GN=AAE PE=1 SV=1	S	Function unknown	hypothetical protein EJD97_015712 [Solanum chilense]	molecular function: catalytic activity (GO:0003824)
PGSC0003DMG400028355	Gene of unknown function	7.93579	222	8.46951	237	5.47787	164	4.21801	109	4.77046	121	3.04008	89	0.00195492	-1.07288	down	--	--	Cellular Component: integral component of membrane (GO:0016021);;	--	--	--	--	--	--	--	--	--	cellular component: cellular anatomical entity (GO:0110165)
NewGene_3589	--	4.92077	276	5.25906	287	8.21522	451	3.47717	152	3.09084	152	1.78182	103	2.07e-05	-1.3952	down	[QV]	Secondary metabolites biosynthesis, transport and catabolism;; Defense mechanisms	Molecular Function: monooxygenase activity (GO:0004497);; Molecular Function: iron ion binding (GO:0005506);; Biological Process: multicellular organism development (GO:0007275);; Biological Process: brassinosteroid homeostasis (GO:0010268);; Biological Process: sterol metabolic process (GO:0016125);; Biological Process: brassinosteroid biosynthetic process (GO:0016132);; Molecular Function: oxid…	K07437|6.87e-182|dzi:111304682|K07437 cytochrome P450 family 26 subfamily A | (RefSeq) cytochrome P450 87A3-like	--	[QI]	Secondary metabolites biosynthesis, transport and catabolism;; Lipid transport and metabolism	Cytochrome P450	Cytochrome P450 87A3 OS=Oryza sativa subsp. japonica OX=39947 GN=CYP87A3 PE=2 SV=3	Q	Secondary metabolites biosynthesis, transport and catabolism	PREDICTED: cytochrome P450 87A3-like [Solanum tuberosum]	molecular function: catalytic activity (GO:0003824);; biological process: metabolic process (GO:0008152);; molecular function: binding (GO:0005488);; biological process: multicellular organismal process (GO:0032501);; biological process: developmental process (GO:0032502);; biological process: biological regulation (GO:0065007)
NewGene_6338	--	0.327146	10	0.321508	10	0.569649	19	2.04692	46	2.97246	68	1.4307	40	0.00140818	1.90371	up	--	--	Biological Process: defense response (GO:0006952);; Molecular Function: ADP binding (GO:0043531);;	K13457|8.40e-13|ccaj:109807990|K13457 disease resistance protein RPM1 | (RefSeq) disease resistance protein RPM1-like	Plant-pathogen interaction (ko04626)	[T]	Signal transduction mechanisms	NB-ARC domain	Probable disease resistance protein RXW24L OS=Arabidopsis thaliana OX=3702 GN=RXW24L PE=2 SV=1	T	Signal transduction mechanisms	PREDICTED: putative late blight resistance protein homolog R1B-16 [Solanum tuberosum]	biological process: response to stimulus (GO:0050896);; molecular function: binding (GO:0005488)
PGSC0003DMG400000807	Basic 7S globulin 2 small subunit	3.83881	228	5.36442	310	1.99982	128	0.356146	20	1.34261	72	0.633475	39	8.99e-05	-2.46204	down	--	--	Molecular Function: aspartic-type endopeptidase activity (GO:0004190);;	K22683|2.6e-261|sot:102582030|K22683 aspartyl protease family protein [EC:3.4.23.-] | (RefSeq) aspartic proteinase nepenthesin-1	--	[O]	Posttranslational modification, protein turnover, chaperones	Xylanase inhibitor N-terminal	Aspartyl protease family protein 2 OS=Arabidopsis thaliana OX=3702 GN=APF2 PE=2 SV=1	O	Posttranslational modification, protein turnover, chaperones	PREDICTED: aspartic proteinase nepenthesin-1 [Solanum tuberosum]	molecular function: catalytic activity (GO:0003824);; biological process: metabolic process (GO:0008152)
PGSC0003DMG400011642	Sorghum bicolor protein targeted either to mitochondria or chloroplast proteins T50848	0.963999	32	1.52314	48	1.22336	43	0.369011	12	0.595996	18	0.426953	15	0.0036177	-1.55107	down	--	--	--	--	--	--	--	--	--	S	Function unknown	PREDICTED: uncharacterized protein LOC107058552 [Solanum tuberosum]	--
PGSC0003DMG400019248	Chlorophyll a-b binding protein 13, chloroplastic	1818.5	64577	2015.91	69561	1675.21	64054	724.898	23961	1194.81	37934	877.981	31895	1.4e-07	-1.18407	down	--	--	Cellular Component: photosystem I (GO:0009522);; Cellular Component: photosystem II (GO:0009523);; Cellular Component: chloroplast thylakoid membrane (GO:0009535);; Biological Process: photosynthesis, light harvesting (GO:0009765);; Cellular Component: integral component of membrane (GO:0016021);; Molecular Function: chlorophyll binding (GO:0016168);; Biological Process: protein-chromophore linka…	K08914|7.9e-154|sly:101268123|K08914 light-harvesting complex II chlorophyll a/b binding protein 3 | (RefSeq) chlorophyll a-b binding protein 13, chloroplastic-like	Photosynthesis - antenna proteins (ko00196)	--	--	Chlorophyll A-B binding protein	Chlorophyll a-b binding protein 13, chloroplastic OS=Solanum lycopersicum OX=4081 GN=CAB13 PE=1 SV=1	R	General function prediction only	chlorophyll a-b binding protein 13, chloroplastic-like [Solanum lycopersicum]	cellular component: intracellular (GO:0005622);; cellular component: protein-containing complex (GO:0032991);; cellular component: cellular anatomical entity (GO:0110165);; biological process: metabolic process (GO:0008152);; biological process: cellular process (GO:0009987);; molecular function: binding (GO:0005488)
PGSC0003DMG400027212	ATP:citrate lyase	1.13899	109	1.55702	145	1.01464	108	0.763371	66	0.654769	57	0.506116	50	0.000953291	-1.16898	down	[C]	Energy production and conversion	Molecular Function: transferase activity, transferring acyl groups, acyl groups converted into alkyl on transfer (GO:0046912);;	K01648|4.3e-165|ini:109175846|K01648 ATP citrate (pro-S)-lyase [EC:2.3.3.8] | (RefSeq) ATP-citrate synthase beta chain protein 2	Citrate cycle (TCA cycle) (ko00020)	[C]	Energy production and conversion	Citrate synthase, C-terminal domain	ATP-citrate synthase beta chain protein 1 OS=Oryza sativa subsp. japonica OX=39947 GN=ACLB-1 PE=2 SV=1	C	Energy production and conversion	ATP-citrate synthase beta chain protein 2 [Ipomoea triloba]	molecular function: catalytic activity (GO:0003824)
PGSC0003DMG402010883	MYB transcription factor MYB139	1.75657	71	2.57225	100	1.24195	53	8.34316	304	15.3313	540	4.17327	167	0.000298319	2.08216	up	--	--	Molecular Function: DNA binding (GO:0003677);;	K09422|3.6e-97|sot:102578313|K09422 transcription factor MYB, plant | (RefSeq) transcription factor MYB48-like	--	[K]	Transcription	Myb-like DNA-binding domain	Transcription factor MYB48 OS=Arabidopsis thaliana OX=3702 GN=MYB48 PE=2 SV=1	K	Transcription	PREDICTED: transcription factor MYB48-like [Solanum tuberosum]	molecular function: binding (GO:0005488)
PGSC0003DMG400028622	Acyl-protein thioesterase	5.10538	218	5.45704	226	5.2559	242	0.970539	39	0.721176	28	1.70828	75	5.61e-10	-2.39497	down	[R]	General function prediction only	Molecular Function: hydrolase activity (GO:0016787);;	K06130|2.8e-151|sly:101261789|K06130 lysophospholipase II [EC:3.1.1.5] | (RefSeq) acyl-protein thioesterase 2-like	Glycerophospholipid metabolism (ko00564)	[I]	Lipid transport and metabolism	Phospholipase/Carboxylesterase	--	I	Lipid transport and metabolism	acyl-protein thioesterase 2-like [Solanum lycopersicum]	molecular function: catalytic activity (GO:0003824)
PGSC0003DMG400017949	S-locus-specific glycoprotein S6	0.666013	71	0.558458	57	1.16948	132	2.36425	223	1.90698	179	2.16042	233	0.00197025	1.20248	up	--		Molecular Function: protein serine/threonine kinase activity (GO:0004674);; Molecular Function: ATP binding (GO:0005524);; Cellular Component: integral component of membrane (GO:0016021);; Biological Process: recognition of pollen (GO:0048544);;	K24104|5.5e-76|thj:104799061|K24104 GPN-loop GTPase | (RefSeq) LOW QUALITY PROTEIN: uncharacterized protein LOC104799061	--	--	--	Protein tyrosine and serine/threonine kinase	G-type lectin S-receptor-like serine/threonine-protein kinase At4g27290 OS=Arabidopsis thaliana OX=3702 GN=At4g27290 PE=3 SV=4	T	Signal transduction mechanisms	PREDICTED: G-type lectin S-receptor-like serine/threonine-protein kinase At4g27290 isoform X2 [Solanum tuberosum]	molecular function: catalytic activity (GO:0003824);; biological process: metabolic process (GO:0008152);; biological process: cellular process (GO:0009987);; molecular function: binding (GO:0005488);; cellular component: cellular anatomical entity (GO:0110165);; biological process: reproduction (GO:0000003);; biological process: reproductive process (GO:0022414)
PGSC0003DMG400014127	DNA binding protein	11.7581	284	10.8747	255	15.8017	411	2.51448	57	3.29206	71	8.91947	220	0.00654888	-1.57622	down	--	--	Molecular Function: DNA binding (GO:0003677);; Molecular Function: DNA-binding transcription factor activity (GO:0003700);; Cellular Component: nucleus (GO:0005634);;	K09286|1.8e-20|sita:101756399|K09286 EREBP-like factor | (RefSeq) ethylene-responsive transcription factor RAP2-13	--	--	--	AP2 domain	Ethylene-responsive transcription factor ERF003 OS=Arabidopsis thaliana OX=3702 GN=ERF003 PE=1 SV=1	K	Transcription	PREDICTED: ethylene-responsive transcription factor ERF003-like [Solanum tuberosum]	molecular function: binding (GO:0005488);; molecular function: transcription regulator activity (GO:0140110);; cellular component: intracellular (GO:0005622);; cellular component: cellular anatomical entity (GO:0110165)
PGSC0003DMG400013884	Conserved gene of unknown function	0.732361	35	1.18514	55	1.98211	102	4.6308	205	5.13564	218	5.4916	266	3.19e-05	1.76044	up	--		Molecular Function: protein serine/threonine kinase activity (GO:0004674);; Molecular Function: ATP binding (GO:0005524);;	K13416|8.6e-49|bna:106410693|K13416 brassinosteroid insensitive 1-associated receptor kinase 1 [EC:2.7.10.1 2.7.11.1] | (RefSeq) somatic embryogenesis receptor kinase 4-like isoform X1	MAPK signaling pathway - plant (ko04016);; Plant hormone signal transduction (ko04075);; Plant-pathogen interaction (ko04626)	--	--	Protein kinase domain	Rust resistance kinase Lr10 OS=Triticum aestivum OX=4565 GN=LRK10 PE=2 SV=1	T	Signal transduction mechanisms	PREDICTED: glycerophosphodiester phosphodiesterase protein kinase domain-containing GDPDL2-like, partial [Solanum tuberosum]	molecular function: catalytic activity (GO:0003824);; biological process: metabolic process (GO:0008152);; biological process: cellular process (GO:0009987);; molecular function: binding (GO:0005488)
PGSC0003DMG400014899	Transporter	7.70493	1730	6.07803	1334	8.77258	2131	18.239	3804	17.8097	3589	39.3842	8986	8.76e-05	1.53453	up	--	--	--	K14399|4.0e-44|csl:COCSUDRAFT_47181|K14399 polyribonucleotide 5'-hydroxyl-kinase [EC:2.7.1.78] | (RefSeq) Clp1-domain-containing protein	mRNA surveillance pathway (ko03015)	[I]	Lipid transport and metabolism	CRAL/TRIO domain	Patellin-3 OS=Arabidopsis thaliana OX=3702 GN=PATL3 PE=1 SV=2	I	Lipid transport and metabolism	PREDICTED: random slug protein 5-like [Solanum tuberosum]	--
PGSC0003DMG400010728	Phospholipase A1	16.5546	446	18.4362	483	12.3125	358	1.95653	50	3.00949	73	6.82956	189	2.36e-05	-2.19026	down	--	--	Molecular Function: phospholipase A1 activity (GO:0008970);;	K16818|3.8e-22|cmos:111461138|K16818 phospholipase A1 [EC:3.1.1.32] | (RefSeq) phospholipase A(1) DAD1, chloroplastic-like	Glycerophospholipid metabolism (ko00564);; alpha-Linolenic acid metabolism (ko00592)	[I]	Lipid transport and metabolism	--	Phospholipase A1-IIbeta OS=Arabidopsis thaliana OX=3702 GN=At2g31100 PE=1 SV=2	I	Lipid transport and metabolism	PREDICTED: phospholipase A1-IIgamma-like [Solanum tuberosum]	molecular function: catalytic activity (GO:0003824)
PGSC0003DMG400032537	Glutathione-s-transferase omega	8.22047	374	13.4647	594	8.37059	411	2.95646	126	5.17393	211	6.68918	312	0.00378198	-1.21246	down	[O]	Posttranslational modification, protein turnover, chaperones	Cellular Component: peroxisome (GO:0005777);; Cellular Component: chloroplast stroma (GO:0009570);; Biological Process: protein glutathionylation (GO:0010731);;	K00799|5.7e-169|sot:102605464|K00799 glutathione S-transferase [EC:2.5.1.18] | (RefSeq) protein IN2-1 homolog B-like	Glutathione metabolism (ko00480)	[O]	Posttranslational modification, protein turnover, chaperones	Glutathione S-transferase, N-terminal domain	Glutathione S-transferase L2, chloroplastic OS=Arabidopsis thaliana OX=3702 GN=GSTL2 PE=2 SV=1	O	Posttranslational modification, protein turnover, chaperones	PREDICTED: protein IN2-1 homolog B-like isoform X1 [Solanum tuberosum]	cellular component: intracellular (GO:0005622);; cellular component: cellular anatomical entity (GO:0110165);; biological process: metabolic process (GO:0008152);; biological process: cellular process (GO:0009987)
PGSC0003DMG400006802	Conserved gene of unknown function	3.62839	95	2.12982	55	3.04969	87	0.406684	12	0.126806	4	0.65163	18	2.31e-06	-2.92182	down	--	--	--	--	--	[D]	Cell cycle control, cell division, chromosome partitioning	--	--	D	Cell cycle control, cell division, chromosome partitioning	PREDICTED: uncharacterized protein LOC102591434 [Solanum tuberosum]	--
PGSC0003DMG400001339	Protein 1	5.08586	299	4.8681	278	2.53724	161	1.41898	78	1.59049	84	1.24229	75	5.12e-06	-1.75778	down	--	--	Molecular Function: DNA binding (GO:0003677);; Cellular Component: nucleus (GO:0005634);;	K09422|7.0e-237|sot:102578469|K09422 transcription factor MYB, plant | (RefSeq) myb-related protein 306-like	--	[K]	Transcription	Myb-like DNA-binding domain	Transcription factor MYB106 OS=Arabidopsis thaliana OX=3702 GN=MYB106 PE=2 SV=1	K	Transcription	PREDICTED: myb-related protein 306-like [Solanum tuberosum]	molecular function: binding (GO:0005488);; cellular component: intracellular (GO:0005622);; cellular component: cellular anatomical entity (GO:0110165)
PGSC0003DMG400029751	Gene of unknown function	65.3793	1327	47.2037	932	52.4596	1146	41.1498	777	21.8136	397	28.4218	591	0.00138353	-1.05506	down	--	--	--	--	--	--	--	--	--	R	General function prediction only	PREDICTED: uncharacterized protein LOC102594897 [Solanum tuberosum]	--
PGSC0003DMG400013461	Chlorophyll a-b binding protein 3C, chloroplastic	370.754	13594	432.239	15404	298.53	11793	140.716	4803	211.619	6939	120.431	4519	1.88e-07	-1.42845	down	--	--	Cellular Component: photosystem I (GO:0009522);; Cellular Component: photosystem II (GO:0009523);; Cellular Component: chloroplast thylakoid membrane (GO:0009535);; Biological Process: photosynthesis, light harvesting (GO:0009765);; Cellular Component: integral component of membrane (GO:0016021);; Molecular Function: chlorophyll binding (GO:0016168);; Biological Process: protein-chromophore linka…	K08912|2.2e-90|sly:108491835|K08912 light-harvesting complex II chlorophyll a/b binding protein 1 | (RefSeq) Cab-3C; chlorophyll a-b binding protein 3C, chloroplastic	Photosynthesis - antenna proteins (ko00196)	--	--	Chlorophyll A-B binding protein	Chlorophyll a-b binding protein 3C, chloroplastic OS=Solanum lycopersicum OX=4081 GN=CAB3C PE=3 SV=1	O	Posttranslational modification, protein turnover, chaperones	PREDICTED: chlorophyll a-b binding protein 1C, chloroplastic [Solanum tuberosum]	cellular component: intracellular (GO:0005622);; cellular component: protein-containing complex (GO:0032991);; cellular component: cellular anatomical entity (GO:0110165);; biological process: metabolic process (GO:0008152);; biological process: cellular process (GO:0009987);; molecular function: binding (GO:0005488)
PGSC0003DMG400010223	Phytophthora-inhibited protease 1	6.87347	323	6.58698	301	12.476	631	40.6665	1777	34.651	1455	32.9855	1584	8.09e-10	1.86111	up	[O]	Posttranslational modification, protein turnover, chaperones	Molecular Function: cysteine-type peptidase activity (GO:0008234);;	K13441|1.0e-88|sot:102595400|K13441 cysteine protease | (RefSeq) RCR3; fruit bromelain-like	Plant-pathogen interaction (ko04626)	[O]	Posttranslational modification, protein turnover, chaperones	Papain family cysteine protease	Senescence-specific cysteine protease SAG12 OS=Arabidopsis thaliana OX=3702 GN=SAG12 PE=1 SV=1	O	Posttranslational modification, protein turnover, chaperones	PREDICTED: zingipain-2-like [Solanum tuberosum]	molecular function: catalytic activity (GO:0003824);; biological process: metabolic process (GO:0008152)
PGSC0003DMG400012100	Major latex	79.3317	1663	94.5036	1926	90.085	2035	12.8249	251	19.3034	362	14.5686	313	6.39e-47	-2.70151	down	--	--	Biological Process: defense response (GO:0006952);;	--	--	--	--	Pathogenesis-related protein Bet v 1 family	Kirola OS=Actinidia deliciosa OX=3627 PE=1 SV=1	--	--	PREDICTED: kirola-like [Solanum tuberosum]	biological process: response to stimulus (GO:0050896)
PGSC0003DMG400014850	Proline-rich protein	39.4445	1053	47.1998	1225	41.1865	1185	10.1994	254	13.3763	320	8.49199	232	9.59e-26	-2.19952	down	--	--	--	K11855|2.0e-15|bvg:104906049|K11855 ubiquitin carboxyl-terminal hydrolase 36/42 [EC:3.4.19.12] | (RefSeq) ubiquitin carboxyl-terminal hydrolase 36	--	--	--	Hydrophobic seed protein	14 kDa proline-rich protein DC2.15 OS=Daucus carota OX=4039 PE=2 SV=1	R	General function prediction only	PREDICTED: 14 kDa proline-rich protein DC2.15-like [Solanum tuberosum]	--
PGSC0003DMG400018579	Histidine phosphotransfer protein	25.5525	657	29.4983	737	32.7352	906	6.46375	155	8.94404	206	7.63514	201	2.63e-28	-2.13008	down	--	--	Biological Process: phosphorelay signal transduction system (GO:0000160);;	K14490|4.2e-74|sot:102584884|K14490 histidine-containing phosphotransfer peotein | (RefSeq) histidine-containing phosphotransfer protein 4-like	Plant hormone signal transduction (ko04075)	[T]	Signal transduction mechanisms	Hpt domain	Histidine-containing phosphotransfer protein 4 OS=Arabidopsis thaliana OX=3702 GN=AHP4 PE=1 SV=2	T	Signal transduction mechanisms	PREDICTED: histidine-containing phosphotransfer protein 4-like [Solanum tuberosum]	biological process: cellular process (GO:0009987);; biological process: signaling (GO:0023052);; biological process: response to stimulus (GO:0050896);; biological process: biological regulation (GO:0065007)
PGSC0003DMG402031322	Endomembrane protein emp70	7.24212	535	7.54552	559	11.9011	946	28.2665	1994	33.9396	2296	25.4596	1962	1.01e-09	1.53439	up	--	--	Cellular Component: integral component of membrane (GO:0016021);;	K17087|0.0e+00|sot:102596922|K17087 transmembrane 9 superfamily member 3 | (RefSeq) transmembrane 9 superfamily member 1-like	--	[U]	Intracellular trafficking, secretion, and vesicular transport	Endomembrane protein 70	Transmembrane 9 superfamily member 1 OS=Arabidopsis thaliana OX=3702 GN=TMN1 PE=1 SV=1	U	Intracellular trafficking, secretion, and vesicular transport	PREDICTED: transmembrane 9 superfamily member 1-like [Solanum tuberosum]	cellular component: cellular anatomical entity (GO:0110165)
PGSC0003DMG400031019	Cytochrome P450	4.52474	305	5.03098	335	7.40776	517	2.72316	168	2.71841	170	3.71796	241	9.49e-05	-1.09593	down	[QV]	Secondary metabolites biosynthesis, transport and catabolism;; Defense mechanisms	Molecular Function: iron ion binding (GO:0005506);; Cellular Component: integral component of membrane (GO:0016021);; Molecular Function: oxidoreductase activity, acting on paired donors, with incorporation or reduction of molecular oxygen (GO:0016705);; Molecular Function: heme binding (GO:0020037);;	K20495|4.1e-114|aof:109833859|K20495 long-chain fatty acid omega-monooxygenase [EC:1.14.14.80] | (RefSeq) cytochrome P450 704B1	Fatty acid degradation (ko00071);; Cutin, suberine and wax biosynthesis (ko00073)	[QI]	Secondary metabolites biosynthesis, transport and catabolism;; Lipid transport and metabolism	Cytochrome P450	Cytochrome P450 704C1 OS=Pinus taeda OX=3352 GN=CYP704C1 PE=2 SV=1	Q	Secondary metabolites biosynthesis, transport and catabolism	PREDICTED: cytochrome P450 704C1-like [Solanum tuberosum]	molecular function: binding (GO:0005488);; cellular component: cellular anatomical entity (GO:0110165);; molecular function: catalytic activity (GO:0003824);; biological process: metabolic process (GO:0008152)
PGSC0003DMG400017943	Nodulation receptor kinase	2.33132	226	4.73729	445	3.11483	325	1.08345	98	1.21646	106	1.76076	175	9.9e-05	-1.51219	down	[T]	Signal transduction mechanisms	Molecular Function: protein kinase activity (GO:0004672);; Molecular Function: ATP binding (GO:0005524);; Cellular Component: integral component of membrane (GO:0016021);;	K13415|1.9e-47|dosa:Os01t0718300-01|K13415 protein brassinosteroid insensitive 1 [EC:2.7.10.1 2.7.11.1] | (RefSeq) Os01g0718300, D61, DWARF_61; Similar to Systemin receptor SR160 precursor (EC 2.7.1.37) (Brassinosteroid LRR receptor kinase).	Plant hormone signal transduction (ko04075)	--	--	Protein tyrosine and serine/threonine kinase	Probable inactive receptor kinase At5g58300 OS=Arabidopsis thaliana OX=3702 GN=At5g58300 PE=1 SV=1	S	Function unknown	PREDICTED: probable inactive receptor kinase At5g58300 [Solanum tuberosum]	molecular function: catalytic activity (GO:0003824);; biological process: metabolic process (GO:0008152);; biological process: cellular process (GO:0009987);; molecular function: binding (GO:0005488);; cellular component: cellular anatomical entity (GO:0110165)
PGSC0003DMG400003191	Receptor-like kinase CHRK1	0.57331	23	0.599238	24	2.05451	89	5.41564	201	6.92825	248	7.53622	308	3.57e-05	2.40856	up	[G]	Carbohydrate transport and metabolism	Biological Process: carbohydrate metabolic process (GO:0005975);; Molecular Function: chitin binding (GO:0008061);;	K01183|5.6e-81|nnu:104610684|K01183 chitinase [EC:3.2.1.14] | (RefSeq) chitotriosidase-1-like	Amino sugar and nucleotide sugar metabolism (ko00520)	[G]	Carbohydrate transport and metabolism	Glycosyl hydrolases family 18	Class V chitinase OS=Arabidopsis thaliana OX=3702 GN=ChiC PE=1 SV=1	G	Carbohydrate transport and metabolism	PREDICTED: chitinase-3-like protein 2 [Solanum tuberosum]	biological process: metabolic process (GO:0008152);; molecular function: binding (GO:0005488)
PGSC0003DMG400018066	Sesquiterpene synthase 2	0.237597	9	0.128685	5	0.462733	18	1.10893	36	10.0407	311	5.41616	192	5.72e-06	4.00042	up	--	--	Molecular Function: magnesium ion binding (GO:0000287);; Molecular Function: terpene synthase activity (GO:0010333);;	K15803|3.7e-107|sly:104648119|K15803 (-)-germacrene D synthase [EC:4.2.3.75] | (RefSeq) germacrene C synthase-like	Sesquiterpenoid and triterpenoid biosynthesis (ko00909)	--	--	Terpene synthase family, metal binding domain	(E,E)-germacrene B synthase OS=Solanum habrochaites OX=62890 GN=SSTLH1 PE=1 SV=1	R	General function prediction only	PREDICTED: (E,E)-germacrene B synthase-like [Solanum tuberosum]	molecular function: binding (GO:0005488);; molecular function: catalytic activity (GO:0003824)
NewGene_3221	--	1.09722	82	1.05848	77	1.21909	98	0.237408	17	0.377679	26	0.361534	28	2.09e-07	-1.95849	down	--	--	--	--	--	--	--	--	--	--	--	--	--
PGSC0003DMG400025984	HD-ZIP protein	3.64907	159	4.66673	204	2.82883	126	1.22132	53	1.48226	60	0.957981	49	3.24e-06	-1.70424	down	--	--	Cellular Component: nucleus (GO:0005634);; Biological Process: regulation of transcription, DNA-templated (GO:0006355);; Molecular Function: sequence-specific DNA binding (GO:0043565);;	K09338|7.9e-147|sot:102592333|K09338 homeobox-leucine zipper protein | (RefSeq) homeobox-leucine zipper protein HAT3-like	--	[K]	Transcription	Homeodomain	Homeobox-leucine zipper protein HAT3 OS=Arabidopsis thaliana OX=3702 GN=HAT3 PE=1 SV=2	K	Transcription	PREDICTED: homeobox-leucine zipper protein HAT3-like [Solanum tuberosum]	cellular component: intracellular (GO:0005622);; cellular component: cellular anatomical entity (GO:0110165);; biological process: biological regulation (GO:0065007);; molecular function: binding (GO:0005488)
PGSC0003DMG400031790	Epoxide hydrolase	1.39623	59	1.95871	81	1.67171	76	0.807315	32	0.683157	26	0.616134	27	0.000198779	-1.44572	down	[HR]	Coenzyme transport and metabolism;; General function prediction only	Molecular Function: catalytic activity (GO:0003824);; Cellular Component: peroxisome (GO:0005777);;	K08726|6.9e-128|cmax:111482470|K08726 soluble epoxide hydrolase / lipid-phosphate phosphatase [EC:3.3.2.10 3.1.3.76] | (RefSeq) uncharacterized protein LOC111482470 isoform X1	Arachidonic acid metabolism (ko00590);; Peroxisome (ko04146)	[I]	Lipid transport and metabolism	alpha/beta hydrolase fold	--	R	General function prediction only	PREDICTED: bifunctional epoxide hydrolase 2-like [Solanum tuberosum]	molecular function: catalytic activity (GO:0003824);; cellular component: intracellular (GO:0005622);; cellular component: cellular anatomical entity (GO:0110165)
PGSC0003DMG400021785	UDP-glucuronosyltransferase	2.39922	146	1.02722	61	1.50827	99	5.53786	312	4.33322	235	3.9538	245	0.00338935	1.26622	up	--	--	Molecular Function: UDP-glycosyltransferase activity (GO:0008194);;	K16266|3.3e-182|mesc:110628474|K16266 cyanohydrin UDP-glucosyltransferase [EC:2.4.1.-] | (RefSeq) linamarin synthase 1	Cyanoamino acid metabolism (ko00460)	[GC]	Carbohydrate transport and metabolism;; Energy production and conversion	UDP-glucoronosyl and UDP-glucosyl transferase	Linamarin synthase 1 OS=Manihot esculenta OX=3983 GN=UGT85K4 PE=1 SV=1	CG	Energy production and conversion;; Carbohydrate transport and metabolism	PREDICTED: 7-deoxyloganetin glucosyltransferase-like [Solanum tuberosum]	molecular function: catalytic activity (GO:0003824)
NewGene_4848	--	184.462	3761	200.133	3966	134.907	2964	20.1973	384	42.023	767	52.436	1094	4.12e-10	-2.38262	down	--	--	Molecular Function: serine-type endopeptidase inhibitor activity (GO:0004867);; Biological Process: response to wounding (GO:0009611);;	K20769|2.37e-10|mesc:110611169|K20769 fatty acid omega-hydroxylase [EC:1.14.-.-] | (RefSeq) cytochrome P450 94A2-like	Cutin, suberine and wax biosynthesis (ko00073)	--	--	Potato inhibitor I family	Proteinase inhibitor 1 OS=Solanum tuberosum OX=4113 PE=3 SV=1	S	Function unknown	PREDICTED: proteinase inhibitor 1-like [Solanum tuberosum]	molecular function: molecular function regulator (GO:0098772);; biological process: biological regulation (GO:0065007);; biological process: response to stimulus (GO:0050896)
PGSC0003DMG400002099	Mitochondrial carrier protein	1.21528	60	1.29001	62	1.19095	63	2.875	131	3.6303	159	2.28778	115	0.00145867	1.03415	up	--	--	Molecular Function: ATP transmembrane transporter activity (GO:0005347);; Cellular Component: integral component of membrane (GO:0016021);;	K15109|3.6e-163|sot:102580239|K15109 solute carrier family 25 (mitochondrial carnitine/acylcarnitine transporter), member 20/29 | (RefSeq) mitochondrial carnitine/acylcarnitine carrier-like protein	--	[C]	Energy production and conversion	Mitochondrial carrier protein	Mitochondrial carnitine/acylcarnitine carrier-like protein OS=Arabidopsis thaliana OX=3702 GN=BOU PE=1 SV=1	C	Energy production and conversion	PREDICTED: mitochondrial carnitine/acylcarnitine carrier-like protein [Solanum tuberosum]	molecular function: transporter activity (GO:0005215);; biological process: cellular process (GO:0009987);; biological process: localization (GO:0051179);; cellular component: cellular anatomical entity (GO:0110165)
PGSC0003DMG401022984	Conserved gene of unknown function	10.4852	369	12.2346	418	8.2022	311	4.05783	133	6.85686	216	3.29579	119	0.000366148	-1.33002	down	--	--	--	--	--	--	--	--	--	S	Function unknown	hypothetical protein EJD97_014846 [Solanum chilense]	--
NewGene_7768	--	30.3677	2844	33.6785	3061	32.4334	3262	82.8249	7199	143.231	11974	105.853	10068	4.01e-12	1.57335	up	[O]	Posttranslational modification, protein turnover, chaperones	Molecular Function: serine-type endopeptidase activity (GO:0004252);;	K15333|2.12e-87|nsy:104224633|K15333 tRNA guanosine-2'-O-methyltransferase [EC:2.1.1.34] | (RefSeq) uncharacterized protein LOC104224633	--	--	--	Subtilase family	Subtilisin-like protease SBT5.6 OS=Arabidopsis thaliana OX=3702 GN=SBT5.6 PE=2 SV=1	O	Posttranslational modification, protein turnover, chaperones	PREDICTED: subtilisin-like protease SBT1.7 [Solanum tuberosum]	molecular function: catalytic activity (GO:0003824);; biological process: metabolic process (GO:0008152)
PGSC0003DMG400005668	Conserved gene of unknown function	23.9598	2092	23.0744	1969	22.7511	2133	7.96205	651	7.74354	604	11.7824	1048	8.22e-12	-1.5458	down	[I]	Lipid transport and metabolism	Molecular Function: serine-type endopeptidase activity (GO:0004252);;	--	--	--	--	Serine aminopeptidase, S33	--	S	Function unknown	PREDICTED: uncharacterized protein LOC102601774 [Solanum tuberosum]	molecular function: catalytic activity (GO:0003824);; biological process: metabolic process (GO:0008152)
PGSC0003DMG400001560	Hydrolase	7.8947	419	10.0506	518	7.45761	426	4.53463	224	4.26301	202	5.39991	293	6.38e-06	-1.03789	down	[C]	Energy production and conversion	Cellular Component: chloroplast (GO:0009507);; Molecular Function: hydrolase activity (GO:0016787);;	--	--	--	--	Haloacid dehalogenase-like hydrolase	Haloacid dehalogenase-like hydrolase domain-containing protein At2g33255 OS=Arabidopsis thaliana OX=3702 GN=At2g33255 PE=1 SV=1	R	General function prediction only	PREDICTED: haloacid dehalogenase-like hydrolase domain-containing protein At2g33255 isoform X1 [Solanum tuberosum]	cellular component: intracellular (GO:0005622);; cellular component: cellular anatomical entity (GO:0110165);; molecular function: catalytic activity (GO:0003824)
NewGene_1338	--	0.735238	37	0.863047	43	1.45053	80	2.83902	136	2.39919	110	3.09038	162	0.00204806	1.25966	up	--	--	Molecular Function: protein binding (GO:0005515);; Cellular Component: cellular_component (GO:0005575);; Cellular Component: obsolete cell (GO:0005623);; Cellular Component: plasma membrane (GO:0005886);; Cellular Component: cell-cell junction (GO:0005911);; Cellular Component: plasmodesma (GO:0009506);; Cellular Component: membrane (GO:0016020);; Cellular Component: cell junction (GO:0030054);; …	--	--	--	--	Leucine rich repeat	--	T	Signal transduction mechanisms	--	molecular function: binding (GO:0005488);; cellular component: cellular anatomical entity (GO:0110165)
PGSC0003DMG400010765	Glutaredoxin	17.0437	460	20.4485	536	19.5237	567	12.6294	317	7.99556	193	9.48948	262	8.5e-06	-1.11908	down	--	--	Molecular Function: electron transfer activity (GO:0009055);; Molecular Function: protein disulfide oxidoreductase activity (GO:0015035);;	K03676|4.1e-50|spen:107017152|K03676 glutaredoxin 3 | (RefSeq) monothiol glutaredoxin-S1-like	--	[O]	Posttranslational modification, protein turnover, chaperones	Glutaredoxin	Monothiol glutaredoxin-S1 OS=Arabidopsis thaliana OX=3702 GN=GRXS1 PE=3 SV=1	O	Posttranslational modification, protein turnover, chaperones	monothiol glutaredoxin-S1-like [Solanum pennellii]	molecular function: catalytic activity (GO:0003824);; biological process: metabolic process (GO:0008152)
PGSC0003DMG400009995	Phosphate transporter	0.315298	21	0.347535	22	1.33635	93	3.65567	220	5.62841	324	4.46052	294	4.22e-05	2.56803	up	[GEPR]	Carbohydrate transport and metabolism;; Amino acid transport and metabolism;; Inorganic ion transport and metabolism;; General function prediction only	Cellular Component: integral component of membrane (GO:0016021);; Molecular Function: transmembrane transporter activity (GO:0022857);;	K08176|3.4e-294|sot:102581157|K08176 MFS transporter, PHS family, inorganic phosphate transporter | (RefSeq) probable inorganic phosphate transporter 1-9	--	[P]	Inorganic ion transport and metabolism	Sugar (and other) transporter	Probable inorganic phosphate transporter 1-9 OS=Arabidopsis thaliana OX=3702 GN=PHT1-9 PE=2 SV=1	P	Inorganic ion transport and metabolism	PREDICTED: probable inorganic phosphate transporter 1-9 [Solanum tuberosum]	cellular component: cellular anatomical entity (GO:0110165);; molecular function: transporter activity (GO:0005215)
PGSC0003DMG400006880	DRT100	20.1327	1050	32.5182	1648	14.2639	801	2.36657	115	2.70778	127	2.76916	148	2.77e-22	-3.28875	down	--	--	Molecular Function: nucleotide binding (GO:0000166);; Molecular Function: molecular_function (GO:0003674);; Molecular Function: binding (GO:0005488);; Molecular Function: protein binding (GO:0005515);; Cellular Component: cellular_component (GO:0005575);; Cellular Component: intracellular (GO:0005622);; Cellular Component: obsolete cell (GO:0005623);; Cellular Component: cytoplasm (GO:0005737);; …	--	--	[R]	General function prediction only	Leucine rich repeat	DNA damage-repair/toleration protein DRT100 OS=Arabidopsis thaliana OX=3702 GN=DRT100 PE=2 SV=2	R	General function prediction only	DNA damage-repair/toleration protein DRT100 [Solanum lycopersicum]	molecular function: binding (GO:0005488);; cellular component: intracellular (GO:0005622);; cellular component: cellular anatomical entity (GO:0110165)
PGSC0003DMG400014863	Phenylacetaldehyde synthase	1.60668	106	1.53855	99	1.71087	122	0.065016	4	0	0	0.25324	18	2.55e-05	-4.04422	down	[E]	Amino acid transport and metabolism	Biological Process: cellular amino acid metabolic process (GO:0006520);; Molecular Function: carboxy-lyase activity (GO:0016831);; Molecular Function: pyridoxal phosphate binding (GO:0030170);;	K22328|1.1e-300|sot:102592302|K22328 phenylacetaldehyde synthase [EC:4.1.1.109] | (RefSeq) tyrosine decarboxylase 1-like	Phenylalanine metabolism (ko00360)	[E]	Amino acid transport and metabolism	Pyridoxal-dependent decarboxylase conserved domain	Phenylacetaldehyde synthase OS=Petunia hybrida OX=4102 GN=PAAS PE=1 SV=1	E	Amino acid transport and metabolism	tyrosine decarboxylase [Solanum tuberosum]	biological process: metabolic process (GO:0008152);; biological process: cellular process (GO:0009987);; molecular function: catalytic activity (GO:0003824);; molecular function: binding (GO:0005488)
PGSC0003DMG400031502	Histidine decarboxylase	12.0484	605	16.0717	784	10.3006	557	1.99139	93	4.04298	182	3.2506	167	1.82e-11	-2.25218	down	[E]	Amino acid transport and metabolism	Molecular Function: carboxy-lyase activity (GO:0016831);; Biological Process: carboxylic acid metabolic process (GO:0019752);; Molecular Function: pyridoxal phosphate binding (GO:0030170);;	K22427|1.5e-168|sly:101248599|K22427 phenylalanine decarboxylase [EC:4.1.1.53] | (RefSeq) histidine decarboxylase-like	Phenylalanine metabolism (ko00360)	[E]	Amino acid transport and metabolism	Pyridoxal-dependent decarboxylase conserved domain	Histidine decarboxylase OS=Solanum lycopersicum OX=4081 GN=HDC PE=2 SV=1	E	Amino acid transport and metabolism	histidine decarboxylase-like [Solanum lycopersicum]	molecular function: catalytic activity (GO:0003824);; biological process: metabolic process (GO:0008152);; biological process: cellular process (GO:0009987);; molecular function: binding (GO:0005488)
PGSC0003DMG400023668	Trichome birefringence	2.01463	196	2.62413	249	1.4292	151	0.753109	68	1.33786	114	0.767628	77	0.00148698	-1.31132	down	--	--	Cellular Component: integral component of membrane (GO:0016021);;	K23877|1.2e-50|boe:106296478|K23877 xyloglucan O-acetyltransferase | (RefSeq) protein ALTERED XYLOGLUCAN 4-like	--	--	--	GDSL/SGNH-like Acyl-Esterase family found in Pmr5 and Cas1p	Protein trichome birefringence OS=Arabidopsis thaliana OX=3702 GN=TBR PE=1 SV=1	S	Function unknown	PREDICTED: protein trichome birefringence-like 1 isoform X1 [Solanum tuberosum]	cellular component: cellular anatomical entity (GO:0110165)
PGSC0003DMG400019523	NAC domain-containing protein 21/22	1.3475	85	1.12587	68	2.41131	162	6.38668	368	3.69468	205	4.09638	261	0.00317049	1.32669	up	--	--	Molecular Function: DNA binding (GO:0003677);; Cellular Component: nucleus (GO:0005634);; Biological Process: regulation of transcription, DNA-templated (GO:0006355);;	K00521|1.6e-34|cmos:111447866|K00521 ferric-chelate reductase [EC:1.16.1.7] | (RefSeq) ferric reduction oxidase 7, chloroplastic-like	--	--	--	No apical meristem (NAM) protein	NAC domain-containing protein 100 OS=Arabidopsis thaliana OX=3702 GN=NAC100 PE=2 SV=1	S	Function unknown	PREDICTED: NAC domain-containing protein 100 [Solanum tuberosum]	molecular function: binding (GO:0005488);; cellular component: intracellular (GO:0005622);; cellular component: cellular anatomical entity (GO:0110165);; biological process: biological regulation (GO:0065007)
PGSC0003DMG400025293	Aspartic proteinase nepenthesin-1	1.2947	80	2.2155	132	1.97106	131	0.415835	24	0.603469	34	0.982387	62	0.000882859	-1.6304	down	--	--	Molecular Function: aspartic-type endopeptidase activity (GO:0004190);;	K22683|7.2e-113|mcha:111008878|K22683 aspartyl protease family protein [EC:3.4.23.-] | (RefSeq) protein ASPARTIC PROTEASE IN GUARD CELL 1-like	--	[O]	Posttranslational modification, protein turnover, chaperones	Xylanase inhibitor N-terminal	Protein ASPARTIC PROTEASE IN GUARD CELL 2 OS=Arabidopsis thaliana OX=3702 GN=ASPG2 PE=2 SV=1	O	Posttranslational modification, protein turnover, chaperones	PREDICTED: protein ASPARTIC PROTEASE IN GUARD CELL 2 [Solanum tuberosum]	molecular function: catalytic activity (GO:0003824);; biological process: metabolic process (GO:0008152)
PGSC0003DMG400021261	TRANSPARENT TESTA 12 protein	2.53442	165	2.41221	149	3.07077	215	9.60908	581	11.2859	657	10.2368	671	4.09e-22	1.75459	up	[V]	Defense mechanisms	Molecular Function: antiporter activity (GO:0015297);; Cellular Component: integral component of membrane (GO:0016021);; Molecular Function: xenobiotic transmembrane transporter activity (GO:0042910);;	K03327|4.7e-208|sot:102582799|K03327 multidrug resistance protein, MATE family | (RefSeq) protein DETOXIFICATION 18-like	--	[R]	General function prediction only	MatE	Protein DETOXIFICATION 18 OS=Arabidopsis thaliana OX=3702 GN=DTX18 PE=2 SV=1	V	Defense mechanisms	PREDICTED: protein DETOXIFICATION 18-like isoform X1 [Solanum tuberosum]	molecular function: transporter activity (GO:0005215);; biological process: cellular process (GO:0009987);; biological process: localization (GO:0051179);; cellular component: cellular anatomical entity (GO:0110165)
PGSC0003DMG400031102	Endoplasmic oxidoreductin-1	3.39012	241	3.56017	259	4.97292	403	7.25676	486	9.44572	604	12.0504	882	0.00106558	1.02534	up	--	--	Molecular Function: protein disulfide isomerase activity (GO:0003756);; Cellular Component: endoplasmic reticulum (GO:0005783);; Molecular Function: protein disulfide oxidoreductase activity (GO:0015035);; Cellular Component: integral component of membrane (GO:0016021);; Molecular Function: oxidoreductase activity, acting on a sulfur group of donors, disulfide as acceptor (GO:0016671);; Biologica…	K10950|3.3e-222|sot:102578203|K10950 ERO1-like protein alpha [EC:1.8.4.-] | (RefSeq) endoplasmic reticulum oxidoreductin-1	Protein processing in endoplasmic reticulum (ko04141)	[OU]	Posttranslational modification, protein turnover, chaperones;; Intracellular trafficking, secretion, and vesicular transport	Endoplasmic Reticulum Oxidoreductin 1 (ERO1)	Endoplasmic reticulum oxidoreductin-1 OS=Arabidopsis thaliana OX=3702 GN=AERO1 PE=1 SV=1	O	Posttranslational modification, protein turnover, chaperones	PREDICTED: endoplasmic reticulum oxidoreductin-1 [Solanum tuberosum]	molecular function: catalytic activity (GO:0003824);; cellular component: intracellular (GO:0005622);; cellular component: cellular anatomical entity (GO:0110165);; biological process: metabolic process (GO:0008152);; biological process: cellular process (GO:0009987)
PGSC0003DMG400004151	Thiamine biosynthesis protein ThiC variant L1	148.351	15997	139.199	14543	143.792	16675	98.4741	9892	81.676	7885	63.8164	6985	6.94e-07	-1.02644	down	[H]	Coenzyme transport and metabolism	Biological Process: thiamine biosynthetic process (GO:0009228);; Molecular Function: carbon-carbon lyase activity (GO:0016830);; Molecular Function: iron-sulfur cluster binding (GO:0051536);;	K03147|0.0e+00|sot:102594417|K03147 phosphomethylpyrimidine synthase [EC:4.1.99.17] | (RefSeq) phosphomethylpyrimidine synthase, chloroplastic	Thiamine metabolism (ko00730)	--	--	Radical SAM ThiC family	Phosphomethylpyrimidine synthase, chloroplastic OS=Arabidopsis thaliana OX=3702 GN=THIC PE=1 SV=1	H	Coenzyme transport and metabolism	PREDICTED: phosphomethylpyrimidine synthase, chloroplastic [Solanum tuberosum]	biological process: metabolic process (GO:0008152);; biological process: cellular process (GO:0009987);; molecular function: catalytic activity (GO:0003824);; molecular function: binding (GO:0005488)
PGSC0003DMG401025689	Conserved gene of unknown function	9.17712	500	8.71714	458	6.79202	397	18.5458	932	27.6864	1337	12.6625	703	0.00363562	1.0369	up	[H]	Coenzyme transport and metabolism	Molecular Function: O-methyltransferase activity (GO:0008171);; Biological Process: methylation (GO:0032259);; Molecular Function: protein dimerization activity (GO:0046983);;	K16040|2.4e-161|cann:107866062|K16040 trans-resveratrol di-O-methyltransferase [EC:2.1.1.240] | (RefSeq) trans-resveratrol di-O-methyltransferase-like	Stilbenoid, diarylheptanoid and gingerol biosynthesis (ko00945)	[R]	General function prediction only	O-methyltransferase domain	Trans-resveratrol di-O-methyltransferase OS=Vitis vinifera OX=29760 GN=ROMT PE=1 SV=2	R	General function prediction only	PREDICTED: trans-resveratrol di-O-methyltransferase-like [Solanum tuberosum]	molecular function: catalytic activity (GO:0003824);; biological process: metabolic process (GO:0008152);; molecular function: binding (GO:0005488)
PGSC0003DMG400023324	Aspartic proteinase nepenthesin-1	1.52111	90	1.94805	112	1.20071	77	0.376529	21	0.539799	29	0.318067	20	9.25e-07	-2.10147	down	--	--	Molecular Function: aspartic-type endopeptidase activity (GO:0004190);;	K22683|3.9e-76|han:110891469|K22683 aspartyl protease family protein [EC:3.4.23.-] | (RefSeq) aspartyl protease family protein 2-like	--	[O]	Posttranslational modification, protein turnover, chaperones	Xylanase inhibitor N-terminal	Aspartic proteinase nepenthesin-1 OS=Nepenthes gracilis OX=150966 GN=nep1 PE=1 SV=1	O	Posttranslational modification, protein turnover, chaperones	PREDICTED: aspartic proteinase nepenthesin-1 [Solanum tuberosum]	molecular function: catalytic activity (GO:0003824);; biological process: metabolic process (GO:0008152)
NewGene_7324	--	3.75388	64	2.53248	42	3.57912	65	0.820531	13	1.82046	28	1.49135	26	0.00676892	-1.45476	down	--	--	--	--	--	--	--	--	--	--	--	--	--
PGSC0003DMG400021677	Pentatricopeptide repeat-containing protein	2.19813	388	2.17267	359	1.52139	321	0.740601	140	1.2375	203	0.790904	153	1.44e-05	-1.21162	down	--	--	Molecular Function: molecular_function (GO:0003674);; Molecular Function: nucleic acid binding (GO:0003676);; Molecular Function: RNA binding (GO:0003723);; Molecular Function: catalytic activity (GO:0003824);; Molecular Function: nuclease activity (GO:0004518);; Molecular Function: endonuclease activity (GO:0004519);; Molecular Function: binding (GO:0005488);; Cellular Component: cellular_compon…	K14487|7.7e-18|mdm:114819193|K14487 auxin responsive GH3 gene family | (RefSeq) indole-3-acetic acid-amido synthetase GH3.10-like	Plant hormone signal transduction (ko04075)	[R]	General function prediction only	PPR repeat family	Pentatricopeptide repeat-containing protein At1g03560, mitochondrial OS=Arabidopsis thaliana OX=3702 GN=At1g03560 PE=2 SV=1	R	General function prediction only	PREDICTED: pentatricopeptide repeat-containing protein At1g03560, mitochondrial [Solanum tuberosum]	molecular function: binding (GO:0005488);; molecular function: catalytic activity (GO:0003824);; biological process: metabolic process (GO:0008152);; biological process: cellular process (GO:0009987);; cellular component: intracellular (GO:0005622);; cellular component: cellular anatomical entity (GO:0110165)
PGSC0003DMG400033065	HIPL1 protein	0.198629	17	0.172697	14	0.361829	32	0.903909	69	1.06802	77	0.81474	68	0.000445107	1.68086	up	[G]	Carbohydrate transport and metabolism	Molecular Function: catalytic activity (GO:0003824);; Cellular Component: integral component of membrane (GO:0016021);;	--	--	--	--	Glucose / Sorbosone dehydrogenase	HIPL1 protein OS=Arabidopsis thaliana OX=3702 GN=HIPL1 PE=3 SV=2	R	General function prediction only	PREDICTED: HIPL1 protein [Solanum tuberosum]	molecular function: catalytic activity (GO:0003824);; cellular component: cellular anatomical entity (GO:0110165)
PGSC0003DMG400012164	Conserved gene of unknown function	7.25233	169	8.34572	189	8.64082	217	26.7108	579	41.836	871	19.2192	458	1e-06	1.64682	up	--	--	--	--	--	--	--	--	--	S	Function unknown	PREDICTED: uncharacterized protein LOC102598350 [Solanum tuberosum]	--
NewGene_3395	--	5.52501	218	2.57386	124	4.99614	221	16.5656	578	15.0699	610	15.9621	628	4.49e-09	1.59087	up	--	--	Molecular Function: monooxygenase activity (GO:0004497);; Molecular Function: iron ion binding (GO:0005506);; Cellular Component: integral component of membrane (GO:0016021);; Molecular Function: oxidoreductase activity, acting on paired donors, with incorporation or reduction of molecular oxygen (GO:0016705);; Molecular Function: heme binding (GO:0020037);;	K23809|8.13e-46|mtr:MTR_2g055470|K23809 cytochrome P450 family 72 subfamily A polypeptide 68 [EC:1.14.14.-] | (RefSeq) cytochrome P450 family 709 protein	--	[QI]	Secondary metabolites biosynthesis, transport and catabolism;; Lipid transport and metabolism	Cytochrome P450	Cytochrome P450 CYP72A219 OS=Panax ginseng OX=4054 PE=2 SV=1	Q	Secondary metabolites biosynthesis, transport and catabolism	PREDICTED: cytochrome P450 CYP72A219-like [Solanum tuberosum]	molecular function: catalytic activity (GO:0003824);; biological process: metabolic process (GO:0008152);; molecular function: binding (GO:0005488);; cellular component: cellular anatomical entity (GO:0110165)
PGSC0003DMG400012330	Conserved gene of unknown function	4.24232	485	4.62262	516	2.80538	344	1.84183	197	2.45189	250	1.53207	176	0.000211598	-1.21851	down	--	--	--	--	--	--	--	--	BTB/POZ domain-containing protein At1g63850 OS=Arabidopsis thaliana OX=3702 GN=At1g63850 PE=1 SV=1	S	Function unknown	PREDICTED: BTB/POZ domain-containing protein At1g63850-like [Solanum tuberosum]	--
PGSC0003DMG402003209	RNA-binding protein	11.7165	1237	10.9984	1128	13.2031	1501	20.9465	2052	20.3455	1914	61.2897	6607	0.00993756	1.31615	up	--	--	Molecular Function: RNA binding (GO:0003723);;	K12831|4.8e-14|csl:COCSUDRAFT_66269|K12831 splicing factor 3B subunit 4 | (RefSeq) hypothetical protein	Spliceosome (ko03040)	[R]	General function prediction only	RNA recognition motif. (a.k.a. RRM, RBD, or RNP domain)	Polyadenylate-binding protein-interacting protein 11 OS=Arabidopsis thaliana OX=3702 GN=CID11 PE=2 SV=1	R	General function prediction only	PREDICTED: polyadenylate-binding protein-interacting protein 12-like [Solanum tuberosum]	molecular function: binding (GO:0005488)
PGSC0003DMG400033087	DNA binding protein	5.18578	242	2.55712	116	2.87167	145	1.26666	55	2.13906	90	0.911478	44	0.00442551	-1.51196	down	--	--	Molecular Function: protein dimerization activity (GO:0046983);;	K12126|7.2e-16|ppp:112275291|K12126 phytochrome-interacting factor 3 | (RefSeq) uncharacterized protein LOC112275291 isoform X1	Plant hormone signal transduction (ko04075);; Circadian rhythm - plant (ko04712)	--	--	Helix-loop-helix DNA-binding domain	Transcription factor UNE10 OS=Arabidopsis thaliana OX=3702 GN=UNE10 PE=2 SV=1	K	Transcription	PREDICTED: transcription factor UNE10-like isoform X2 [Solanum tuberosum]	molecular function: binding (GO:0005488)
NewGene_5742	--	19.1018	3092	19.9872	3085	20.0318	3459	61.071	9025	57.4911	8166	40.1326	6500	1.54e-09	1.20519	up	[K]	Transcription	Molecular Function: RNA binding (GO:0003723);; Molecular Function: ribonuclease III activity (GO:0004525);; Molecular Function: ATP binding (GO:0005524);; Biological Process: RNA processing (GO:0006396);; Biological Process: gene silencing by RNA (GO:0031047);;	K11592|0.0|sot:102580979|K11592 endoribonuclease Dicer [EC:3.1.26.-] | (RefSeq) endoribonuclease Dicer homolog 2-like	--	[A]	RNA processing and modification	Ribonuclease III domain	Endoribonuclease Dicer homolog 2 OS=Arabidopsis thaliana OX=3702 GN=At3g03300 PE=1 SV=2	A	RNA processing and modification	PREDICTED: endoribonuclease Dicer homolog 2-like [Solanum tuberosum]	molecular function: binding (GO:0005488);; molecular function: catalytic activity (GO:0003824);; biological process: metabolic process (GO:0008152);; biological process: cellular process (GO:0009987);; biological process: biological regulation (GO:0065007)
NewGene_2709	--	13.4895	1072	11.0408	855	12.5957	1087	34.2428	2561	37.1235	2680	31.2111	2524	3.75e-16	1.26588	up	--	--	Molecular Function: protein kinase activity (GO:0004672);; Molecular Function: ATP binding (GO:0005524);; Cellular Component: integral component of membrane (GO:0016021);;	--	--	--	--	Salt stress response/antifungal	Cysteine-rich receptor-like protein kinase 2 OS=Arabidopsis thaliana OX=3702 GN=CRK2 PE=1 SV=1	T	Signal transduction mechanisms	PREDICTED: cysteine-rich receptor-like protein kinase 2 [Solanum tuberosum]	molecular function: catalytic activity (GO:0003824);; biological process: metabolic process (GO:0008152);; biological process: cellular process (GO:0009987);; molecular function: binding (GO:0005488);; cellular component: cellular anatomical entity (GO:0110165)
PGSC0003DMG400034688	Alpha tubulin 1	13.6143	424	15.2263	461	16.323	548	5.62701	163	5.60246	156	4.89002	156	1.66e-23	-1.69022	down	--	--	Molecular Function: GTPase activity (GO:0003924);; Molecular Function: structural constituent of cytoskeleton (GO:0005200);; Molecular Function: GTP binding (GO:0005525);; Cellular Component: cytoplasm (GO:0005737);; Cellular Component: microtubule (GO:0005874);; Biological Process: microtubule-based process (GO:0007017);;	K07374|4.8e-128|sly:101244864|K07374 tubulin alpha | (RefSeq) tubulin alpha chain	Phagosome (ko04145)	[Z]	Cytoskeleton	Tubulin/FtsZ family, GTPase domain	Tubulin alpha-3 chain OS=Hordeum vulgare OX=4513 GN=TUBA3 PE=2 SV=1	Z	Cytoskeleton	tubulin alpha chain [Solanum lycopersicum]	molecular function: catalytic activity (GO:0003824);; molecular function: structural molecule activity (GO:0005198);; molecular function: binding (GO:0005488);; cellular component: cellular anatomical entity (GO:0110165);; cellular component: intracellular (GO:0005622);; biological process: cellular process (GO:0009987)
PGSC0003DMG400024407	Nucleotide binding protein	0.178638	5	0.525535	15	0.208285	7	1.80625	50	2.59509	70	1.74394	51	6.53e-05	2.56101	up	--	--	--	K11374|5.4e-50|spen:107022021|K11374 elongator complex protein 2 | (RefSeq) elongator complex protein 2 isoform X1	--	[BK]	Chromatin structure and dynamics;; Transcription	--	Elongator complex protein 2 OS=Arabidopsis thaliana OX=3702 GN=ELP2 PE=1 SV=1	BK	Chromatin structure and dynamics;; Transcription	PREDICTED: elongator complex protein 2-like isoform X1 [Solanum tuberosum]	--
NewGene_2803	--	0.459462	34	0.234871	17	1.63691	109	2.6968	168	7.22968	420	9.80361	666	0.000139147	2.8922	up	[M]	Cell wall/membrane/envelope biogenesis	Molecular Function: protein kinase activity (GO:0004672);; Molecular Function: ATP binding (GO:0005524);; Molecular Function: polysaccharide binding (GO:0030247);;	K13435|3.71e-52|sly:101268866|K13435 serine/threonine-protein kinase Pto | (RefSeq) Pto; serine/threonine protein kinase Pto	Plant-pathogen interaction (ko04626)	[T]	Signal transduction mechanisms	Protein kinase domain	Rust resistance kinase Lr10 OS=Triticum aestivum OX=4565 GN=LRK10 PE=2 SV=1	T	Signal transduction mechanisms	PREDICTED: glycerophosphodiester phosphodiesterase protein kinase domain-containing GDPDL2-like [Solanum tuberosum]	molecular function: catalytic activity (GO:0003824);; biological process: metabolic process (GO:0008152);; biological process: cellular process (GO:0009987);; molecular function: binding (GO:0005488)
PGSC0003DMG400008389	Short chain alcohol dehydrogenase	0.8412	37	0.57606	25	1.17009	55	5.36778	218	5.04523	197	5.47494	245	1.99e-13	2.40142	up	[IQR]	Lipid transport and metabolism;; Secondary metabolites biosynthesis, transport and catabolism;; General function prediction only	--	K09841|1.1e-73|aof:109848475|K09841 xanthoxin dehydrogenase [EC:1.1.1.288] | (RefSeq) zerumbone synthase	Carotenoid biosynthesis (ko00906)	[R]	General function prediction only	Enoyl-(Acyl carrier protein) reductase	Secoisolariciresinol dehydrogenase (Fragment) OS=Podophyllum peltatum OX=35933 PE=1 SV=1	IQ	Lipid transport and metabolism;; Secondary metabolites biosynthesis, transport and catabolism	PREDICTED: secoisolariciresinol dehydrogenase-like [Solanum tuberosum]	--
PGSC0003DMG400020122	Circadian clock coupling factor ZGT	35.4204	1426	27.2761	1067	33.6635	1460	16.5017	618	8.95127	323	14.2981	589	9.23e-07	-1.47751	down	--	--	Biological Process: reproduction (GO:0000003);; Biological Process: response to acid chemical (GO:0001101);; Biological Process: developmental process involved in reproduction (GO:0003006);; Cellular Component: cellular_component (GO:0005575);; Cellular Component: intracellular (GO:0005622);; Cellular Component: obsolete cell (GO:0005623);; Cellular Component: nucleus (GO:0005634);; Biological Pr…	--	--	[O]	Posttranslational modification, protein turnover, chaperones	--	EID1-like F-box protein 3 OS=Arabidopsis thaliana OX=3702 GN=EDL3 PE=2 SV=1	O	Posttranslational modification, protein turnover, chaperones	PREDICTED: EID1-like F-box protein 3 [Solanum tuberosum]	biological process: reproduction (GO:0000003);; biological process: response to stimulus (GO:0050896);; biological process: reproductive process (GO:0022414);; biological process: developmental process (GO:0032502);; cellular component: intracellular (GO:0005622);; cellular component: cellular anatomical entity (GO:0110165);; biological process: cellular process (GO:0009987);; biological process:…
PGSC0003DMG400003696	50S ribosomal protein L31	221.871	5243	257.785	5921	225.545	5742	101.216	2226	140.795	2974	152.99	3699	6.51e-07	-1.03845	down	[J]	Translation, ribosomal structure and biogenesis	Molecular Function: structural constituent of ribosome (GO:0003735);; Cellular Component: ribosome (GO:0005840);; Biological Process: translation (GO:0006412);;	K02909|2.7e-70|sot:102598906|K02909 large subunit ribosomal protein L31 | (RefSeq) 50S ribosomal protein L31, chloroplastic	Ribosome (ko03010)	--	--	Ribosomal protein L31	50S ribosomal protein L31, chloroplastic OS=Spinacia oleracea OX=3562 GN=RPL31 PE=1 SV=2	J	Translation, ribosomal structure and biogenesis	PREDICTED: 50S ribosomal protein L31, chloroplastic [Solanum tuberosum]	molecular function: structural molecule activity (GO:0005198);; cellular component: intracellular (GO:0005622);; cellular component: cellular anatomical entity (GO:0110165);; biological process: metabolic process (GO:0008152);; biological process: cellular process (GO:0009987)
PGSC0003DMG402028252	Beta-fructofuranosidase	1.98717	140	2.00492	138	1.60487	122	12.4067	799	18.1873	1145	13.5911	958	3.82e-32	2.75361	up	[G]	Carbohydrate transport and metabolism	Molecular Function: hydrolase activity, hydrolyzing O-glycosyl compounds (GO:0004553);; Biological Process: carbohydrate metabolic process (GO:0005975);;	K01193|0.0e+00|sot:102604230|K01193 beta-fructofuranosidase [EC:3.2.1.26] | (RefSeq) InvCD141; beta-fructofuranosidase, insoluble isoenzyme 1-like	Galactose metabolism (ko00052);; Starch and sucrose metabolism (ko00500)	[G]	Carbohydrate transport and metabolism	Glycosyl hydrolases family 32 N-terminal domain	Beta-fructofuranosidase, insoluble isoenzyme 1 OS=Daucus carota OX=4039 GN=INV1 PE=1 SV=1	G	Carbohydrate transport and metabolism	apoplastic invertase [Solanum tuberosum]	molecular function: catalytic activity (GO:0003824);; biological process: metabolic process (GO:0008152)
PGSC0003DMG400003230	Gene of unknown function	1.12748	41	1.1763	42	1.39698	55	0.590573	20	0.284445	10	0.476651	18	0.0017223	-1.62433	down	--	--	--	--	--	--	--	--	--	--	--	PREDICTED: uncharacterized protein LOC107060674 [Solanum tuberosum]	--
NewGene_152	--	6.36487	268	6.5824	269	4.2423	192	16.0735	628	19.9371	749	11.6726	502	7.53e-05	1.26139	up	[H]	Coenzyme transport and metabolism	Molecular Function: O-methyltransferase activity (GO:0008171);; Biological Process: methylation (GO:0032259);; Molecular Function: protein dimerization activity (GO:0046983);;	K16040|1.07e-104|cann:107866062|K16040 trans-resveratrol di-O-methyltransferase [EC:2.1.1.240] | (RefSeq) trans-resveratrol di-O-methyltransferase-like	Stilbenoid, diarylheptanoid and gingerol biosynthesis (ko00945)	[R]	General function prediction only	O-methyltransferase domain	Trans-resveratrol di-O-methyltransferase OS=Vitis vinifera OX=29760 GN=ROMT PE=1 SV=2	S	Function unknown	PREDICTED: trans-resveratrol di-O-methyltransferase-like [Solanum tuberosum]	molecular function: catalytic activity (GO:0003824);; biological process: metabolic process (GO:0008152);; molecular function: binding (GO:0005488)
PGSC0003DMG400022365	Beta-galactosidase	7.59719	684	9.30126	814	7.22659	701	2.42152	203	3.78798	305	3.90305	360	2.63e-08	-1.45562	down	[G]	Carbohydrate transport and metabolism	Molecular Function: beta-galactosidase activity (GO:0004565);; Biological Process: carbohydrate metabolic process (GO:0005975);; Molecular Function: carbohydrate binding (GO:0030246);;	K12309|1.2e-156|eus:EUTSA_v10010152mg|K12309 beta-galactosidase [EC:3.2.1.23] | (RefSeq) hypothetical protein	Galactose metabolism (ko00052);; Other glycan degradation (ko00511);; Glycosaminoglycan degradation (ko00531);; Sphingolipid metabolism (ko00600);; Glycosphingolipid biosynthesis - ganglio series (ko00604)	[G]	Carbohydrate transport and metabolism	Glycosyl hydrolases family 35	Beta-galactosidase 6 OS=Oryza sativa subsp. japonica OX=39947 GN=Os03g0255100 PE=1 SV=2	G	Carbohydrate transport and metabolism	PREDICTED: beta-galactosidase 8-like [Solanum tuberosum]	molecular function: catalytic activity (GO:0003824);; biological process: metabolic process (GO:0008152);; molecular function: binding (GO:0005488)
PGSC0003DMG400020505	Photosystem I reaction center subunit X psaK	1359.38	67713	1328.23	64304	1284.55	68938	567.945	26334	889.657	39627	764.195	38950	2.61e-07	-1.04419	down	--	--	Cellular Component: photosystem I (GO:0009522);; Biological Process: photosynthesis (GO:0015979);;	K02698|3.1e-66|sot:102602341|K02698 photosystem I subunit X | (RefSeq) photosystem I reaction center subunit psaK, chloroplastic	Photosynthesis (ko00195)	--	--	Photosystem I psaG / psaK	Photosystem I reaction center subunit psaK, chloroplastic OS=Arabidopsis thaliana OX=3702 GN=PSAK PE=2 SV=2	R	General function prediction only	PREDICTED: photosystem I reaction center subunit psaK, chloroplastic isoform X1 [Solanum tuberosum]	cellular component: intracellular (GO:0005622);; cellular component: protein-containing complex (GO:0032991);; cellular component: cellular anatomical entity (GO:0110165);; biological process: metabolic process (GO:0008152);; biological process: cellular process (GO:0009987)
PGSC0003DMG400036004	Fatty acid desaturase	8.83506	356	2.16888	85	7.27681	316	49.4763	1852	40.7118	1464	29.1558	1200	2.53e-06	2.48956	up	[I]	Lipid transport and metabolism	Biological Process: lipid metabolic process (GO:0006629);; Cellular Component: integral component of membrane (GO:0016021);; Molecular Function: oxidoreductase activity, acting on paired donors, with oxidation of a pair of donors resulting in the reduction of molecular oxygen to two molecules of water (GO:0016717);;	K10256|8.5e-170|cann:107851294|K10256 omega-6 fatty acid desaturase / acyl-lipid omega-6 desaturase (Delta-12 desaturase) [EC:1.14.19.6 1.14.19.22] | (RefSeq) delta(12)-acyl-lipid-desaturase-like	Biosynthesis of unsaturated fatty acids (ko01040);; Fatty acid metabolism (ko01212)	--	--	Fatty acid desaturase	Delta(12)-fatty-acid desaturase FAD2 OS=Vernicia fordii OX=73154 GN=FAD2 PE=1 SV=1	I	Lipid transport and metabolism	delta(12)-fatty-acid desaturase FAD2-like [Solanum pennellii]	biological process: metabolic process (GO:0008152);; cellular component: cellular anatomical entity (GO:0110165);; molecular function: catalytic activity (GO:0003824)
PGSC0003DMG400023004	Leucine rich repeat receptor kinase	2.64332	235	3.25599	281	1.60707	154	0.993614	83	1.19627	95	1.37393	125	0.00103706	-1.27215	down	[M]	Cell wall/membrane/envelope biogenesis	Molecular Function: protein kinase activity (GO:0004672);; Molecular Function: ATP binding (GO:0005524);; Cellular Component: integral component of membrane (GO:0016021);;	K13416|9.8e-47|egr:104419928|K13416 brassinosteroid insensitive 1-associated receptor kinase 1 [EC:2.7.10.1 2.7.11.1] | (RefSeq) BRASSINOSTEROID INSENSITIVE 1-associated receptor kinase 1	MAPK signaling pathway - plant (ko04016);; Plant hormone signal transduction (ko04075);; Plant-pathogen interaction (ko04626)	--	--	Protein tyrosine and serine/threonine kinase	BRASSINOSTEROID INSENSITIVE 1-associated receptor kinase 1 OS=Arabidopsis thaliana OX=3702 GN=BAK1 PE=1 SV=2	T	Signal transduction mechanisms	PREDICTED: somatic embryogenesis receptor kinase 1 [Solanum tuberosum]	molecular function: catalytic activity (GO:0003824);; biological process: metabolic process (GO:0008152);; biological process: cellular process (GO:0009987);; molecular function: binding (GO:0005488);; cellular component: cellular anatomical entity (GO:0110165)
PGSC0003DMG400008301	Chlorophyll a/b binding protein	1538.89	57422	1567.86	56860	1161.36	46689	694.635	24127	875.798	29222	626.496	23920	3.4e-08	-1.16567	down	--	--	Cellular Component: photosystem I (GO:0009522);; Cellular Component: photosystem II (GO:0009523);; Cellular Component: chloroplast thylakoid membrane (GO:0009535);; Biological Process: photosynthesis, light harvesting (GO:0009765);; Cellular Component: integral component of membrane (GO:0016021);; Molecular Function: chlorophyll binding (GO:0016168);; Biological Process: protein-chromophore linka…	K08912|3.8e-148|sot:102596765|K08912 light-harvesting complex II chlorophyll a/b binding protein 1 | (RefSeq) chlorophyll a-b binding protein 1B, chloroplastic-like	Photosynthesis - antenna proteins (ko00196)	--	--	Chlorophyll A-B binding protein	Chlorophyll a-b binding protein 1B, chloroplastic OS=Solanum lycopersicum OX=4081 GN=CAB1B PE=3 SV=1	O	Posttranslational modification, protein turnover, chaperones	PREDICTED: chlorophyll a-b binding protein 1B, chloroplastic-like [Solanum tuberosum]	cellular component: intracellular (GO:0005622);; cellular component: protein-containing complex (GO:0032991);; cellular component: cellular anatomical entity (GO:0110165);; biological process: metabolic process (GO:0008152);; biological process: cellular process (GO:0009987);; molecular function: binding (GO:0005488)
PGSC0003DMG400005092	F-box and wd40 domain protein	0.130751	20	0.074254	11	0.304582	50	0.809507	114	0.951361	129	0.972051	151	0.000174008	2.20788	up	[D]	Cell cycle control, cell division, chromosome partitioning	Molecular Function: ubiquitin-protein transferase activity (GO:0004842);;	K17592|2.0e-08|mpp:MICPUCDRAFT_51162|K17592 sacsin | (RefSeq) hypothetical protein	--	--	--	U-box domain	Putative E3 ubiquitin-protein ligase LIN-1 OS=Lotus japonicus OX=34305 GN=CERBERUS PE=2 SV=2	R	General function prediction only	PREDICTED: putative E3 ubiquitin-protein ligase LIN isoform X1 [Solanum tuberosum]	molecular function: catalytic activity (GO:0003824)
PGSC0003DMG400027916	Inositol-3-phosphate synthase	166.655	11579	188.959	12760	133.742	10012	53.3949	3454	47.6502	2961	87.5957	6228	2.98e-07	-1.57369	down	[I]	Lipid transport and metabolism	Molecular Function: inositol-3-phosphate synthase activity (GO:0004512);; Biological Process: inositol biosynthetic process (GO:0006021);; Biological Process: phospholipid biosynthetic process (GO:0008654);;	K01858|5.8e-294|sot:102598817|K01858 myo-inositol-1-phosphate synthase [EC:5.5.1.4] | (RefSeq) inositol-3-phosphate synthase	Inositol phosphate metabolism (ko00562)	[I]	Lipid transport and metabolism	Myo-inositol-1-phosphate synthase	Inositol-3-phosphate synthase OS=Nicotiana tabacum OX=4097 PE=2 SV=1	I	Lipid transport and metabolism	PREDICTED: inositol-3-phosphate synthase [Solanum tuberosum]	molecular function: catalytic activity (GO:0003824);; biological process: metabolic process (GO:0008152);; biological process: cellular process (GO:0009987)
PGSC0003DMG400020178	Serine-threonine protein kinase, plant-type	1.51536	97	3.02688	189	2.13624	148	0.463391	28	0.647446	38	0.931674	62	5.08e-05	-1.87847	down	--	--	Biological Process: reproduction (GO:0000003);; Biological Process: regulation of cell growth (GO:0001558);; Biological Process: regionalization (GO:0003002);; Biological Process: developmental process involved in reproduction (GO:0003006);; Molecular Function: molecular_function (GO:0003674);; Molecular Function: catalytic activity (GO:0003824);; Molecular Function: protein kinase activity (GO:0…	K13466|8.3e-09|cqi:110718129|K13466 EIX receptor 1/2 | (RefSeq) LRR receptor-like serine/threonine-protein kinase GSO1	Plant-pathogen interaction (ko04626)	[R]	General function prediction only	Leucine rich repeat	--	R	General function prediction only	PREDICTED: probable LRR receptor-like serine/threonine-protein kinase At1g34110 [Solanum tuberosum]	biological process: reproduction (GO:0000003);; biological process: biological regulation (GO:0065007);; biological process: multicellular organismal process (GO:0032501);; biological process: developmental process (GO:0032502);; biological process: reproductive process (GO:0022414);; molecular function: catalytic activity (GO:0003824);; biological process: metabolic process (GO:0008152);; biolog…
PGSC0003DMG400029200	Sesquiterpene synthase 2	0.167218	8	0.251899	12	0.135715	7	0.828399	37	1.47714	63	1.22887	60	3.2e-05	2.45556	up	--	--	Molecular Function: magnesium ion binding (GO:0000287);; Molecular Function: terpene synthase activity (GO:0010333);;	K15802|3.1e-71|sly:543549|K15802 germacrene C synthase [EC:4.2.3.60] | (RefSeq) SSTLE1; germacrene C synthase	Sesquiterpenoid and triterpenoid biosynthesis (ko00909)	--	--	Terpene synthase family, metal binding domain	(E,E)-germacrene B synthase OS=Solanum habrochaites OX=62890 GN=SSTLH1 PE=1 SV=1	R	General function prediction only	(E,E)-germacrene B synthase [Solanum pennellii]	molecular function: binding (GO:0005488);; molecular function: catalytic activity (GO:0003824)
PGSC0003DMG400011754	Gamma aminobutyrate transaminase isoform1	19.9667	1540	15.4754	1166	19.2368	1602	53.5557	3854	48.2429	3340	43.233	3415	2.51e-11	1.2021	up	[H]	Coenzyme transport and metabolism	Molecular Function: transaminase activity (GO:0008483);; Molecular Function: pyridoxal phosphate binding (GO:0030170);;	K16871|4.5e-302|sot:102599962|K16871 4-aminobutyrate---pyruvate transaminase [EC:2.6.1.96] | (RefSeq) gamma aminobutyrate transaminase 1, mitochondrial	Alanine, aspartate and glutamate metabolism (ko00250);; Butanoate metabolism (ko00650)	[E]	Amino acid transport and metabolism	Aminotransferase class-III	Gamma aminobutyrate transaminase 1, mitochondrial OS=Solanum lycopersicum OX=4081 GN=GABA-TP1 PE=1 SV=1	E	Amino acid transport and metabolism	PREDICTED: gamma aminobutyrate transaminase 1, mitochondrial isoform X1 [Solanum tuberosum]	molecular function: catalytic activity (GO:0003824);; molecular function: binding (GO:0005488)
PGSC0003DMG400000248	HB1	18.6421	913	15.7856	751	12.6772	669	3.57319	163	0.657508	29	2.86603	144	6.05e-07	-2.92358	down	--	--	Cellular Component: nucleus (GO:0005634);; Biological Process: regulation of transcription, DNA-templated (GO:0006355);; Molecular Function: sequence-specific DNA binding (GO:0043565);;	K09338|1.2e-111|sot:102596484|K09338 homeobox-leucine zipper protein | (RefSeq) homeobox-leucine zipper protein ATHB-12	--	[K]	Transcription	Homeobox associated leucine zipper	Homeobox-leucine zipper protein ATHB-12 OS=Arabidopsis thaliana OX=3702 GN=ATHB-12 PE=1 SV=1	K	Transcription	PREDICTED: homeobox-leucine zipper protein ATHB-12 [Solanum tuberosum]	cellular component: intracellular (GO:0005622);; cellular component: cellular anatomical entity (GO:0110165);; biological process: biological regulation (GO:0065007);; molecular function: binding (GO:0005488)
PGSC0003DMG400029683	TNP2, partial	0.504423	48	0.655722	61	0.49204	50	1.13782	100	1.50439	127	1.58895	154	0.000626545	1.14843	up	--	--	--	--	--	--	--	Transposase family tnp2	--	S	Function unknown	PREDICTED: uncharacterized protein LOC107060617 [Solanum tuberosum]	--
PGSC0003DMG400025874	UDP-glucose:glucosyltransferase	0.961776	64	0.462885	30	1.34509	96	6.76892	414	4.05631	238	4.54326	305	2.06e-06	2.25076	up	[G]	Carbohydrate transport and metabolism	Molecular Function: UDP-glycosyltransferase activity (GO:0008194);;	K23260|4.4e-155|dzi:111308291|K23260 scopoletin glucosyltransferase [EC:2.4.1.128] | (RefSeq) scopoletin glucosyltransferase-like	Phenylpropanoid biosynthesis (ko00940)	[GC]	Carbohydrate transport and metabolism;; Energy production and conversion	UDP-glucoronosyl and UDP-glucosyl transferase	Scopoletin glucosyltransferase OS=Nicotiana tabacum OX=4097 GN=TOGT1 PE=1 SV=1	S	Function unknown	PREDICTED: scopoletin glucosyltransferase-like [Solanum tuberosum]	molecular function: catalytic activity (GO:0003824)
PGSC0003DMG401031196	WRKY transcription factor 16	9.76781	274	7.12556	175	22.4321	605	43.8887	1027	40.4311	864	70.7408	1846	0.00058012	1.73572	up	--	--	Molecular Function: DNA-binding transcription factor activity (GO:0003700);; Cellular Component: nucleus (GO:0005634);; Molecular Function: sequence-specific DNA binding (GO:0043565);;	K18835|6.0e-20|pxb:103930401|K18835 WRKY transcription factor 2 | (RefSeq) probable WRKY transcription factor 2	Plant-pathogen interaction (ko04626)	--	--	WRKY DNA -binding domain	Probable WRKY transcription factor 50 OS=Arabidopsis thaliana OX=3702 GN=WRKY50 PE=2 SV=1	K	Transcription	PREDICTED: probable WRKY transcription factor 51 isoform X2 [Solanum tuberosum]	molecular function: transcription regulator activity (GO:0140110);; cellular component: intracellular (GO:0005622);; cellular component: cellular anatomical entity (GO:0110165);; molecular function: binding (GO:0005488)
PGSC0003DMG400011750	Cytochrome P-450	6.15429	414	23.9922	1583	5.52407	408	0.478522	29	1.3734	81	1.47559	103	1.55e-07	-3.63748	down	[QV]	Secondary metabolites biosynthesis, transport and catabolism;; Defense mechanisms	Molecular Function: monooxygenase activity (GO:0004497);; Molecular Function: iron ion binding (GO:0005506);; Molecular Function: oxidoreductase activity, acting on paired donors, with incorporation or reduction of molecular oxygen (GO:0016705);; Molecular Function: heme binding (GO:0020037);;	K24179|6.6e-136|adu:107457921|K24179 cytochrome P450 family 72 subfamily A polypeptide 61 [EC:1.14.14.-] | (RefSeq) cytochrome P450 72A15	--	[QI]	Secondary metabolites biosynthesis, transport and catabolism;; Lipid transport and metabolism	Cytochrome P450	Cytochrome P450 CYP72A219 OS=Panax ginseng OX=4054 PE=2 SV=1	Q	Secondary metabolites biosynthesis, transport and catabolism	PREDICTED: cytochrome P450 CYP72A219-like [Solanum tuberosum]	molecular function: catalytic activity (GO:0003824);; biological process: metabolic process (GO:0008152);; molecular function: binding (GO:0005488)
PGSC0003DMG400024594	Glycosyltransferase UGT90A7	0.901601	57	0.821629	50	1.08041	73	3.78803	220	2.88819	161	1.73262	111	0.00134684	1.36834	up	--	--	Molecular Function: UDP-glycosyltransferase activity (GO:0008194);;	K23260|6.4e-74|fve:101299316|K23260 scopoletin glucosyltransferase [EC:2.4.1.128] | (RefSeq) scopoletin glucosyltransferase-like	Phenylpropanoid biosynthesis (ko00940)	[GC]	Carbohydrate transport and metabolism;; Energy production and conversion	UDP-glucoronosyl and UDP-glucosyl transferase	UDP-glycosyltransferase 90A1 OS=Arabidopsis thaliana OX=3702 GN=UGT90A1 PE=2 SV=1	CG	Energy production and conversion;; Carbohydrate transport and metabolism	PREDICTED: UDP-glycosyltransferase 90A1-like [Solanum tuberosum]	molecular function: catalytic activity (GO:0003824)
PGSC0003DMG400028235	Hin1	1.15338	38	0.491616	16	1.60861	57	4.09865	125	3.50091	102	6.44382	215	0.000986605	1.89167	up	--	--	Cellular Component: integral component of membrane (GO:0016021);;	--	--	--	--	Late embryogenesis abundant protein	NDR1/HIN1-like protein 3 OS=Arabidopsis thaliana OX=3702 GN=NHL3 PE=1 SV=1	S	Function unknown	PREDICTED: protein YLS9-like [Solanum tuberosum]	cellular component: cellular anatomical entity (GO:0110165)
PGSC0003DMG400042498	Chlorophyll a/b binding protein	587.459	16885	691.7	19323	491.23	15212	126.832	3394	348.285	8952	162.808	4788	3.63e-05	-1.68431	down	--	--	Cellular Component: photosystem I (GO:0009522);; Cellular Component: photosystem II (GO:0009523);; Cellular Component: chloroplast thylakoid membrane (GO:0009535);; Biological Process: photosynthesis, light harvesting (GO:0009765);; Cellular Component: integral component of membrane (GO:0016021);; Molecular Function: chlorophyll binding (GO:0016168);; Biological Process: protein-chromophore linka…	K08912|8.8e-153|sot:102589532|K08912 light-harvesting complex II chlorophyll a/b binding protein 1 | (RefSeq) chlorophyll a-b binding protein 1C, chloroplastic-like	Photosynthesis - antenna proteins (ko00196)	--	--	Chlorophyll A-B binding protein	Chlorophyll a-b binding protein 1B, chloroplastic OS=Solanum lycopersicum OX=4081 GN=CAB1B PE=3 SV=1	O	Posttranslational modification, protein turnover, chaperones	PREDICTED: chlorophyll a-b binding protein 1C, chloroplastic-like [Solanum tuberosum]	cellular component: intracellular (GO:0005622);; cellular component: protein-containing complex (GO:0032991);; cellular component: cellular anatomical entity (GO:0110165);; biological process: metabolic process (GO:0008152);; biological process: cellular process (GO:0009987);; molecular function: binding (GO:0005488)
PGSC0003DMG400029313	R2 protein	0.395315	47	0.457178	52	0.603427	77	1.18268	129	1.23419	130	1.17502	141	0.000307371	1.09035	up	[R]	General function prediction only	Molecular Function: ADP binding (GO:0043531);;	K13457|4.3e-31|cic:CICLE_v10010679mg|K13457 disease resistance protein RPM1 | (RefSeq) hypothetical protein	Plant-pathogen interaction (ko04626)	[T]	Signal transduction mechanisms	NB-ARC domain	Putative disease resistance RPP13-like protein 3 OS=Arabidopsis thaliana OX=3702 GN=RPP13L3 PE=3 SV=1	T	Signal transduction mechanisms	PREDICTED: putative disease resistance RPP13-like protein 3 [Solanum tuberosum]	molecular function: binding (GO:0005488)
PGSC0003DMG400024755	Xyloglucan endotransglucosylase/hydrolase 1	34.604	1562	54.2901	2382	76.852	3737	24.6396	1036	17.4028	703	30.1695	1394	0.000216725	-1.38882	down	[G]	Carbohydrate transport and metabolism	Molecular Function: hydrolase activity, hydrolyzing O-glycosyl compounds (GO:0004553);; Cellular Component: cell wall (GO:0005618);; Biological Process: xyloglucan metabolic process (GO:0010411);; Cellular Component: integral component of membrane (GO:0016021);; Molecular Function: xyloglucan:xyloglucosyl transferase activity (GO:0016762);; Biological Process: cell wall biogenesis (GO:0042546);; …	K08235|3.3e-180|sot:102603929|K08235 xyloglucan:xyloglucosyl transferase [EC:2.4.1.207] | (RefSeq) probable xyloglucan endotransglucosylase/hydrolase 1	--	--	--	Glycosyl hydrolases family 16	Probable xyloglucan endotransglucosylase/hydrolase 1 OS=Solanum lycopersicum OX=4081 GN=XTH1 PE=2 SV=1	R	General function prediction only	PREDICTED: probable xyloglucan endotransglucosylase/hydrolase 1 [Solanum tuberosum]	molecular function: catalytic activity (GO:0003824);; cellular component: cellular anatomical entity (GO:0110165);; biological process: metabolic process (GO:0008152);; biological process: cellular process (GO:0009987)
PGSC0003DMG400013413	Chlorophyll a/b-binding protein PS II-Type I	631.307	18623	627.733	17997	452.226	14373	262.879	7219	329.243	8685	213.62	6448	8.14e-08	-1.29529	down	--	--	Cellular Component: photosystem I (GO:0009522);; Cellular Component: photosystem II (GO:0009523);; Cellular Component: chloroplast thylakoid membrane (GO:0009535);; Biological Process: photosynthesis, light harvesting (GO:0009765);; Cellular Component: integral component of membrane (GO:0016021);; Molecular Function: chlorophyll binding (GO:0016168);; Biological Process: protein-chromophore linka…	K08912|1.6e-95|sot:102605888|K08912 light-harvesting complex II chlorophyll a/b binding protein 1 | (RefSeq) chlorophyll a-b binding protein 3C, chloroplastic-like	Photosynthesis - antenna proteins (ko00196)	--	--	Chlorophyll A-B binding protein	Chlorophyll a-b binding protein 3C, chloroplastic OS=Solanum lycopersicum OX=4081 GN=CAB3C PE=3 SV=1	O	Posttranslational modification, protein turnover, chaperones	chlorophyll a-b binding protein 3C-like [Solanum tuberosum]	cellular component: intracellular (GO:0005622);; cellular component: protein-containing complex (GO:0032991);; cellular component: cellular anatomical entity (GO:0110165);; biological process: metabolic process (GO:0008152);; biological process: cellular process (GO:0009987);; molecular function: binding (GO:0005488)
PGSC0003DMG400009985	Serine/threonine-protein kinase cx32	4.44055	289	4.45329	281	6.95648	487	12.4544	753	16.908	982	28.7058	1907	2.75e-05	1.6751	up	[U]	Intracellular trafficking, secretion, and vesicular transport	Molecular Function: protein serine/threonine kinase activity (GO:0004674);; Molecular Function: ATP binding (GO:0005524);;	K00924|4.5e-111|ath:AT4G35600|K00924 kinase [EC:2.7.1.-] | (RefSeq) CST; Protein kinase superfamily protein	--	[T]	Signal transduction mechanisms	Protein tyrosine and serine/threonine kinase	Probable serine/threonine-protein kinase PIX13 OS=Arabidopsis thaliana OX=3702 GN=PIX13 PE=1 SV=2	T	Signal transduction mechanisms	PREDICTED: probable serine/threonine-protein kinase NAK [Solanum tuberosum]	molecular function: catalytic activity (GO:0003824);; biological process: metabolic process (GO:0008152);; biological process: cellular process (GO:0009987);; molecular function: binding (GO:0005488)
PGSC0003DMG400033042	Abc transporter	0.731321	89	0.761397	90	1.02078	132	1.97257	220	2.0441	220	2.03129	247	1.07e-05	1.04727	up	[V]	Defense mechanisms	Molecular Function: ATP binding (GO:0005524);; Cellular Component: integral component of membrane (GO:0016021);; Molecular Function: ATPase activity (GO:0016887);; Molecular Function: ATPase-coupled transmembrane transporter activity (GO:0042626);;	K05643|2.3e-70|cpap:110806360|K05643 ATP-binding cassette, subfamily A (ABC1), member 3 | (RefSeq) LOW QUALITY PROTEIN: ABC transporter A family member 1	ABC transporters (ko02010)	[IR]	Lipid transport and metabolism;; General function prediction only	ABC transporter	ABC transporter A family member 7 OS=Arabidopsis thaliana OX=3702 GN=ABCA7 PE=3 SV=2	V	Defense mechanisms	PREDICTED: ABC transporter A family member 7-like [Solanum tuberosum]	molecular function: binding (GO:0005488);; cellular component: cellular anatomical entity (GO:0110165);; molecular function: catalytic activity (GO:0003824);; molecular function: transporter activity (GO:0005215);; biological process: cellular process (GO:0009987);; biological process: localization (GO:0051179)
PGSC0003DMG400012651	EMB1793	6.42307	95	7.20521	103	6.08039	97	1.77602	25	2.69609	36	2.8731	44	6.62e-06	-1.60188	down	--	--	--	--	--	--	--	Complex 1 protein (LYR family)	--	S	Function unknown	PREDICTED: uncharacterized protein LOC102600553 [Solanum tuberosum]	--
PGSC0003DMG400027356	Transferase, transferring glycosyl groups	7.06847	741	6.85164	698	10.4095	1176	48.6181	4744	68.8127	6450	38.8397	4166	9.33e-19	2.47704	up	[G]	Carbohydrate transport and metabolism	Biological Process: protein glycosylation (GO:0006486);; Cellular Component: integral component of membrane (GO:0016021);; Molecular Function: transferase activity, transferring glycosyl groups (GO:0016757);;	K00750|2.0e-19|ccp:CHC_T00008916001|K00750 glycogenin [EC:2.4.1.186] | (RefSeq) glycosyl transferase, families GT8 + GT64	Starch and sucrose metabolism (ko00500)	[GMW]	Carbohydrate transport and metabolism;; Cell wall/membrane/envelope biogenesis;; Extracellular structures	Glycosyl transferase family 64 domain	Glucosamine inositolphosphorylceramide transferase 1 OS=Arabidopsis thaliana OX=3702 GN=GINT1 PE=2 SV=1	GMW	Carbohydrate transport and metabolism;; Cell wall/membrane/envelope biogenesis;; Extracellular structures	PREDICTED: glycosyltransferase family protein 64 protein C5 [Solanum tuberosum]	biological process: metabolic process (GO:0008152);; biological process: cellular process (GO:0009987);; cellular component: cellular anatomical entity (GO:0110165);; molecular function: catalytic activity (GO:0003824)
PGSC0003DMG400006183	Aquaporin	36.7314	1572	67.089	2770	41.7176	1915	16.6487	660	29.9857	1145	22.4029	976	0.000168366	-1.2765	down	[G]	Carbohydrate transport and metabolism	Molecular Function: channel activity (GO:0015267);; Cellular Component: integral component of membrane (GO:0016021);;	K09872|1.9e-161|sot:102602321|K09872 aquaporin PIP | (RefSeq) aquaporin PIP2-7	--	[G]	Carbohydrate transport and metabolism	Major intrinsic protein	Aquaporin PIP2-7 OS=Arabidopsis thaliana OX=3702 GN=PIP2-7 PE=1 SV=2	P	Inorganic ion transport and metabolism	PREDICTED: aquaporin PIP2-7 [Solanum tuberosum]	molecular function: transporter activity (GO:0005215);; biological process: cellular process (GO:0009987);; biological process: localization (GO:0051179);; cellular component: cellular anatomical entity (GO:0110165)
PGSC0003DMG400022159	Heat shock cognate protein 80	1029.12	90033	970.814	82547	1082.35	102019	757.775	61709	450.056	35208	562.168	50324	4.79e-05	-1.0005	down	[O]	Posttranslational modification, protein turnover, chaperones	Molecular Function: ATP binding (GO:0005524);; Biological Process: protein folding (GO:0006457);; Molecular Function: unfolded protein binding (GO:0051082);;	K04079|0.0e+00|sly:543903|K04079 molecular chaperone HtpG | (RefSeq) HSC80; heat shock cognate protein 80	Protein processing in endoplasmic reticulum (ko04141);; Plant-pathogen interaction (ko04626)	[O]	Posttranslational modification, protein turnover, chaperones	Hsp90 protein	Heat shock cognate protein 80 OS=Solanum lycopersicum OX=4081 GN=HSC80 PE=2 SV=1	O	Posttranslational modification, protein turnover, chaperones	heat shock cognate protein 80 [Solanum lycopersicum]	molecular function: binding (GO:0005488);; biological process: cellular process (GO:0009987)
PGSC0003DMG400009706	Purine transporter	1.34547	69	1.83823	91	1.19895	66	4.47671	212	5.04971	230	5.61362	292	1.32e-08	1.58467	up	--	--	Molecular Function: purine nucleoside transmembrane transporter activity (GO:0015211);; Cellular Component: integral component of membrane (GO:0016021);;	K07893|2.8e-19|ini:109192111|K07893 Ras-related protein Rab-6A | (RefSeq) ras-related protein RABH1b-like	--	--	--	Purine nucleobase transmembrane transport	Probable purine permease 10 OS=Arabidopsis thaliana OX=3702 GN=PUP10 PE=2 SV=2	--	--	PREDICTED: probable purine permease 9 isoform X1 [Solanum tuberosum]	molecular function: transporter activity (GO:0005215);; biological process: cellular process (GO:0009987);; biological process: localization (GO:0051179);; cellular component: cellular anatomical entity (GO:0110165)
NewGene_1194	--	174.413	3311	232.306	4286	232.776	4761	89.3646	1579	65.8209	1118	82.3702	1600	5.27e-16	-1.6254	down	--	--	Molecular Function: metal ion binding (GO:0046872);;	--	--	[P]	Inorganic ion transport and metabolism	Metallothionein	Metallothionein-like protein type 2 A OS=Solanum lycopersicum OX=4081 GN=MTA PE=2 SV=1	S	Function unknown	PREDICTED: metallothionein-like protein type 2 A isoform X1 [Solanum tuberosum]	molecular function: binding (GO:0005488)
NewGene_141	--	5.84537	249	7.61127	315	6.29424	289	2.30766	92	1.07266	41	3.27518	143	0.000185152	-1.75472	down	--	--	Cellular Component: plasma membrane (GO:0005886);; Biological Process: carbohydrate transport (GO:0008643);; Cellular Component: integral component of membrane (GO:0016021);;	K15382|4.01e-210|sot:102580855|K15382 solute carrier family 50 (sugar transporter) | (RefSeq) bidirectional sugar transporter SWEET10-like	--	[R]	General function prediction only	Sugar efflux transporter for intercellular exchange	Bidirectional sugar transporter SWEET10 OS=Arabidopsis thaliana OX=3702 GN=SWEET10 PE=1 SV=1	U	Intracellular trafficking, secretion, and vesicular transport	PREDICTED: bidirectional sugar transporter SWEET10-like [Solanum tuberosum]	cellular component: cellular anatomical entity (GO:0110165);; biological process: localization (GO:0051179)
NewGene_6978	--	15.6618	477	12.7185	377	17.9095	588	6.18058	176	5.5828	152	8.49323	265	8.1e-07	-1.38988	down	--	--	--	--	--	--	--	--	--	--	--	--	--
NewGene_3651	--	5.3688	111	4.35932	88	2.9356	66	1.35414	27	2.41837	45	1.94678	42	0.00456281	-1.33606	down	--	--	Biological Process: stomatal complex development (GO:0010374);; Cellular Component: integral component of membrane (GO:0016021);;	--	--	--	--	Epidermal patterning factor proteins	--	S	Function unknown	EPIDERMAL PATTERNING FACTOR-like protein 2 isoform X2 [Solanum pennellii]	biological process: multicellular organismal process (GO:0032501);; biological process: developmental process (GO:0032502);; cellular component: cellular anatomical entity (GO:0110165)
PGSC0003DMG400008899	Aspartic proteinase nepenthesin-2	0.979111	62	2.24037	138	0.970668	67	0.236087	14	0.278633	16	0.455387	30	0.000139534	-2.28411	down	--	--	Molecular Function: aspartic-type endopeptidase activity (GO:0004190);;	K22683|2.3e-41|smo:SELMODRAFT_426333|K22683 aspartyl protease family protein [EC:3.4.23.-] | (RefSeq) hypothetical protein	--	[O]	Posttranslational modification, protein turnover, chaperones	Xylanase inhibitor C-terminal	Aspartic proteinase PCS1 OS=Arabidopsis thaliana OX=3702 GN=PCS1 PE=2 SV=1	O	Posttranslational modification, protein turnover, chaperones	PREDICTED: aspartic proteinase PCS1 [Solanum tuberosum]	molecular function: catalytic activity (GO:0003824);; biological process: metabolic process (GO:0008152)
PGSC0003DMG400007787	Chlorophyll a-b binding protein 8, chloroplastic	443.179	31573	493.062	34141	380.445	29202	117.677	7804	236.1	15041	151.974	11079	4.62e-08	-1.58895	down	--	--	Cellular Component: photosystem I (GO:0009522);; Cellular Component: photosystem II (GO:0009523);; Cellular Component: chloroplast thylakoid membrane (GO:0009535);; Biological Process: photosynthesis, light harvesting (GO:0009765);; Cellular Component: integral component of membrane (GO:0016021);; Molecular Function: chlorophyll binding (GO:0016168);; Biological Process: protein-chromophore linka…	K08909|6.1e-157|sot:102589781|K08909 light-harvesting complex I chlorophyll a/b binding protein 3 | (RefSeq) chlorophyll a-b binding protein 8, chloroplastic-like	Photosynthesis - antenna proteins (ko00196)	--	--	Chlorophyll A-B binding protein	Chlorophyll a-b binding protein 8, chloroplastic OS=Solanum lycopersicum OX=4081 GN=CAB8 PE=3 SV=1	R	General function prediction only	PREDICTED: chlorophyll a-b binding protein 8, chloroplastic-like [Solanum tuberosum]	cellular component: intracellular (GO:0005622);; cellular component: protein-containing complex (GO:0032991);; cellular component: cellular anatomical entity (GO:0110165);; biological process: metabolic process (GO:0008152);; biological process: cellular process (GO:0009987);; molecular function: binding (GO:0005488)
PGSC0003DMG400025559	WD-repeat protein	1.54089	170	2.66986	285	2.63406	312	1.37695	141	1.085	107	1.27946	144	0.00109966	-1.06509	down	--	--	Molecular Function: protein binding (GO:0005515);; Cellular Component: cellular_component (GO:0005575);; Cellular Component: intracellular (GO:0005622);; Cellular Component: obsolete cell (GO:0005623);; Cellular Component: cytoplasm (GO:0005737);; Cellular Component: endosome (GO:0005768);; Cellular Component: Golgi apparatus (GO:0005794);; Cellular Component: trans-Golgi network (GO:0005802);; C…	K20241|0.0e+00|sot:102585613|K20241 WD repeat-containing protein 44 | (RefSeq) U4/U6 small nuclear ribonucleoprotein Prp4	--	[S]	Function unknown	WD domain, G-beta repeat	--	R	General function prediction only	PREDICTED: U4/U6 small nuclear ribonucleoprotein Prp4 [Solanum tuberosum]	molecular function: binding (GO:0005488);; cellular component: intracellular (GO:0005622);; cellular component: cellular anatomical entity (GO:0110165)
PGSC0003DMG400012142	Conserved gene of unknown function	1.09925	39	2.00374	68	0.973179	37	0.513546	17	0.371011	12	0.522972	19	0.00358749	-1.70407	down	--	--	Cellular Component: integral component of membrane (GO:0016021);;	--	--	--	--	Late embryogenesis abundant protein	--	S	Function unknown	PREDICTED: uncharacterized protein LOC107059976 [Solanum tuberosum]	cellular component: cellular anatomical entity (GO:0110165)
NewGene_7579	--	2.30933	97	1.88667	77	2.05305	93	5.89039	231	5.10941	192	4.85459	209	4.24e-06	1.14061	up	--	--	--	--	--	--	--	--	--	--	--	--	--
PGSC0003DMG400013411	Chlorophyll a-b binding protein 3C, chloroplastic	2851.25	104029	3090.79	109602	2200.05	86483	1421.47	48276	1673.35	54593	1158.01	43232	1.82e-07	-1.14382	down	--	--	Cellular Component: photosystem I (GO:0009522);; Cellular Component: photosystem II (GO:0009523);; Cellular Component: chloroplast thylakoid membrane (GO:0009535);; Biological Process: photosynthesis, light harvesting (GO:0009765);; Cellular Component: integral component of membrane (GO:0016021);; Molecular Function: chlorophyll binding (GO:0016168);; Biological Process: protein-chromophore linka…	K08912|1.8e-150|sly:108491835|K08912 light-harvesting complex II chlorophyll a/b binding protein 1 | (RefSeq) Cab-3C; chlorophyll a-b binding protein 3C, chloroplastic	Photosynthesis - antenna proteins (ko00196)	--	--	Chlorophyll A-B binding protein	Chlorophyll a-b binding protein 3C, chloroplastic OS=Solanum lycopersicum OX=4081 GN=CAB3C PE=3 SV=1	O	Posttranslational modification, protein turnover, chaperones	PREDICTED: chlorophyll a-b binding protein 3C, chloroplastic-like [Solanum tuberosum]	cellular component: intracellular (GO:0005622);; cellular component: protein-containing complex (GO:0032991);; cellular component: cellular anatomical entity (GO:0110165);; biological process: metabolic process (GO:0008152);; biological process: cellular process (GO:0009987);; molecular function: binding (GO:0005488)
NewGene_6408	--	0.356128	10	0.236389	7	0.17241	6	2.32551	59	4.1018	100	1.99785	56	2.64e-07	3.12607	up	--	--	Molecular Function: metalloendopeptidase activity (GO:0004222);; Molecular Function: zinc ion binding (GO:0008270);; Cellular Component: extracellular matrix (GO:0031012);;	--	--	--	--	--	--	--	--	--	molecular function: catalytic activity (GO:0003824);; biological process: metabolic process (GO:0008152);; molecular function: binding (GO:0005488);; cellular component: cellular anatomical entity (GO:0110165)
NewGene_158	--	4.52186	274	3.00508	186	8.32614	559	22.7266	1266	15.0759	809	18.147	1185	0.000195007	1.59987	up	--	--	Cellular Component: integral component of membrane (GO:0016021);;	K15102|1.59e-190|sot:102597288|K15102 solute carrier family 25 (mitochondrial phosphate transporter), member 3 | (RefSeq) mitochondrial phosphate carrier protein 3, mitochondrial-like	--	[C]	Energy production and conversion	Mitochondrial carrier protein	Mitochondrial phosphate carrier protein 3, mitochondrial OS=Arabidopsis thaliana OX=3702 GN=MPT3 PE=1 SV=1	C	Energy production and conversion	PREDICTED: mitochondrial phosphate carrier protein 3, mitochondrial-like [Solanum tuberosum]	cellular component: cellular anatomical entity (GO:0110165)
PGSC0003DMG400029195	Ferritin	51.8703	2128	52.99	2113	43.217	1911	176.256	6731	114.751	4210	156.212	6558	1.37e-09	1.39382	up	[P]	Inorganic ion transport and metabolism	Molecular Function: ferroxidase activity (GO:0004322);; Biological Process: iron ion transport (GO:0006826);; Biological Process: cellular iron ion homeostasis (GO:0006879);; Molecular Function: ferric iron binding (GO:0008199);;	K00522|2.3e-131|sot:102577652|K00522 ferritin heavy chain [EC:1.16.3.2] | (RefSeq) ferritin-3, chloroplastic	--	[P]	Inorganic ion transport and metabolism	Ferritin-like domain	Ferritin-3, chloroplastic OS=Glycine max OX=3847 PE=2 SV=1	P	Inorganic ion transport and metabolism	PREDICTED: ferritin-3, chloroplastic [Solanum tuberosum]	molecular function: catalytic activity (GO:0003824);; biological process: metabolic process (GO:0008152);; biological process: localization (GO:0051179);; biological process: cellular process (GO:0009987);; biological process: biological regulation (GO:0065007);; molecular function: binding (GO:0005488)
PGSC0003DMG400015688	Glycosyltransferase	2.37256	123	3.61595	182	3.39069	189	5.89091	284	9.41689	435	10.1481	536	0.000163461	1.23852	up	--	--	Biological Process: protein glycosylation (GO:0006486);; Molecular Function: transferase activity, transferring glycosyl groups (GO:0016757);;	K18789|8.9e-28|hbr:110653980|K18789 xylogalacturonan beta-1,3-xylosyltransferase [EC:2.4.2.41] | (RefSeq) probable glycosyltransferase At5g11130	--	[GMW]	Carbohydrate transport and metabolism;; Cell wall/membrane/envelope biogenesis;; Extracellular structures	Exostosin family	Probable glycosyltransferase At5g11130 OS=Arabidopsis thaliana OX=3702 GN=At5g11130/At5g11120 PE=3 SV=2	GMW	Carbohydrate transport and metabolism;; Cell wall/membrane/envelope biogenesis;; Extracellular structures	PREDICTED: probable glycosyltransferase At5g11130 [Solanum tuberosum]	biological process: metabolic process (GO:0008152);; biological process: cellular process (GO:0009987);; molecular function: catalytic activity (GO:0003824)
PGSC0003DMG402023002	UDP-D-glucuronate 4-epimerase 2	3.64666	163	3.65527	159	3.29872	159	1.50671	63	1.85757	75	2.57789	118	0.00187756	-1.02794	down	[M]	Cell wall/membrane/envelope biogenesis	--	K08679|2.5e-80|sot:102583053|K08679 UDP-glucuronate 4-epimerase [EC:5.1.3.6] | (RefSeq) UDP-glucuronate 4-epimerase 2-like	Amino sugar and nucleotide sugar metabolism (ko00520)	[M]	Cell wall/membrane/envelope biogenesis	--	UDP-glucuronate 4-epimerase 2 OS=Arabidopsis thaliana OX=3702 GN=GAE2 PE=2 SV=1	M	Cell wall/membrane/envelope biogenesis	PREDICTED: UDP-glucuronate 4-epimerase 2-like [Solanum tuberosum]	--
PGSC0003DMG400011973	Glucosyltransferase homolog	0.968592	66	1.01993	67	1.10125	80	0.41282	26	0.200241	13	0.288973	20	7.65e-06	-1.9528	down	--	--	Molecular Function: UDP-glycosyltransferase activity (GO:0008194);;	K22950|4.5e-91|fve:101295404|K22950 acylphloroglucinol glucosyltransferase [EC:2.4.1.358] | (RefSeq) anthocyanidin 3-O-glucosyltransferase 2-like	--	[GC]	Carbohydrate transport and metabolism;; Energy production and conversion	UDP-glucoronosyl and UDP-glucosyl transferase	UDP-glycosyltransferase 71A15 OS=Malus domestica OX=3750 GN=UGT71A15 PE=1 SV=1	CG	Energy production and conversion;; Carbohydrate transport and metabolism	PREDICTED: anthocyanidin 3-O-glucosyltransferase 2-like [Solanum tuberosum]	molecular function: catalytic activity (GO:0003824)
PGSC0003DMG400024274	Cytochrome P450 monooxygenase	21.795	1267	38.9546	2201	22.452	1407	11.2593	610	15.442	803	20.8545	1241	0.00760466	-1.00289	down	[QV]	Secondary metabolites biosynthesis, transport and catabolism;; Defense mechanisms	Molecular Function: monooxygenase activity (GO:0004497);; Molecular Function: iron ion binding (GO:0005506);; Cellular Component: integral component of membrane (GO:0016021);; Molecular Function: oxidoreductase activity, acting on paired donors, with incorporation or reduction of molecular oxygen (GO:0016705);; Molecular Function: heme binding (GO:0020037);;	K04123|2.0e-283|sot:102595896|K04123 ent-kaurenoic acid monooxygenase [EC:1.14.14.107] | (RefSeq) beta-amyrin 11-oxidase-like	Diterpenoid biosynthesis (ko00904)	[QI]	Secondary metabolites biosynthesis, transport and catabolism;; Lipid transport and metabolism	Cytochrome P450	Beta-amyrin 11-oxidase OS=Glycyrrhiza uralensis OX=74613 GN=CYP88D6 PE=1 SV=1	Q	Secondary metabolites biosynthesis, transport and catabolism	PREDICTED: beta-amyrin 11-oxidase-like [Solanum tuberosum]	molecular function: catalytic activity (GO:0003824);; biological process: metabolic process (GO:0008152);; molecular function: binding (GO:0005488);; cellular component: cellular anatomical entity (GO:0110165)
PGSC0003DMG400020645	Conserved gene of unknown function	75.8538	3141	97.4969	3975	67.2165	3015	40.4715	1573	49.2186	1864	47.8979	2040	1.19e-06	-1.00041	down	--	--	--	--	--	--	--	Protein of unknown function (DUF2488)	Uncharacterized protein ycf54 OS=Porphyra purpurea OX=2787 GN=ycf54 PE=3 SV=1	S	Function unknown	PREDICTED: uncharacterized protein LOC102589514 [Solanum tuberosum]	--
PGSC0003DMG400011322	Conserved gene of unknown function	1.70338	65	2.58957	98	2.15887	90	0.780563	28	1.5099	52	0.969577	37	0.00752495	-1.20919	down	--	--	--	--	--	--	--	--	--	S	Function unknown	PREDICTED: CAP-Gly domain-containing linker protein 1 isoform X2 [Solanum tuberosum]	--
NewGene_2854	--	16.4223	502	6.17916	184	7.81362	258	27.9675	796	35.4731	969	25.7495	805	0.00332812	1.33176	up	[G]	Carbohydrate transport and metabolism	Biological Process: carbohydrate metabolic process (GO:0005975);; Molecular Function: chitin binding (GO:0008061);;	K01183|3.93e-69|sot:107059944|K01183 chitinase [EC:3.2.1.14] | (RefSeq) chitotriosidase-1-like	Amino sugar and nucleotide sugar metabolism (ko00520)	[G]	Carbohydrate transport and metabolism	Glycosyl hydrolases family 18	Class V chitinase OS=Arabidopsis thaliana OX=3702 GN=ChiC PE=1 SV=1	G	Carbohydrate transport and metabolism	PREDICTED: chitotriosidase-1-like [Solanum tuberosum]	biological process: metabolic process (GO:0008152);; molecular function: binding (GO:0005488)
NewGene_3268	--	1.42166	42	3.24676	92	2.14731	68	0.568043	16	1.17676	31	0.919476	28	0.0070003	-1.53334	down	--	--	--	--	--	--	--	--	--	--	--	--	--
PGSC0003DMG400017231	Transcription factor TSRF1	6.6192	235	5.00579	173	5.27902	202	26.5094	875	10.4513	332	12.7488	463	0.00286227	1.35187	up	--	--	Molecular Function: DNA binding (GO:0003677);; Molecular Function: DNA-binding transcription factor activity (GO:0003700);; Cellular Component: nucleus (GO:0005634);;	K14516|5.6e-122|sot:102592933|K14516 ethylene-responsive transcription factor 1 | (RefSeq) ethylene-responsive transcription factor 1B-like	MAPK signaling pathway - plant (ko04016);; Plant hormone signal transduction (ko04075)	--	--	AP2 domain	Ethylene-response factor C3 OS=Solanum lycopersicum OX=4081 GN=ERF.C.3 PE=2 SV=1	K	Transcription	PREDICTED: ethylene-responsive transcription factor 1B-like [Solanum tuberosum]	molecular function: binding (GO:0005488);; molecular function: transcription regulator activity (GO:0140110);; cellular component: intracellular (GO:0005622);; cellular component: cellular anatomical entity (GO:0110165)
PGSC0003DMG402019427	Annexin	2.64282	113	3.26789	135	2.63058	121	1.31391	52	1.00986	39	1.51855	66	3.37e-05	-1.34609	down	--	--	Molecular Function: calcium ion binding (GO:0005509);; Molecular Function: calcium-dependent phospholipid binding (GO:0005544);;	K17098|5.6e-178|sot:102590515|K17098 annexin D | (RefSeq) annexin D3-like	--	[U]	Intracellular trafficking, secretion, and vesicular transport	Annexin	Annexin D3 OS=Arabidopsis thaliana OX=3702 GN=ANN3 PE=2 SV=2	U	Intracellular trafficking, secretion, and vesicular transport	PREDICTED: annexin D3-like isoform X2 [Solanum tuberosum]	molecular function: binding (GO:0005488)
PGSC0003DMG400023556	GRAS1	0.858773	79	0.59649	53	0.958455	95	2.06267	175	2.48614	203	2.32271	217	1.75e-05	1.29253	up	--	--	Molecular Function: molecular_function (GO:0003674);; Molecular Function: nucleic acid binding (GO:0003676);; Molecular Function: DNA binding (GO:0003677);; Molecular Function: DNA-binding transcription factor activity (GO:0003700);; Molecular Function: binding (GO:0005488);; Cellular Component: cellular_component (GO:0005575);; Cellular Component: intracellular (GO:0005622);; Cellular Component:…	K14494|9.5e-58|bna:106426289|K14494 DELLA protein | (RefSeq) DELLA protein RGL1	Plant hormone signal transduction (ko04075)	--	--	GRAS domain family	Scarecrow-like protein 13 OS=Arabidopsis thaliana OX=3702 GN=SCL13 PE=2 SV=2	K	Transcription	PREDICTED: scarecrow-like protein 21 [Solanum tuberosum]	molecular function: binding (GO:0005488);; molecular function: transcription regulator activity (GO:0140110);; cellular component: intracellular (GO:0005622);; cellular component: cellular anatomical entity (GO:0110165);; biological process: biological regulation (GO:0065007)
PGSC0003DMG400012265	Conserved gene of unknown function	58.7557	2139	63.8126	2256	55.4129	2171	29.8998	1013	37.9279	1231	33.897	1264	4.4e-12	-1.01141	down	--	--	--	--	--	--	--	--	--	S	Function unknown	PREDICTED: uncharacterized protein LOC102578852 [Solanum tuberosum]	--
NewGene_4148	--	1.022	11	0	0	0.80196	9	5.95784	56	6.44217	59	5.92654	62	0.000908152	3.04919	up	--	--	Molecular Function: serine-type endopeptidase activity (GO:0004252);;	--	--	--	--	--	--	G	Carbohydrate transport and metabolism	PREDICTED: subtilisin-like protease SBT1.2 [Solanum tuberosum]	molecular function: catalytic activity (GO:0003824);; biological process: metabolic process (GO:0008152)
PGSC0003DMG400026748	Serine-threonine protein kinase, plant-type	0.838829	67	0.746975	58	0.884734	73	2.27682	156	1.68914	105	2.33176	179	0.00174324	1.0427	up	[T]	Signal transduction mechanisms	Molecular Function: protein serine/threonine kinase activity (GO:0004674);; Molecular Function: ATP binding (GO:0005524);; Cellular Component: integral component of membrane (GO:0016021);;	K13420|7.1e-196|sly:101248361|K13420 LRR receptor-like serine/threonine-protein kinase FLS2 [EC:2.7.11.1] | (RefSeq) LRR receptor-like serine/threonine-protein kinase EFR	MAPK signaling pathway - plant (ko04016);; Plant-pathogen interaction (ko04626)	--	--	Protein kinase domain	Probable LRR receptor-like serine/threonine-protein kinase At3g47570 OS=Arabidopsis thaliana OX=3702 GN=At3g47570 PE=2 SV=1	S	Function unknown	LRR receptor-like serine/threonine-protein kinase EFR [Solanum lycopersicum]	molecular function: catalytic activity (GO:0003824);; biological process: metabolic process (GO:0008152);; biological process: cellular process (GO:0009987);; molecular function: binding (GO:0005488);; cellular component: cellular anatomical entity (GO:0110165)
PGSC0003DMG400022676	Pollen-specific lysine-rich protein SBgLR	5.35675	197	4.61822	165	5.29038	209	1.77327	61	1.63121	54	3.62441	136	0.00284123	-1.31086	down	--	--	--	--	--	--	--	--	--	--	--	PREDICTED: uncharacterized protein DDB_G0279979 [Solanum tuberosum]	--
NewGene_754	--	2.70323	145	2.1239	110	1.4527	81	10.692	522	8.08225	383	4.11475	221	0.000699041	1.64325	up	[EH]	Amino acid transport and metabolism;; Coenzyme transport and metabolism	Biological Process: branched-chain amino acid biosynthetic process (GO:0009082);; Molecular Function: L-leucine transaminase activity (GO:0052654);; Molecular Function: L-valine transaminase activity (GO:0052655);; Molecular Function: L-isoleucine transaminase activity (GO:0052656);;	K00826|2.14e-68|sot:102591763|K00826 branched-chain amino acid aminotransferase [EC:2.6.1.42] | (RefSeq) branched-chain-amino-acid aminotransferase 2, chloroplastic-like	Cysteine and methionine metabolism (ko00270);; Valine, leucine and isoleucine degradation (ko00280);; Valine, leucine and isoleucine biosynthesis (ko00290);; Pantothenate and CoA biosynthesis (ko00770);; Glucosinolate biosynthesis (ko00966);; 2-Oxocarboxylic acid metabolism (ko01210);; Biosynthesis of amino acids (ko01230)	[E]	Amino acid transport and metabolism	--	Branched-chain amino acid aminotransferase 1, mitochondrial OS=Humulus lupulus OX=3486 GN=BCAT1 PE=1 SV=1	E	Amino acid transport and metabolism	PREDICTED: branched-chain-amino-acid aminotransferase 2, chloroplastic-like [Solanum tuberosum]	biological process: metabolic process (GO:0008152);; biological process: cellular process (GO:0009987);; molecular function: catalytic activity (GO:0003824)
PGSC0003DMG400001888	Conserved gene of unknown function	4.69416	221	7.05234	322	4.03349	205	1.4644	65	2.10557	89	2.65899	128	6.41e-05	-1.53211	down	--	--	--	K10859|1.7e-06|ath:AT2G22260|K10859 DNA oxidative demethylase [EC:1.14.11.33] | (RefSeq) ALKBH2; oxidoreductase, 2OG-Fe(II) oxygenase family protein	--	--	--	Protein of unknown function (DUF4057)	--	S	Function unknown	PREDICTED: uncharacterized protein LOC102587312 [Solanum tuberosum]	--
PGSC0003DMG400039627	Cf-2.2	0.160211	16	0.105442	11	0.399731	43	1.32462	121	2.07691	183	3.39371	341	7.72e-07	3.1112	up	--	--	Cellular Component: integral component of membrane (GO:0016021);;	K03131|1.1e-08|ghi:107956070|K03131 transcription initiation factor TFIID subunit 6 | (RefSeq) transcription initiation factor TFIID subunit 6b-like	Basal transcription factors (ko03022)	[R]	General function prediction only	Leucine rich repeat	Receptor-like protein Cf-9 homolog OS=Solanum lycopersicum OX=4081 GN=HCR9-0 PE=2 SV=2	T	Signal transduction mechanisms	PREDICTED: receptor-like protein 12 [Solanum tuberosum]	cellular component: cellular anatomical entity (GO:0110165)
PGSC0003DMG400024323	Conserved gene of unknown function	75.529	2296	92.2335	2726	103.317	3384	42.7989	1212	50.92	1385	47.6142	1481	3.7e-12	-1.14002	down	--	--	--	K20855|1.9e-07|pavi:110763119|K20855 beta-1,3-galactosyltransferase 1/2/3/4/5/7/8 [EC:2.4.1.-] | (RefSeq) probable beta-1,3-galactosyltransferase 2	--	--	--	Senescence regulator	--	S	Function unknown	PREDICTED: uncharacterized protein LOC102600128 [Solanum tuberosum]	--
PGSC0003DMG400021519	Cyclin A	1.23609	76	2.21332	132	0.950033	63	0.412248	24	0.641984	36	0.655372	41	0.00352548	-1.5472	down	--	--	Cellular Component: host cell nucleus (GO:0042025);;	K06627|1.8e-204|sot:102580144|K06627 cyclin-A | (RefSeq) putative cyclin-A3-1	--	[D]	Cell cycle control, cell division, chromosome partitioning	Cyclin, N-terminal domain	Cyclin-A3-2 OS=Arabidopsis thaliana OX=3702 GN=CYCA3-2 PE=2 SV=1	D	Cell cycle control, cell division, chromosome partitioning	PREDICTED: putative cyclin-A3-1 [Solanum tuberosum]	cellular component: cellular anatomical entity (GO:0110165)
NewGene_2956	--	4.87122	81	2.94803	49	4.90965	89	9.52309	145	11.0137	163	10.5085	176	0.00168327	1.04487	up	[W]	Extracellular structures	Molecular Function: protein serine/threonine kinase activity (GO:0004674);; Molecular Function: ATP binding (GO:0005524);; Cellular Component: integral component of membrane (GO:0016021);; Biological Process: recognition of pollen (GO:0048544);;	K24104|1.35e-51|thj:104799061|K24104 GPN-loop GTPase | (RefSeq) LOW QUALITY PROTEIN: uncharacterized protein LOC104799061	--	--	--	Protein kinase domain	G-type lectin S-receptor-like serine/threonine-protein kinase At4g03230 OS=Arabidopsis thaliana OX=3702 GN=At4g03230 PE=3 SV=3	T	Signal transduction mechanisms	G-type lectin S-receptor-like serine/threonine-protein kinase At4g03230, partial [Solanum lycopersicum]	molecular function: catalytic activity (GO:0003824);; biological process: metabolic process (GO:0008152);; biological process: cellular process (GO:0009987);; molecular function: binding (GO:0005488);; cellular component: cellular anatomical entity (GO:0110165);; biological process: reproduction (GO:0000003);; biological process: reproductive process (GO:0022414)
PGSC0003DMG400003305	Cytochrome P450	56.3148	3654	40.8839	2586	73.1415	5111	157.584	9539	120.377	7004	128.656	8565	0.000145816	1.05617	up	[QV]	Secondary metabolites biosynthesis, transport and catabolism;; Defense mechanisms	Molecular Function: monooxygenase activity (GO:0004497);; Molecular Function: iron ion binding (GO:0005506);; Molecular Function: oxidoreductase activity, acting on paired donors, with incorporation or reduction of molecular oxygen (GO:0016705);; Molecular Function: heme binding (GO:0020037);;	K13260|4.5e-110|nau:109240371|K13260 isoflavone/4'-methoxyisoflavone 2'-hydroxylase [EC:1.14.14.90 1.14.14.89] | (RefSeq) isoflavone 2'-hydroxylase-like	Isoflavonoid biosynthesis (ko00943)	[Q]	Secondary metabolites biosynthesis, transport and catabolism	Cytochrome P450	Cytochrome P450 81C13 OS=Catharanthus roseus OX=4058 GN=CYP81C13 PE=2 SV=1	Q	Secondary metabolites biosynthesis, transport and catabolism	PREDICTED: cytochrome P450 81D11-like [Solanum tuberosum]	molecular function: catalytic activity (GO:0003824);; biological process: metabolic process (GO:0008152);; molecular function: binding (GO:0005488)
PGSC0003DMG400042273	4,5-DOPA dioxygenase extradiol	9.03634	267	11.9527	343	6.05266	193	3.01435	83	3.6924	98	2.88611	88	1.49e-06	-1.69326	down	[Q]	Secondary metabolites biosynthesis, transport and catabolism	Biological Process: cellular aromatic compound metabolic process (GO:0006725);; Molecular Function: ferrous iron binding (GO:0008198);; Molecular Function: zinc ion binding (GO:0008270);; Molecular Function: oxidoreductase activity, acting on single donors with incorporation of molecular oxygen (GO:0016701);;	K15777|4.1e-161|sot:102602046|K15777 4,5-DOPA dioxygenase extradiol [EC:1.13.11.-] | (RefSeq) 4,5-DOPA dioxygenase extradiol-like	Betalain biosynthesis (ko00965)	--	--	Catalytic LigB subunit of aromatic ring-opening dioxygenase	4,5-DOPA dioxygenase extradiol OS=Beta vulgaris OX=161934 GN=DODA PE=1 SV=1	S	Function unknown	PREDICTED: 4,5-DOPA dioxygenase extradiol-like [Solanum tuberosum]	biological process: metabolic process (GO:0008152);; biological process: cellular process (GO:0009987);; molecular function: binding (GO:0005488);; molecular function: catalytic activity (GO:0003824)
PGSC0003DMG400006088	Serine-threonine protein kinase, plant-type	7.2445	546	7.5476	552	8.36606	668	22.6482	1466	29.3164	1807	24.185	1865	3.23e-22	1.44003	up	[M]	Cell wall/membrane/envelope biogenesis	Molecular Function: protein kinase activity (GO:0004672);; Molecular Function: ATP binding (GO:0005524);; Cellular Component: integral component of membrane (GO:0016021);;	K13429|5.9e-54|ccaj:109804580|K13429 chitin elicitor receptor kinase 1 | (RefSeq) lysM domain receptor-like kinase 3	Plant-pathogen interaction (ko04626)	--	--	Protein kinase domain	Serine/threonine receptor-like kinase NFP OS=Medicago truncatula OX=3880 GN=NFP PE=1 SV=1	T	Signal transduction mechanisms	PREDICTED: lysM domain receptor-like kinase 4 [Solanum tuberosum]	molecular function: catalytic activity (GO:0003824);; biological process: metabolic process (GO:0008152);; biological process: cellular process (GO:0009987);; molecular function: binding (GO:0005488);; cellular component: cellular anatomical entity (GO:0110165)
PGSC0003DMG402031237	Non-specific lipid-transfer protein	13.1928	293	8.72867	189	7.11822	174	0	0	0	0	0.368961	8	0.00020659	-6.54692	down	--	--	Biological Process: lipid transport (GO:0006869);; Molecular Function: lipid binding (GO:0008289);;	--	--	--	--	Protease inhibitor/seed storage/LTP family	Non-specific lipid-transfer protein 1 OS=Solanum pennellii OX=28526 GN=LTP1 PE=3 SV=1	T	Signal transduction mechanisms	PREDICTED: non-specific lipid-transfer protein 2-like [Solanum tuberosum]	biological process: localization (GO:0051179);; molecular function: binding (GO:0005488)
PGSC0003DMG400012554	Caspase	3.63947	181	2.37842	116	3.62507	197	1.86354	85	1.26364	50	2.10128	97	0.00277945	-1.19752	down	[R]	General function prediction only	--	K22684|1.4e-217|sot:102605981|K22684 metacaspase-1 [EC:3.4.22.-] | (RefSeq) metacaspase-3-like	--	[DO]	Cell cycle control, cell division, chromosome partitioning;; Posttranslational modification, protein turnover, chaperones	Caspase domain	Metacaspase-3 OS=Arabidopsis thaliana OX=3702 GN=AMC3 PE=2 SV=1	DO	Cell cycle control, cell division, chromosome partitioning;; Posttranslational modification, protein turnover, chaperones	PREDICTED: metacaspase-3-like [Solanum tuberosum]	--
PGSC0003DMG400022467	N-acetyltransferase	6.01574	182	4.44602	131	4.20286	137	11.2433	316	15.4608	417	11.2871	349	4.71e-05	1.15937	up	[JO]	Translation, ribosomal structure and biogenesis;; Posttranslational modification, protein turnover, chaperones	Molecular Function: N-acetyltransferase activity (GO:0008080);;	--	--	--	--	Acetyltransferase (GNAT) domain	--	J	Translation, ribosomal structure and biogenesis	PREDICTED: uncharacterized N-acetyltransferase p20-like [Solanum tuberosum]	molecular function: catalytic activity (GO:0003824)
PGSC0003DMG400021895	WRKY-type DNA binding protein	10.9129	298	3.98979	106	9.93534	292	44.5308	1129	28.7061	699	46.7129	1302	4.71e-06	2.0626	up	--	--	Molecular Function: DNA-binding transcription factor activity (GO:0003700);; Cellular Component: nucleus (GO:0005634);; Molecular Function: sequence-specific DNA binding (GO:0043565);;	K18835|2.4e-26|ats:109786129|K18835 WRKY transcription factor 2 | (RefSeq) LOC109786129; probable WRKY transcription factor 2	Plant-pathogen interaction (ko04626)	--	--	WRKY DNA -binding domain	Probable WRKY transcription factor 75 OS=Arabidopsis thaliana OX=3702 GN=WRKY75 PE=1 SV=1	K	Transcription	probable WRKY transcription factor 75-like [Solanum tuberosum]	molecular function: transcription regulator activity (GO:0140110);; cellular component: intracellular (GO:0005622);; cellular component: cellular anatomical entity (GO:0110165);; molecular function: binding (GO:0005488)
PGSC0003DMG400016685	Receptor protein kinase CLAVATA1	3.64851	440	3.85806	452	2.99304	389	1.91759	215	2.20913	238	1.82429	225	5.79e-07	-1.02559	down	--		Molecular Function: protein kinase activity (GO:0004672);; Molecular Function: ATP binding (GO:0005524);; Cellular Component: integral component of membrane (GO:0016021);;	K00924|2.1e-138|pop:7493980|K00924 kinase [EC:2.7.1.-] | (RefSeq) receptor protein kinase CLAVATA1	--	--	--	Protein kinase domain	Leucine-rich repeat receptor-like serine/threonine-protein kinase BAM1 OS=Arabidopsis thaliana OX=3702 GN=BAM1 PE=1 SV=1	T	Signal transduction mechanisms	PREDICTED: leucine-rich repeat receptor-like serine/threonine-protein kinase BAM1 [Solanum tuberosum]	molecular function: catalytic activity (GO:0003824);; biological process: metabolic process (GO:0008152);; biological process: cellular process (GO:0009987);; molecular function: binding (GO:0005488);; cellular component: cellular anatomical entity (GO:0110165)
NewGene_8102	--	1.49325	49	0.583097	19	0.924903	33	4.41713	134	4.00969	117	2.34647	78	0.00358019	1.60821	up	--	--	Molecular Function: UDP-glycosyltransferase activity (GO:0008194);;	K00927|7.52e-47|ini:109182250|K00927 phosphoglycerate kinase [EC:2.7.2.3] | (RefSeq) uncharacterized LOC109182250	Glycolysis / Gluconeogenesis (ko00010);; Carbon fixation in photosynthetic organisms (ko00710);; Carbon metabolism (ko01200);; Biosynthesis of amino acids (ko01230)	[GC]	Carbohydrate transport and metabolism;; Energy production and conversion	--	UDP-glycosyltransferase 86A1 OS=Arabidopsis thaliana OX=3702 GN=UGT86A1 PE=2 SV=1	--	--	PREDICTED: UDP-glycosyltransferase 86A1-like, partial [Solanum tuberosum]	molecular function: catalytic activity (GO:0003824)
PGSC0003DMG400033835	Gene of unknown function	3.68612	50	2.81737	38	3.69795	54	11.0349	140	10.3825	126	8.25788	115	3.51e-05	1.32823	up	--	--	--	--	--	--	--	--	--	T	Signal transduction mechanisms	hypothetical protein EJD97_007777 [Solanum chilense]	--
PGSC0003DMG402018777	LEDI-5c protein	39.4536	4053	29.2172	2917	36.5677	4047	110.662	10581	75.3913	6925	78.0333	8202	5.28e-06	1.12304	up	[C]	Energy production and conversion	Molecular Function: FMN binding (GO:0010181);; Molecular Function: oxidoreductase activity (GO:0016491);;	K05894|1.5e-100|sot:102597899|K05894 12-oxophytodienoic acid reductase [EC:1.3.1.42] | (RefSeq) 12-oxophytodienoate reductase 1-like	alpha-Linolenic acid metabolism (ko00592)	[CR]	Energy production and conversion;; General function prediction only	NADH:flavin oxidoreductase / NADH oxidase family	12-oxophytodienoate reductase 1 OS=Solanum lycopersicum OX=4081 GN=OPR1 PE=1 SV=1	C	Energy production and conversion	PREDICTED: 12-oxophytodienoate reductase 1-like [Solanum tuberosum]	molecular function: binding (GO:0005488);; molecular function: catalytic activity (GO:0003824)
PGSC0003DMG400019278	ATP binding protein	0.081336	14	0.064032	11	0.095508	17	0.841787	116	1.18587	165	0.464612	68	9.27e-08	2.97737	up	[T]	Signal transduction mechanisms	Molecular Function: protein serine/threonine kinase activity (GO:0004674);; Molecular Function: ATP binding (GO:0005524);; Cellular Component: integral component of membrane (GO:0016021);; Biological Process: recognition of pollen (GO:0048544);;	K24104|6.1e-73|thj:104799061|K24104 GPN-loop GTPase | (RefSeq) LOW QUALITY PROTEIN: uncharacterized protein LOC104799061	--	--	--	Protein kinase domain	G-type lectin S-receptor-like serine/threonine-protein kinase At4g27290 OS=Arabidopsis thaliana OX=3702 GN=At4g27290 PE=3 SV=4	T	Signal transduction mechanisms	uncharacterized protein LOC101244686 [Solanum lycopersicum]	molecular function: catalytic activity (GO:0003824);; biological process: metabolic process (GO:0008152);; biological process: cellular process (GO:0009987);; molecular function: binding (GO:0005488);; cellular component: cellular anatomical entity (GO:0110165);; biological process: reproduction (GO:0000003);; biological process: reproductive process (GO:0022414)
PGSC0003DMG400015298	NAD(P)H-quinone oxidoreductase subunit 2 A, chloroplastic	4.10389	119	5.69932	160	5.41204	168	3.03081	82	2.26509	59	2.38225	71	9.53e-05	-1.17485	down	[C]	Energy production and conversion	Cellular Component: integral component of membrane (GO:0016021);;	K05573|1.6e-78|dct:114581250|K05573 NAD(P)H-quinone oxidoreductase subunit 2 [EC:7.1.1.2] | (RefSeq) LOW QUALITY PROTEIN: uncharacterized protein LOC114581250	Oxidative phosphorylation (ko00190)	[C]	Energy production and conversion	Proton-conducting membrane transporter	NAD(P)H-quinone oxidoreductase subunit 2 A, chloroplastic OS=Coffea arabica OX=13443 GN=ndhB1 PE=3 SV=1	C	Energy production and conversion	NADH-plastoquinone oxidoreductase subunit 2 [Physalis peruviana]	cellular component: cellular anatomical entity (GO:0110165)
PGSC0003DMG401012679	Allene oxide cyclase	8.63884	320	10.5438	380	7.50084	299	3.95206	137	5.38398	179	3.03618	115	2.42e-05	-1.31258	down	--	--	Biological Process: jasmonic acid biosynthetic process (GO:0009695);; Molecular Function: allene-oxide cyclase activity (GO:0046423);;	K10525|2.7e-124|sot:102577822|K10525 allene oxide cyclase [EC:5.3.99.6] | (RefSeq) allene oxide cyclase	alpha-Linolenic acid metabolism (ko00592)	--	--	Allene oxide cyclase	Allene oxide cyclase, chloroplastic OS=Oryza sativa subsp. indica OX=39946 GN=AOC PE=2 SV=1	R	General function prediction only	allene oxide cyclase [Solanum tuberosum]	biological process: metabolic process (GO:0008152);; biological process: cellular process (GO:0009987);; molecular function: catalytic activity (GO:0003824)
PGSC0003DMG400025868	D-type cyclin family 3 subgroup 2	0.922141	55	4.13022	237	1.46185	93	0.228806	13	0.310996	17	0.729952	44	0.00147292	-2.5227	down	--	--	Cellular Component: host cell nucleus (GO:0042025);;	K14505|3.9e-172|sot:102577845|K14505 cyclin D3, plant | (RefSeq) CYCD3.2; D-type cyclin family 3 subgroup 2	Plant hormone signal transduction (ko04075)	[D]	Cell cycle control, cell division, chromosome partitioning	Cyclin, N-terminal domain	Cyclin-D3-1 OS=Arabidopsis thaliana OX=3702 GN=CYCD3-1 PE=1 SV=3	D	Cell cycle control, cell division, chromosome partitioning	D-type cyclin family 3 subgroup 2 [Solanum tuberosum]	cellular component: cellular anatomical entity (GO:0110165)
PGSC0003DMG400027705	Gene of unknown function	4.4793	252	3.03693	166	3.29519	199	1.93195	101	1.24382	63	2.07231	119	0.000713032	-1.24278	down	--	--	--	--	--	--	--	--	--	--	--	--	--
PGSC0003DMG400014673	Dimethylaniline monooxygenase	3.10568	202	4.84283	306	2.92185	205	1.26415	77	1.4313	83	2.38294	159	0.00195066	-1.28938	down	[P]	Inorganic ion transport and metabolism	Molecular Function: N,N-dimethylaniline monooxygenase activity (GO:0004499);; Molecular Function: flavin adenine dinucleotide binding (GO:0050660);; Molecular Function: NADP binding (GO:0050661);;	K11816|1.1e-18|adu:107491663|K11816 indole-3-pyruvate monooxygenase [EC:1.14.13.168] | (RefSeq) probable indole-3-pyruvate monooxygenase YUCCA5	Tryptophan metabolism (ko00380)	[Q]	Secondary metabolites biosynthesis, transport and catabolism	Flavin-binding monooxygenase-like	Probable flavin-containing monooxygenase 1 OS=Arabidopsis thaliana OX=3702 GN=FMO1 PE=2 SV=1	Q	Secondary metabolites biosynthesis, transport and catabolism	PREDICTED: probable flavin-containing monooxygenase 1 [Solanum tuberosum]	molecular function: catalytic activity (GO:0003824);; biological process: metabolic process (GO:0008152);; molecular function: binding (GO:0005488)
PGSC0003DMG400025683	Cc-nbs-lrr resistance protein	0.145281	16	0.193544	20	0.248156	28	0.555395	54	0.704119	66	0.491664	53	0.00384251	1.34572	up	[R]	General function prediction only	Molecular Function: ADP binding (GO:0043531);;	K15078|6.8e-86|tcc:18614561|K15078 structure-specific endonuclease subunit SLX1 [EC:3.6.1.-] | (RefSeq) putative disease resistance protein RGA3	--	[T]	Signal transduction mechanisms	NB-ARC domain	Disease resistance protein RGA2 OS=Solanum bulbocastanum OX=147425 GN=RGA2 PE=1 SV=1	T	Signal transduction mechanisms	PREDICTED: putative disease resistance protein RGA3 [Solanum tuberosum]	molecular function: binding (GO:0005488)
PGSC0003DMG400010577	Kinase	0.910633	157	0.813771	136	1.1344	210	2.2519	360	2.62061	403	2.695	474	7.43e-08	1.19906	up	[D]	Cell cycle control, cell division, chromosome partitioning	Molecular Function: protein kinase activity (GO:0004672);; Molecular Function: ATP binding (GO:0005524);;	K13436|7.6e-103|gab:108488231|K13436 pto-interacting protein 1 [EC:2.7.11.1] | (RefSeq) PTI1-like tyrosine-protein kinase 1	Plant-pathogen interaction (ko04626)	[T]	Signal transduction mechanisms	Protein tyrosine and serine/threonine kinase	Receptor-like protein kinase FERONIA OS=Arabidopsis thaliana OX=3702 GN=FER PE=1 SV=1	T	Signal transduction mechanisms	PREDICTED: receptor-like protein kinase FERONIA isoform X1 [Solanum tuberosum]	molecular function: catalytic activity (GO:0003824);; biological process: metabolic process (GO:0008152);; biological process: cellular process (GO:0009987);; molecular function: binding (GO:0005488)
PGSC0003DMG400020851	Tospovirus resistance protein D	0.966224	133	0.730239	98	0.966393	143	2.41688	309	2.14295	264	1.91958	270	1.61e-05	1.07522	up	--	--	Molecular Function: ADP binding (GO:0043531);;	K13453|6.8e-33|sly:101263413|K13453 disease resistance protein | (RefSeq) putative late blight resistance protein homolog R1A-4	Plant-pathogen interaction (ko04626)	[T]	Signal transduction mechanisms	NB-ARC domain	Putative late blight resistance protein homolog R1B-14 OS=Solanum demissum OX=50514 GN=R1B-14 PE=3 SV=1	T	Signal transduction mechanisms	RGA 3.1 [Solanum demissum]	molecular function: binding (GO:0005488)
PGSC0003DMG400016776	Cytochrome P450	1.39906	92	0.871431	51	0.730767	50	1.66612	101	5.68633	332	3.33768	220	0.00655607	1.64504	up	[QV]	Secondary metabolites biosynthesis, transport and catabolism;; Defense mechanisms	Molecular Function: monooxygenase activity (GO:0004497);; Molecular Function: iron ion binding (GO:0005506);; Molecular Function: oxidoreductase activity, acting on paired donors, with incorporation or reduction of molecular oxygen (GO:0016705);; Molecular Function: heme binding (GO:0020037);;	K15472|2.0e-169|spen:107017184|K15472 premnaspirodiene oxygenase [EC:1.14.14.151] | (RefSeq) premnaspirodiene oxygenase	Sesquiterpenoid and triterpenoid biosynthesis (ko00909)	[Q]	Secondary metabolites biosynthesis, transport and catabolism	Cytochrome P450	Cytochrome P450 71D7 OS=Solanum chacoense OX=4108 GN=CYP71D7 PE=3 SV=1	Q	Secondary metabolites biosynthesis, transport and catabolism	PREDICTED: cytochrome P450 71D7-like [Solanum tuberosum]	molecular function: catalytic activity (GO:0003824);; biological process: metabolic process (GO:0008152);; molecular function: binding (GO:0005488)
NewGene_193	--	26.7601	614	20.5739	459	6.40867	159	0	0	0.097489	3	1.4435	34	0.00602513	-5.26958	down	--	--	Molecular Function: serine-type endopeptidase inhibitor activity (GO:0004867);; Cellular Component: integral component of membrane (GO:0016021);;	--	--	--	--	Potato type II proteinase inhibitor family	Proteinase inhibitor type-2 OS=Solanum tuberosum OX=4113 PE=3 SV=1	O	Posttranslational modification, protein turnover, chaperones	PREDICTED: proteinase inhibitor type-2 [Solanum tuberosum]	molecular function: molecular function regulator (GO:0098772);; biological process: biological regulation (GO:0065007);; cellular component: cellular anatomical entity (GO:0110165)
PGSC0003DMG400028901	Proline-rich cell wall protein	2.94012	106	1.63826	58	4.06923	158	20.7559	693	19.9577	639	16.4838	607	2.09e-12	2.50902	up	--	--	Cellular Component: ESCRT I complex (GO:0000813);; Molecular Function: ubiquitin binding (GO:0043130);; Biological Process: ubiquitin-dependent protein catabolic process via the multivesicular body sorting pathway (GO:0043162);;	--	--	--	--	--	--	S	Function unknown	PREDICTED: uncharacterized protein LOC102605912 [Solanum tuberosum]	cellular component: intracellular (GO:0005622);; cellular component: protein-containing complex (GO:0032991);; cellular component: cellular anatomical entity (GO:0110165);; molecular function: binding (GO:0005488);; biological process: metabolic process (GO:0008152);; biological process: cellular process (GO:0009987)
NewGene_5576	--	1.02942	91	1.89119	158	0.777499	74	0.228886	19	0.513097	41	0.506177	45	0.00237693	-1.74727	down	--	--	Biological Process: microtubule cytoskeleton organization (GO:0000226);; Cellular Component: cellular_component (GO:0005575);; Cellular Component: intracellular (GO:0005622);; Cellular Component: obsolete cell (GO:0005623);; Cellular Component: nucleus (GO:0005634);; Cellular Component: cytoplasm (GO:0005737);; Cellular Component: cytoskeleton (GO:0005856);; Cellular Component: microtubule (GO:00…	--	--	--	--	--	Interactor of constitutive active ROPs 2, chloroplastic OS=Arabidopsis thaliana OX=3702 GN=ICR2 PE=1 SV=1	S	Function unknown	PREDICTED: uncharacterized protein LOC102605337 [Solanum tuberosum]	biological process: cellular process (GO:0009987);; cellular component: intracellular (GO:0005622);; cellular component: cellular anatomical entity (GO:0110165)
PGSC0003DMG400029308	Conserved gene of unknown function	5.77443	439	6.64801	492	4.10261	336	3.93868	279	3.15625	215	1.89584	148	0.00560013	-1.08251	down	--	--	Cellular Component: cellular_component (GO:0005575);; Cellular Component: obsolete cell (GO:0005623);; Cellular Component: plasma membrane (GO:0005886);; Cellular Component: membrane (GO:0016020);; Cellular Component: obsolete cell part (GO:0044464);; Cellular Component: cell periphery (GO:0071944);;	--	--	--	--	--	Uncharacterized protein At1g76660 OS=Arabidopsis thaliana OX=3702 GN=At1g76660 PE=2 SV=1	S	Function unknown	PREDICTED: uncharacterized protein At1g76660 [Solanum tuberosum]	cellular component: cellular anatomical entity (GO:0110165)
PGSC0003DMG400017632	Thioredoxin H	7.12314	926	7.2101	911	6.44255	903	2.54311	308	3.03753	354	3.64124	485	9.04e-12	-1.37144	down	[O]	Posttranslational modification, protein turnover, chaperones	Biological Process: glycerol ether metabolic process (GO:0006662);; Molecular Function: protein disulfide oxidoreductase activity (GO:0015035);; Biological Process: cell redox homeostasis (GO:0045454);;	K03671|1.2e-73|sly:101251883|K03671 thioredoxin 1 | (RefSeq) thioredoxin H2-like	--	[O]	Posttranslational modification, protein turnover, chaperones	Thioredoxin	Thioredoxin H2 OS=Arabidopsis thaliana OX=3702 GN=TRX2 PE=1 SV=2	O	Posttranslational modification, protein turnover, chaperones	thioredoxin H2-like [Solanum lycopersicum]	biological process: metabolic process (GO:0008152);; molecular function: catalytic activity (GO:0003824);; biological process: cellular process (GO:0009987);; biological process: biological regulation (GO:0065007)
PGSC0003DMG400020141	Photosystem II reaction center W protein, chloroplastic	230.353	5526	212.24	4949	204.707	5291	84.9668	1898	135.848	2914	116.647	2864	1.37e-07	-1.14639	down	--	--	Cellular Component: chloroplast (GO:0009507);; Cellular Component: photosystem II (GO:0009523);; Biological Process: photosynthesis (GO:0015979);; Cellular Component: integral component of membrane (GO:0016021);;	K02721|5.7e-68|sot:102590010|K02721 photosystem II PsbW protein | (RefSeq) photosystem II reaction center W protein, chloroplastic-like	Photosynthesis (ko00195)	--	--	Photosystem II reaction centre W protein (PsbW)	Photosystem II reaction center W protein, chloroplastic OS=Arabidopsis thaliana OX=3702 GN=PSBW PE=1 SV=2	R	General function prediction only	PREDICTED: photosystem II reaction center W protein, chloroplastic-like [Solanum tuberosum]	cellular component: intracellular (GO:0005622);; cellular component: cellular anatomical entity (GO:0110165);; cellular component: protein-containing complex (GO:0032991);; biological process: metabolic process (GO:0008152);; biological process: cellular process (GO:0009987)
PGSC0003DMG400006921	Conserved gene of unknown function	0.176214	11	0.05152	3	0	0	1.50024	82	0.870727	46	0.914462	55	0.000789964	3.5675	up	--	--	--	--	--	--	--	--	--	S	Function unknown	PREDICTED: uncharacterized protein LOC102596135 [Solanum tuberosum]	--
PGSC0003DMG400027491	STS14 protein	30.7925	1075	31.6693	1075	23.7237	893	4.26249	139	11.5256	360	8.14922	292	1.05e-07	-2.05576	down	[S]	Function unknown	Cellular Component: extracellular region (GO:0005576);;	K13449|3.2e-45|egu:105031941|K13449 pathogenesis-related protein 1 | (RefSeq) pathogenesis-related protein PRB1-3-like	MAPK signaling pathway - plant (ko04016);; Plant hormone signal transduction (ko04075);; Plant-pathogen interaction (ko04626)	[S]	Function unknown	Cysteine-rich secretory protein family	Pathogenesis-related protein PR-1 OS=Medicago truncatula OX=3880 GN=PR-1 PE=2 SV=1	S	Function unknown	PREDICTED: pathogenesis-related protein PR-1 [Solanum tuberosum]	cellular component: cellular anatomical entity (GO:0110165)
PGSC0003DMG400015194	Malate synthase	9.64624	974	9.92765	975	9.12805	993	19.2236	1807	35.9568	3246	13.5879	1404	0.00831607	1.0482	up	[C]	Energy production and conversion	Molecular Function: malate synthase activity (GO:0004474);; Biological Process: glyoxylate cycle (GO:0006097);; Biological Process: tricarboxylic acid cycle (GO:0006099);;	K01638|0.0e+00|sot:102590117|K01638 malate synthase [EC:2.3.3.9] | (RefSeq) malate synthase, glyoxysomal-like	Pyruvate metabolism (ko00620);; Glyoxylate and dicarboxylate metabolism (ko00630);; Carbon metabolism (ko01200)	[C]	Energy production and conversion	Malate synthase	Malate synthase, glyoxysomal OS=Ricinus communis OX=3988 PE=2 SV=1	C	Energy production and conversion	PREDICTED: malate synthase, glyoxysomal-like [Solanum tuberosum]	molecular function: catalytic activity (GO:0003824);; biological process: metabolic process (GO:0008152);; biological process: cellular process (GO:0009987)
PGSC0003DMG400026231	Hcr2-2A	0.184169	23	0.327747	39	0.54966	73	0.827377	95	1.21783	133	1.42339	178	0.00529729	1.5012	up	--	--	Cellular Component: integral component of membrane (GO:0016021);;	K13466|1.7e-13|spen:107024367|K13466 EIX receptor 1/2 | (RefSeq) receptor-like protein EIX2	Plant-pathogen interaction (ko04626)	[R]	General function prediction only	Leucine rich repeat	Receptor-like protein 9DC3 OS=Solanum pimpinellifolium OX=4084 GN=9DC3 PE=3 SV=1	T	Signal transduction mechanisms	PREDICTED: receptor-like protein 12 [Solanum tuberosum]	cellular component: cellular anatomical entity (GO:0110165)
PGSC0003DMG400015872	NBS-LRR type resistance protein	8.44564	906	8.96317	935	7.92535	916	23.739	2371	24.1405	2316	11.3559	1247	0.00303996	1.01801	up	[R]	General function prediction only	Biological Process: defense response (GO:0006952);; Molecular Function: ADP binding (GO:0043531);;	K13453|1.8e-74|sot:102596100|K13453 disease resistance protein | (RefSeq) putative late blight resistance protein homolog R1B-23	Plant-pathogen interaction (ko04626)	[T]	Signal transduction mechanisms	NB-ARC domain	Putative late blight resistance protein homolog R1B-23 OS=Solanum demissum OX=50514 GN=R1B-23 PE=3 SV=1	T	Signal transduction mechanisms	leucine-rich repeat receptor NRC4a [Solanum lycopersicum]	biological process: response to stimulus (GO:0050896);; molecular function: binding (GO:0005488)
NewGene_7922	--	1.96399	113	1.51638	85	1.65683	103	0.455815	25	0.167479	9	0.46792	28	1.64e-06	-2.39665	down	--	--	--	K23280|4.18e-79|sly:101257103|K23280 rhamnogalacturonan I rhamnosyltransferase [EC:2.4.1.351] | (RefSeq) uncharacterized protein LOC101257103 isoform X1	--	[R]	General function prediction only	gag-polypeptide of LTR copia-type	--	L	Replication, recombination and repair	PREDICTED: uncharacterized protein LOC102593226 [Solanum tuberosum]	--
PGSC0003DMG400012607	NAC domain protein	4.25397	311	4.71573	337	7.84234	619	13.8134	939	16.6992	1093	13.4247	1003	7.19e-05	1.18035	up	--	--	Molecular Function: DNA binding (GO:0003677);; Cellular Component: nucleus (GO:0005634);; Biological Process: regulation of transcription, DNA-templated (GO:0006355);;	--	--	--	--	No apical meristem (NAM) protein	SUPPRESSOR OF GAMMA RESPONSE 1 OS=Arabidopsis thaliana OX=3702 GN=SOG1 PE=1 SV=1	R	General function prediction only	PREDICTED: NAC domain-containing protein 8 [Solanum tuberosum]	molecular function: binding (GO:0005488);; cellular component: intracellular (GO:0005622);; cellular component: cellular anatomical entity (GO:0110165);; biological process: biological regulation (GO:0065007)
PGSC0003DMG400022993	Peptide transporter	0.519977	39	0.271302	20	0.538731	44	2.35967	163	2.61514	172	2.02336	149	1.62e-08	2.1413	up	[E]	Amino acid transport and metabolism	Biological Process: oligopeptide transport (GO:0006857);; Cellular Component: integral component of membrane (GO:0016021);; Molecular Function: transmembrane transporter activity (GO:0022857);;	K14638|0.0e+00|sot:102604358|K14638 solute carrier family 15 (peptide/histidine transporter), member 3/4 | (RefSeq) protein NRT1/ PTR FAMILY 8.1-like	--	[E]	Amino acid transport and metabolism	POT family	Protein NRT1/ PTR FAMILY 8.1 OS=Arabidopsis thaliana OX=3702 GN=NPF8.1 PE=1 SV=1	E	Amino acid transport and metabolism	PREDICTED: protein NRT1/ PTR FAMILY 8.1-like [Solanum tuberosum]	biological process: localization (GO:0051179);; cellular component: cellular anatomical entity (GO:0110165);; molecular function: transporter activity (GO:0005215)
PGSC0003DMG400017689	High affinity sulfate transporter type 1	0.242034	22	0.320144	28	0.45847	43	3.36222	270	3.08271	238	1.97212	174	3.18e-13	2.79519	up	[P]	Inorganic ion transport and metabolism	Molecular Function: secondary active sulfate transmembrane transporter activity (GO:0008271);; Cellular Component: integral component of membrane (GO:0016021);;	K17470|0.0e+00|sot:102577897|K17470 sulfate transporter 1, high-affinity | (RefSeq) ST1; high affinity sulfate transporter type 1	--	[P]	Inorganic ion transport and metabolism	Sulfate permease family	Sulfate transporter 1.3 OS=Arabidopsis thaliana OX=3702 GN=SULTR1;3 PE=2 SV=1	P	Inorganic ion transport and metabolism	high affinity sulfate transporter type 1 [Solanum tuberosum]	molecular function: transporter activity (GO:0005215);; biological process: cellular process (GO:0009987);; biological process: localization (GO:0051179);; cellular component: cellular anatomical entity (GO:0110165)
PGSC0003DMG400016031	Glutaredoxin	9.87721	245	10.8219	261	10.956	293	5.09154	118	4.48061	100	3.65321	93	6.19e-11	-1.45808	down	--	--	Molecular Function: electron transfer activity (GO:0009055);; Molecular Function: protein disulfide oxidoreductase activity (GO:0015035);;	K03676|3.7e-45|spen:107017177|K03676 glutaredoxin 3 | (RefSeq) monothiol glutaredoxin-S1-like	--	[O]	Posttranslational modification, protein turnover, chaperones	Glutaredoxin	Monothiol glutaredoxin-S2 OS=Arabidopsis thaliana OX=3702 GN=GRXS2 PE=3 SV=1	O	Posttranslational modification, protein turnover, chaperones	monothiol glutaredoxin-S1-like [Solanum pennellii]	molecular function: catalytic activity (GO:0003824);; biological process: metabolic process (GO:0008152)
PGSC0003DMG400009921	Cysteine protease 14	10.5056	480	21.569	958	7.65698	377	5.49352	234	6.9409	284	6.22303	291	0.00430517	-1.28855	down	[O]	Posttranslational modification, protein turnover, chaperones	Molecular Function: cysteine-type peptidase activity (GO:0008234);;	K16290|3.1e-209|sot:102580817|K16290 xylem cysteine proteinase [EC:3.4.22.-] | (RefSeq) xylem cysteine proteinase 1	--	[O]	Posttranslational modification, protein turnover, chaperones	Papain family cysteine protease	Cysteine protease XCP1 OS=Arabidopsis thaliana OX=3702 GN=XCP1 PE=1 SV=1	O	Posttranslational modification, protein turnover, chaperones	PREDICTED: xylem cysteine proteinase 1 [Solanum tuberosum]	molecular function: catalytic activity (GO:0003824);; biological process: metabolic process (GO:0008152)
PGSC0003DMG400017234	Auxin-induced protein 5NG4	3.09742	291	3.422	308	2.90285	296	0.832027	75	0.895433	76	1.63584	158	2.45e-06	-1.65943	down	[GER]	Carbohydrate transport and metabolism;; Amino acid transport and metabolism;; General function prediction only	Cellular Component: integral component of membrane (GO:0016021);; Molecular Function: transmembrane transporter activity (GO:0022857);;	K17500|8.4e-61|nto:104085001|K17500 integrin-linked kinase-associated serine/threonine phosphatase 2C [EC:3.1.3.16] | (RefSeq) WAT1-related protein At3g18200 isoform X1	--	--	--	EamA-like transporter family	WAT1-related protein At4g08300 OS=Arabidopsis thaliana OX=3702 GN=At4g08300 PE=2 SV=1	S	Function unknown	PREDICTED: WAT1-related protein At4g08300-like [Solanum tuberosum]	cellular component: cellular anatomical entity (GO:0110165);; molecular function: transporter activity (GO:0005215)
PGSC0003DMG400010715	Peroxidase 19	2.46461	68	3.39572	91	2.58058	77	0.714783	19	1.07174	27	1.5385	44	0.00117538	-1.50985	down	--	--	Molecular Function: peroxidase activity (GO:0004601);; Biological Process: response to oxidative stress (GO:0006979);; Cellular Component: integral component of membrane (GO:0016021);; Molecular Function: heme binding (GO:0020037);; Biological Process: hydrogen peroxide catabolic process (GO:0042744);; Molecular Function: metal ion binding (GO:0046872);;	K00430|7.7e-138|sot:102581969|K00430 peroxidase [EC:1.11.1.7] | (RefSeq) peroxidase 19	Phenylpropanoid biosynthesis (ko00940)	--	--	Peroxidase	Peroxidase 19 OS=Arabidopsis thaliana OX=3702 GN=PER19 PE=2 SV=1	G	Carbohydrate transport and metabolism	PREDICTED: peroxidase 19 [Solanum tuberosum]	molecular function: catalytic activity (GO:0003824);; molecular function: antioxidant activity (GO:0016209);; biological process: metabolic process (GO:0008152);; biological process: cellular process (GO:0009987);; biological process: response to stimulus (GO:0050896);; biological process: detoxification (GO:0098754);; cellular component: cellular anatomical entity (GO:0110165);; molecular functi…
PGSC0003DMG400002732	VQ motif-containing protein	2.29842	78	1.71948	57	1.05901	39	12.3125	389	4.56735	139	3.38824	118	0.00735614	1.7878	up	--	--	--	--	--	--	--	VQ motif	VQ motif-containing protein 29 OS=Arabidopsis thaliana OX=3702 GN=VQ29 PE=1 SV=1	S	Function unknown	exonuclease 1-like [Solanum pennellii]	--
PGSC0003DMG400008878	Conserved gene of unknown function	4.20765	176	2.36272	96	4.59	207	13.2254	514	10.5288	393	8.58292	366	0.000336572	1.32362	up	--	--	--	--	--	--	--	--	--	S	Function unknown	PREDICTED: uncharacterized protein LOC107059475 [Solanum tuberosum]	--
PGSC0003DMG400012813	Protein kinase (PK)	3.36722	264	3.04831	232	3.59824	304	11.4214	833	10.3688	726	9.80859	786	1.36e-19	1.45277	up	--		Molecular Function: protein kinase activity (GO:0004672);; Molecular Function: ATP binding (GO:0005524);;	K01968|1.6e-54|tcc:18613295|K01968 3-methylcrotonyl-CoA carboxylase alpha subunit [EC:6.4.1.4] | (RefSeq) methylcrotonoyl-CoA carboxylase subunit alpha, mitochondrial	Valine, leucine and isoleucine degradation (ko00280)	[T]	Signal transduction mechanisms	Protein tyrosine and serine/threonine kinase	Serine/threonine/tyrosine-protein kinase HT1 OS=Arabidopsis thaliana OX=3702 GN=HT1 PE=1 SV=1	T	Signal transduction mechanisms	PREDICTED: serine/threonine-protein kinase HT1-like [Solanum tuberosum]	molecular function: catalytic activity (GO:0003824);; biological process: metabolic process (GO:0008152);; biological process: cellular process (GO:0009987);; molecular function: binding (GO:0005488)
PGSC0003DMG400009513	Aspartic protease inhibitor 5	357.266	10140	413.475	11406	56.0802	1715	0.07091	2	0	0	5.82067	170	0.00440244	-7.31158	down	--	--	Molecular Function: endopeptidase inhibitor activity (GO:0004866);; Molecular Function: peptidase activity (GO:0008233);;	--	--	--	--	Trypsin and protease inhibitor	Aspartic protease inhibitor 5 OS=Solanum tuberosum OX=4113 PE=3 SV=1	--	--	PREDICTED: aspartic protease inhibitor 3 [Solanum tuberosum]	molecular function: molecular function regulator (GO:0098772);; biological process: biological regulation (GO:0065007);; molecular function: catalytic activity (GO:0003824)
PGSC0003DMG400008938	Endo-1,4-beta-glucanase	4.75297	294	8.06442	484	2.36222	157	2.13499	123	1.72251	95	2.14717	136	0.00310851	-1.5348	down	[Q]	Secondary metabolites biosynthesis, transport and catabolism	Molecular Function: cellulase activity (GO:0008810);; Biological Process: cellulose catabolic process (GO:0030245);;	K01179|9.5e-294|sot:102592181|K01179 endoglucanase [EC:3.2.1.4] | (RefSeq) endoglucanase 8-like	Starch and sucrose metabolism (ko00500)	--	--	Glycosyl hydrolase family 9	Endoglucanase 8 OS=Arabidopsis thaliana OX=3702 GN=CEL1 PE=2 SV=1	G	Carbohydrate transport and metabolism	PREDICTED: endoglucanase 8-like [Solanum tuberosum]	molecular function: catalytic activity (GO:0003824);; biological process: metabolic process (GO:0008152);; biological process: cellular process (GO:0009987)
PGSC0003DMG400019728	Microsomal glutathione s-transferase	29.755	920	33.9229	1019	40.4322	1347	80.9445	2329	90.967	2514	78.2941	2476	3.29e-11	1.0625	up	--	--	Cellular Component: integral component of membrane (GO:0016021);;	K00799|1.0e-78|sot:102592906|K00799 glutathione S-transferase [EC:2.5.1.18] | (RefSeq) microsomal glutathione S-transferase 3	Glutathione metabolism (ko00480)	--	--	MAPEG family	--	S	Function unknown	PREDICTED: microsomal glutathione S-transferase 3 [Solanum tuberosum]	cellular component: cellular anatomical entity (GO:0110165)
PGSC0003DMG400007887	Homeobox protein knotted-1-like LET12	0.934905	52	0.849285	41	1.28212	70	4.86486	224	5.42781	238	4.98063	258	4.79e-15	2.04634	up	--	--	Molecular Function: DNA binding (GO:0003677);; Cellular Component: nucleus (GO:0005634);; Biological Process: regulation of transcription, DNA-templated (GO:0006355);;	--	--	[K]	Transcription	KNOX2 domain	Homeobox protein knotted-1-like LET12 OS=Solanum lycopersicum OX=4081 GN=LET12 PE=2 SV=1	K	Transcription	PREDICTED: homeobox protein knotted-1-like LET12 isoform X1 [Solanum tuberosum]	molecular function: binding (GO:0005488);; cellular component: intracellular (GO:0005622);; cellular component: cellular anatomical entity (GO:0110165);; biological process: biological regulation (GO:0065007)
PGSC0003DMG400011949	Non-specific lipid-transfer protein	160.48	4847	63.7864	1876	247.45	7989	639.726	18138	1115.93	30177	958	29720	1.98e-06	2.32845	up	--	--	Biological Process: lipid transport (GO:0006869);; Molecular Function: lipid binding (GO:0008289);;	--	--	--	--	Protease inhibitor/seed storage/LTP family	Non-specific lipid-transfer protein 2 OS=Solanum lycopersicum OX=4081 GN=LE16 PE=2 SV=1	T	Signal transduction mechanisms	PREDICTED: non-specific lipid-transfer protein 2-like [Solanum tuberosum]	biological process: localization (GO:0051179);; molecular function: binding (GO:0005488)
PGSC0003DMG400016803	PHB1	3.6158	197	2.85403	151	3.71972	218	10.4014	526	9.42748	458	6.57193	365	3.5e-05	1.16302	up	[O]	Posttranslational modification, protein turnover, chaperones	Cellular Component: mitochondrial inner membrane (GO:0005743);;	K17080|1.4e-145|sot:102594437|K17080 prohibitin 1 | (RefSeq) prohibitin-3, mitochondrial-like	--	[O]	Posttranslational modification, protein turnover, chaperones	SPFH domain / Band 7 family	Prohibitin-3, mitochondrial OS=Arabidopsis thaliana OX=3702 GN=PHB3 PE=1 SV=1	O	Posttranslational modification, protein turnover, chaperones	PREDICTED: prohibitin-3, mitochondrial-like [Solanum tuberosum]	cellular component: intracellular (GO:0005622);; cellular component: cellular anatomical entity (GO:0110165)
PGSC0003DMG400024203	Disease resistance protein BS2	0.231917	26	0.181136	21	0.143567	18	0.681164	70	0.714924	71	0.421604	48	0.00393139	1.43933	up	[R]	General function prediction only	Molecular Function: ADP binding (GO:0043531);;	K13453|1.8e-98|nau:109235474|K13453 disease resistance protein | (RefSeq) putative late blight resistance protein homolog R1A-4	Plant-pathogen interaction (ko04626)	[T]	Signal transduction mechanisms	NB-ARC domain	Putative late blight resistance protein homolog R1B-16 OS=Solanum demissum OX=50514 GN=R1B-16 PE=3 SV=1	T	Signal transduction mechanisms	PREDICTED: putative late blight resistance protein homolog R1B-16 [Solanum tuberosum]	molecular function: binding (GO:0005488)
PGSC0003DMG400015156	Conserved gene of unknown function	3.8224	336	12.1338	1036	3.94888	374	2.88039	236	2.451	193	2.59622	234	0.00465089	-1.5177	down	--	--	Biological Process: phloem development (GO:0010088);;	--	--	--	--	Sieve element occlusion N-terminus	Protein SIEVE ELEMENT OCCLUSION B OS=Arabidopsis thaliana OX=3702 GN=SEOB PE=1 SV=1	S	Function unknown	PREDICTED: protein SIEVE ELEMENT OCCLUSION B-like [Solanum tuberosum]	biological process: developmental process (GO:0032502)
PGSC0003DMG400021838	Gene of unknown function	28.9746	582	27.6875	540	19.3919	420	14.4309	270	13.057	235	5.2347	108	0.0018465	-1.42494	down	--	--	--	--	--	--	--	--	--	--	--	--	--
PGSC0003DMG400014953	Gene of unknown function	2.31248	50	1.15201	24	6.40603	148	23.2959	463	22.2596	425	34.1019	745	6.68e-06	2.80612	up	--	--	--	--	--	--	--	--	--	--	--	hypothetical protein EJD97_009580 [Solanum chilense]	--
PGSC0003DMG400004448	Anthocyanin acyltransferase	21.466	1125	24.8749	1267	16.1412	911	10.1059	493	13.9683	655	7.66891	411	0.000138825	-1.18542	down	--	--	Molecular Function: transferase activity, transferring acyl groups other than amino-acyl groups (GO:0016747);;	K13065|1.3e-163|sot:107059122|K13065 shikimate O-hydroxycinnamoyltransferase [EC:2.3.1.133] | (RefSeq) acetyl-CoA-benzylalcohol acetyltransferase-like	Phenylpropanoid biosynthesis (ko00940);; Flavonoid biosynthesis (ko00941);; Stilbenoid, diarylheptanoid and gingerol biosynthesis (ko00945)	--	--	Transferase family	--	--	--	hypothetical protein EJD97_011619 [Solanum chilense]	molecular function: catalytic activity (GO:0003824)
PGSC0003DMG400009509	Heat shock protein 83	6.28485	623	5.46162	527	9.01934	964	15.7475	1453	17.8359	1581	68.438	6941	0.000723264	2.10373	up	[O]	Posttranslational modification, protein turnover, chaperones	Molecular Function: ATP binding (GO:0005524);; Biological Process: protein folding (GO:0006457);; Molecular Function: unfolded protein binding (GO:0051082);;	K04079|0.0e+00|sot:102603244|K04079 molecular chaperone HtpG | (RefSeq) heat shock protein 83	Protein processing in endoplasmic reticulum (ko04141);; Plant-pathogen interaction (ko04626)	[O]	Posttranslational modification, protein turnover, chaperones	Hsp90 protein	Heat shock protein 83 OS=Ipomoea nil OX=35883 GN=HSP83A PE=2 SV=1	O	Posttranslational modification, protein turnover, chaperones	PREDICTED: heat shock protein 83 [Solanum tuberosum]	molecular function: binding (GO:0005488);; biological process: cellular process (GO:0009987)
PGSC0003DMG400000358	Serine-threonine protein kinase, plant-type	0.473506	76	0.141892	23	0.805394	139	1.84007	274	2.59116	371	4.46396	731	0.000258778	2.43648	up	[M]	Cell wall/membrane/envelope biogenesis	Molecular Function: protein kinase activity (GO:0004672);; Molecular Function: ATP binding (GO:0005524);; Cellular Component: integral component of membrane (GO:0016021);;	K00924|4.8e-219|cann:107840970|K00924 kinase [EC:2.7.1.-] | (RefSeq) receptor-like protein kinase 5	--	--	--	Protein kinase domain	Receptor-like protein kinase 5 OS=Arabidopsis thaliana OX=3702 GN=RLK5 PE=1 SV=1	T	Signal transduction mechanisms	PREDICTED: receptor-like protein kinase 5 [Solanum tuberosum]	molecular function: catalytic activity (GO:0003824);; biological process: metabolic process (GO:0008152);; biological process: cellular process (GO:0009987);; molecular function: binding (GO:0005488);; cellular component: cellular anatomical entity (GO:0110165)
PGSC0003DMG400005817	Cytochrome P450	2.52583	104	2.32087	93	2.14495	95	0.398581	16	0.44905	17	0.331727	14	6.69e-13	-2.73929	down	[QV]	Secondary metabolites biosynthesis, transport and catabolism;; Defense mechanisms	Molecular Function: monooxygenase activity (GO:0004497);; Molecular Function: iron ion binding (GO:0005506);; Molecular Function: oxidoreductase activity, acting on paired donors, with incorporation or reduction of molecular oxygen (GO:0016705);; Molecular Function: heme binding (GO:0020037);;	K07437|2.5e-116|dzi:111304682|K07437 cytochrome P450 family 26 subfamily A | (RefSeq) cytochrome P450 87A3-like	--	[QI]	Secondary metabolites biosynthesis, transport and catabolism;; Lipid transport and metabolism	Cytochrome P450	Cytochrome P450 87A3 OS=Oryza sativa subsp. japonica OX=39947 GN=CYP87A3 PE=2 SV=3	Q	Secondary metabolites biosynthesis, transport and catabolism	cytochrome P450 87A3-like isoform X2 [Solanum lycopersicum]	molecular function: catalytic activity (GO:0003824);; biological process: metabolic process (GO:0008152);; molecular function: binding (GO:0005488)
PGSC0003DMG400013549	SAUR family protein	7.88536	213	6.52335	171	8.52425	248	3.06583	77	2.12183	52	3.38719	94	1.85e-07	-1.60963	down	--	--	Biological Process: response to auxin (GO:0009733);;	K07441|8.4e-16|sind:105162010|K07441 beta-1,4-N-acetylglucosaminyltransferase [EC:2.4.1.141] | (RefSeq) UDP-N-acetylglucosamine transferase subunit ALG14 homolog	N-Glycan biosynthesis (ko00510);; Various types of N-glycan biosynthesis (ko00513)	--	--	Auxin responsive protein	Auxin-responsive protein SAUR76 OS=Arabidopsis thaliana OX=3702 GN=SAUR76 PE=1 SV=1	S	Function unknown	PREDICTED: auxin-responsive protein SAUR72-like [Solanum tuberosum]	biological process: response to stimulus (GO:0050896)
PGSC0003DMG400016858	Membrane protein	28.7025	1036	22.6498	795	20.3626	792	13.0957	440	15.9246	514	10.256	379	5.21e-05	-1.07956	down	--	--	--	--	--	--	--	--	--	--	--	PREDICTED: glycine-rich cell wall structural protein-like [Solanum tuberosum]	--
PGSC0003DMG400011149	Conserved gene of unknown function	6.99667	230	6.95196	222	5.42756	193	3.35295	103	2.69401	80	1.91759	65	4.56e-06	-1.48111	down	--	--	--	--	--	--	--	--	--	S	Function unknown	hypothetical protein EJD97_014846 [Solanum chilense]	--
PGSC0003DMG400024984	D-type cyclin family 3 subgroup 1	8.99664	540	11.8363	690	11.7301	758	4.56418	255	5.84626	314	5.72561	352	1.77e-09	-1.21161	down	--	--	Cellular Component: host cell nucleus (GO:0042025);;	K14505|1.1e-201|sot:102577872|K14505 cyclin D3, plant | (RefSeq) CYCD3.1; D-type cyclin family 3 subgroup 1	Plant hormone signal transduction (ko04075)	[D]	Cell cycle control, cell division, chromosome partitioning	Cyclin, N-terminal domain	Cyclin-D3-2 OS=Arabidopsis thaliana OX=3702 GN=CYCD3-2 PE=1 SV=1	D	Cell cycle control, cell division, chromosome partitioning	D-type cyclin family 3 subgroup 1 [Solanum tuberosum]	cellular component: cellular anatomical entity (GO:0110165)
NewGene_2402	--	0.76856	43	0.835674	45	0.566123	34	1.61601	83	1.68873	84	1.91025	108	0.00356422	1.05715	up	--	--	--	--	--	--	--	--	--	--	--	--	--
PGSC0003DMG400000340	MYB transcription factor	22.6634	890	27.6834	1077	19.1028	830	6.08175	228	14.4726	519	12.0884	501	0.000799154	-1.27965	down	--	--	Molecular Function: DNA binding (GO:0003677);; Cellular Component: nucleus (GO:0005634);;	K08869|4.8e-24|cre:CHLREDRAFT_165812|K08869 aarF domain-containing kinase | (RefSeq) predicted protein	--	--	--	Myb-like DNA-binding domain	Transcription factor MYBS3 OS=Oryza sativa subsp. japonica OX=39947 GN=MYBS3 PE=2 SV=1	K	Transcription	PREDICTED: transcription factor MYB1R1-like [Solanum tuberosum]	molecular function: binding (GO:0005488);; cellular component: intracellular (GO:0005622);; cellular component: cellular anatomical entity (GO:0110165)
PGSC0003DMG400010034	Photoreceptor-interacting protein	5.41641	523	6.49415	610	5.61354	584	3.14266	283	3.35274	290	2.45411	243	1.79e-09	-1.1718	down	--	--	Cellular Component: cellular_component (GO:0005575);; Cellular Component: obsolete cell (GO:0005623);; Cellular Component: plasma membrane (GO:0005886);; Cellular Component: membrane (GO:0016020);; Cellular Component: obsolete cell part (GO:0044464);; Cellular Component: cell periphery (GO:0071944);;	K03453|5.6e-07|han:110873038|K03453 bile acid:Na+ symporter, BASS family | (RefSeq) probable sodium/metabolite cotransporter BASS3, chloroplastic	--	--	--	NPH3 family	BTB/POZ domain-containing protein At5g66560 OS=Arabidopsis thaliana OX=3702 GN=At5g66560 PE=2 SV=2	R	General function prediction only	PREDICTED: BTB/POZ domain-containing protein At5g66560 [Solanum tuberosum]	cellular component: cellular anatomical entity (GO:0110165)
PGSC0003DMG400021034	Serine/threonine protein kinase	3.46878	193	4.49626	243	2.27524	136	1.77753	92	2.18978	109	1.83342	105	0.00695629	-1.01987	down	[T]	Signal transduction mechanisms	Molecular Function: protein serine/threonine kinase activity (GO:0004674);; Molecular Function: ATP binding (GO:0005524);;	K08286|2.4e-133|cic:CICLE_v10015414mg|K08286 protein-serine/threonine kinase [EC:2.7.11.-] | (RefSeq) hypothetical protein	--	[R]	General function prediction only	Protein kinase domain	Serine/threonine-protein kinase UCNL OS=Arabidopsis thaliana OX=3702 GN=UCNL PE=2 SV=1	T	Signal transduction mechanisms	PREDICTED: serine/threonine-protein kinase UCN-like [Solanum tuberosum]	molecular function: catalytic activity (GO:0003824);; biological process: metabolic process (GO:0008152);; biological process: cellular process (GO:0009987);; molecular function: binding (GO:0005488)
PGSC0003DMG400005689	Receptor protein kinase	0.493576	48	0.185012	18	0.938011	98	6.13588	539	8.00083	659	10.7693	1066	1.83e-11	3.70095	up	[T]	Signal transduction mechanisms	Molecular Function: protein kinase activity (GO:0004672);; Molecular Function: ATP binding (GO:0005524);; Cellular Component: integral component of membrane (GO:0016021);;	K24104|2.6e-70|thj:104799061|K24104 GPN-loop GTPase | (RefSeq) LOW QUALITY PROTEIN: uncharacterized protein LOC104799061	--	--	--	Protein tyrosine and serine/threonine kinase	G-type lectin S-receptor-like serine/threonine-protein kinase CES101 OS=Arabidopsis thaliana OX=3702 GN=CES101 PE=2 SV=2	T	Signal transduction mechanisms	hypothetical protein EJD97_011808 [Solanum chilense]	molecular function: catalytic activity (GO:0003824);; biological process: metabolic process (GO:0008152);; biological process: cellular process (GO:0009987);; molecular function: binding (GO:0005488);; cellular component: cellular anatomical entity (GO:0110165)
PGSC0003DMG400019195	Conserved gene of unknown function	1.26442	35	1.17864	32	1.70315	50	3.87973	98	8.65578	210	3.70385	103	0.000666197	1.73385	up	--	--	--	--	--	--	--	--	--	S	Function unknown	PREDICTED: uncharacterized protein LOC102595547 [Solanum tuberosum]	--
PGSC0003DMG400009940	Endoplasmin homolog	101.225	10062	108.878	10515	121.487	12995	220.788	20428	332.027	29486	262.595	26696	1.12e-08	1.09383	up	[O]	Posttranslational modification, protein turnover, chaperones	Molecular Function: ATP binding (GO:0005524);; Biological Process: protein folding (GO:0006457);; Molecular Function: unfolded protein binding (GO:0051082);;	K09487|0.0e+00|sot:102601892|K09487 heat shock protein 90kDa beta | (RefSeq) endoplasmin homolog	Protein processing in endoplasmic reticulum (ko04141);; Plant-pathogen interaction (ko04626)	[O]	Posttranslational modification, protein turnover, chaperones	Hsp90 protein	Endoplasmin homolog OS=Catharanthus roseus OX=4058 GN=HSP90 PE=2 SV=1	O	Posttranslational modification, protein turnover, chaperones	PREDICTED: endoplasmin homolog [Solanum tuberosum]	molecular function: binding (GO:0005488);; biological process: cellular process (GO:0009987)
PGSC0003DMG400029964	Phospholipase A2	23.6867	688	26.5589	729	26.1629	778	14.6721	380	11.307	283	18.6004	510	2.13e-05	-1.01807	down	--	--	Molecular Function: phospholipase A2 activity (GO:0004623);; Molecular Function: calcium ion binding (GO:0005509);; Cellular Component: extracellular region (GO:0005576);; Biological Process: phospholipid metabolic process (GO:0006644);; Cellular Component: integral component of membrane (GO:0016021);; Biological Process: lipid catabolic process (GO:0016042);; Biological Process: arachidonic acid…	K01047|2.5e-89|sot:102583349|K01047 secretory phospholipase A2 [EC:3.1.1.4] | (RefSeq) phospholipase A2-alpha	Glycerophospholipid metabolism (ko00564);; Ether lipid metabolism (ko00565);; Arachidonic acid metabolism (ko00590);; Linoleic acid metabolism (ko00591);; alpha-Linolenic acid metabolism (ko00592)	--	--	--	Phospholipase A2-alpha OS=Arabidopsis thaliana OX=3702 GN=PLA2-ALPHA PE=1 SV=1	I	Lipid transport and metabolism	PREDICTED: phospholipase A2-alpha [Solanum tuberosum]	molecular function: catalytic activity (GO:0003824);; molecular function: binding (GO:0005488);; cellular component: cellular anatomical entity (GO:0110165);; biological process: metabolic process (GO:0008152);; biological process: cellular process (GO:0009987);; biological process: localization (GO:0051179)
PGSC0003DMG400003587	Aquaporin	2.95515	81	4.22334	112	3.92306	116	1.12338	29	0.175842	5	0.231838	7	6.66e-05	-2.99837	down	[G]	Carbohydrate transport and metabolism	Molecular Function: channel activity (GO:0015267);; Cellular Component: integral component of membrane (GO:0016021);;	K09872|2.1e-140|sot:102601661|K09872 aquaporin PIP | (RefSeq) aquaporin PIP2-7-like	--	[G]	Carbohydrate transport and metabolism	Major intrinsic protein	Aquaporin PIP2-7 OS=Arabidopsis thaliana OX=3702 GN=PIP2-7 PE=1 SV=2	G	Carbohydrate transport and metabolism	PREDICTED: aquaporin PIP2-7-like [Solanum tuberosum]	molecular function: transporter activity (GO:0005215);; biological process: cellular process (GO:0009987);; biological process: localization (GO:0051179);; cellular component: cellular anatomical entity (GO:0110165)
PGSC0003DMG400018045	Hcr9-OR2B	0.80851	73	0.674305	59	1.86943	182	3.32296	279	7.12229	573	12.6767	1167	2.99e-05	2.58575	up	--	--	Cellular Component: integral component of membrane (GO:0016021);;	K13466|3.3e-12|tcc:18605675|K13466 EIX receptor 1/2 | (RefSeq) probable LRR receptor-like serine/threonine-protein kinase At4g36180	Plant-pathogen interaction (ko04626)	[R]	General function prediction only	Leucine rich repeat	Receptor-like protein 6 OS=Arabidopsis thaliana OX=3702 GN=RLP6 PE=3 SV=1	S	Function unknown	PREDICTED: receptor-like protein 12 [Solanum tuberosum]	cellular component: cellular anatomical entity (GO:0110165)
PGSC0003DMG402001494	PR10	253.595	4412	152.161	2573	256.13	4801	336.488	5449	954.526	14849	947.741	16870	0.000867198	1.549	up	--	--	Molecular Function: protein phosphatase inhibitor activity (GO:0004864);; Biological Process: defense response (GO:0006952);; Biological Process: response to biotic stimulus (GO:0009607);; Biological Process: abscisic acid-activated signaling pathway (GO:0009738);; Molecular Function: abscisic acid binding (GO:0010427);; Molecular Function: signaling receptor activity (GO:0038023);;	--	--	--	--	Pathogenesis-related protein Bet v 1 family	Pathogenesis-related protein STH-2 OS=Solanum tuberosum OX=4113 GN=STH-2 PE=2 SV=1	S	Function unknown	PREDICTED: pathogenesis-related protein STH-2-like [Solanum tuberosum]	molecular function: molecular function regulator (GO:0098772);; biological process: biological regulation (GO:0065007);; biological process: response to stimulus (GO:0050896);; biological process: cellular process (GO:0009987);; biological process: signaling (GO:0023052);; molecular function: binding (GO:0005488);; molecular function: molecular transducer activity (GO:0060089)
PGSC0003DMG400024362	Anthranilate N-benzoyltransferase protein	31.9772	1751	30.2259	1609	22.8618	1349	14.6589	748	14.9464	732	12.549	703	2.84e-09	-1.21911	down	--	--	Molecular Function: transferase activity, transferring acyl groups other than amino-acyl groups (GO:0016747);;	K13065|1.9e-19|gab:108473107|K13065 shikimate O-hydroxycinnamoyltransferase [EC:2.3.1.133] | (RefSeq) shikimate O-hydroxycinnamoyltransferase-like	Phenylpropanoid biosynthesis (ko00940);; Flavonoid biosynthesis (ko00941);; Stilbenoid, diarylheptanoid and gingerol biosynthesis (ko00945)	--	--	Transferase family	Protein ECERIFERUM 26 OS=Arabidopsis thaliana OX=3702 GN=CER26 PE=2 SV=1	S	Function unknown	PREDICTED: protein ECERIFERUM 26 [Solanum tuberosum]	molecular function: catalytic activity (GO:0003824)
PGSC0003DMG400016654	ATP binding protein	3.31943	413	6.26565	763	3.66561	489	1.96726	223	2.50738	275	1.93043	226	0.000106459	-1.30582	down	[R]	General function prediction only	Molecular Function: protein kinase activity (GO:0004672);; Molecular Function: ATP binding (GO:0005524);; Cellular Component: integral component of membrane (GO:0016021);;	K13416|3.4e-47|cmax:111482598|K13416 brassinosteroid insensitive 1-associated receptor kinase 1 [EC:2.7.10.1 2.7.11.1] | (RefSeq) BRASSINOSTEROID INSENSITIVE 1-associated receptor kinase 1-like	MAPK signaling pathway - plant (ko04016);; Plant hormone signal transduction (ko04075);; Plant-pathogen interaction (ko04626)	--	--	Leucine rich repeat	Probable LRR receptor-like serine/threonine-protein kinase IRK OS=Arabidopsis thaliana OX=3702 GN=IRK PE=1 SV=1	T	Signal transduction mechanisms	PREDICTED: probable LRR receptor-like serine/threonine-protein kinase IRK [Solanum tuberosum]	molecular function: catalytic activity (GO:0003824);; biological process: metabolic process (GO:0008152);; biological process: cellular process (GO:0009987);; molecular function: binding (GO:0005488);; cellular component: cellular anatomical entity (GO:0110165)
PGSC0003DMG400001905	Alpha-expansin 8	1.97179	82	2.43508	98	2.20687	99	0.801308	31	1.3148	49	1.10386	47	0.00052732	-1.23884	down	--	--	Cellular Component: extracellular region (GO:0005576);; Cellular Component: cell wall (GO:0005618);; Biological Process: plant-type cell wall organization (GO:0009664);; Cellular Component: membrane (GO:0016020);;	K20628|3.2e-152|sot:102587373|K20628 expansin | (RefSeq) expansin-A10-like	--	--	--	Expansin C-terminal domain	Expansin-A10 OS=Arabidopsis thaliana OX=3702 GN=EXPA10 PE=2 SV=1	R	General function prediction only	PREDICTED: expansin-A10-like [Solanum tuberosum]	cellular component: cellular anatomical entity (GO:0110165);; biological process: cellular process (GO:0009987)
PGSC0003DMG400041652	Microsomal oleic acid desaturase	1.34193	56	0.354675	15	0.598401	27	6.3915	248	3.84915	144	5.37261	229	8.56e-06	2.54258	up	[I]	Lipid transport and metabolism	Biological Process: lipid metabolic process (GO:0006629);; Cellular Component: integral component of membrane (GO:0016021);; Molecular Function: oxidoreductase activity, acting on paired donors, with oxidation of a pair of donors resulting in the reduction of molecular oxygen to two molecules of water (GO:0016717);;	K10256|1.4e-178|cann:107849596|K10256 omega-6 fatty acid desaturase / acyl-lipid omega-6 desaturase (Delta-12 desaturase) [EC:1.14.19.6 1.14.19.22] | (RefSeq) delta(12)-acyl-lipid-desaturase-like	Biosynthesis of unsaturated fatty acids (ko01040);; Fatty acid metabolism (ko01212)	--	--	Fatty acid desaturase	Delta(12)-acyl-lipid-desaturase OS=Punica granatum OX=22663 GN=FAD12 PE=2 SV=2	I	Lipid transport and metabolism	hypothetical protein EJD97_008083 [Solanum chilense]	biological process: metabolic process (GO:0008152);; cellular component: cellular anatomical entity (GO:0110165);; molecular function: catalytic activity (GO:0003824)
PGSC0003DMG400015318	Metallothionein	562.666	10376	448.342	8036	535.901	10648	258.458	4437	267.269	4408	312.017	5888	3.57e-10	-1.08862	down	--	--	Molecular Function: molecular_function (GO:0003674);; Molecular Function: binding (GO:0005488);; Molecular Function: copper ion binding (GO:0005507);; Biological Process: cellular ion homeostasis (GO:0006873);; Biological Process: cellular metal ion homeostasis (GO:0006875);; Biological Process: cellular copper ion homeostasis (GO:0006878);; Biological Process: biological_process (GO:0008150);; M…	--	--	--	--	--	Metallothionein-like protein type 3 OS=Malus domestica OX=3750 GN=MT2 PE=3 SV=1	R	General function prediction only	metallothionein [Solanum nigrum]	molecular function: binding (GO:0005488);; biological process: cellular process (GO:0009987);; biological process: biological regulation (GO:0065007)
PGSC0003DMG400001066	Potassium channel	1.17355	169	1.30177	136	1.91343	292	3.65185	492	4.83521	610	5.93155	870	4.03e-06	1.62836	up	[T]	Signal transduction mechanisms	Molecular Function: voltage-gated potassium channel activity (GO:0005249);; Cellular Component: integral component of membrane (GO:0016021);; Biological Process: regulation of ion transmembrane transport (GO:0034765);;	K21867|0.0e+00|sot:102581965|K21867 potassium channel | (RefSeq) potassium channel AKT1-like	--	[PT]	Inorganic ion transport and metabolism;; Signal transduction mechanisms	Ion transport protein	Potassium channel AKT1 OS=Arabidopsis thaliana OX=3702 GN=AKT1 PE=1 SV=2	P	Inorganic ion transport and metabolism	potassium channel AKT1-like [Solanum tuberosum]	molecular function: transporter activity (GO:0005215);; biological process: cellular process (GO:0009987);; biological process: localization (GO:0051179);; cellular component: cellular anatomical entity (GO:0110165);; biological process: biological regulation (GO:0065007)
PGSC0003DMG400010499	Stress-induced receptor-like kinase	0.463345	14	0.483516	14	1.77382	55	2.74198	74	4.74842	123	6.68826	197	0.00279149	2.16776	up	--	--	Molecular Function: polysaccharide binding (GO:0030247);;	--	--	--	--	Wall-associated receptor kinase galacturonan-binding	--	T	Signal transduction mechanisms	PREDICTED: uncharacterized protein LOC102581848 [Solanum tuberosum]	molecular function: binding (GO:0005488)
PGSC0003DMG400010019	Autoinhibited calcium ATPase	2.20796	76	2.47093	77	3.08095	103	6.54669	225	6.28702	188	5.3984	185	1.99e-05	1.13069	up	[P]	Inorganic ion transport and metabolism	Molecular Function: nucleotide binding (GO:0000166);; Cellular Component: integral component of membrane (GO:0016021);;	K01537|0.0e+00|sot:107060264|K01537 P-type Ca2+ transporter type 2C [EC:7.2.2.10] | (RefSeq) calcium-transporting ATPase 12, plasma membrane-type-like	--	[P]	Inorganic ion transport and metabolism	Cation transporting ATPase, C-terminus	Calcium-transporting ATPase 9, plasma membrane-type OS=Arabidopsis thaliana OX=3702 GN=ACA9 PE=2 SV=2	P	Inorganic ion transport and metabolism	PREDICTED: calcium-transporting ATPase 12, plasma membrane-type-like [Solanum tuberosum]	molecular function: binding (GO:0005488);; cellular component: cellular anatomical entity (GO:0110165)
PGSC0003DMG400009783	Proline-rich cell wall protein	3.85368	182	7.19345	330	3.02849	154	2.06691	91	1.43557	61	2.20022	107	0.00133823	-1.48996	down	--	--	Cellular Component: cellular_component (GO:0005575);; Cellular Component: membrane (GO:0016020);; Cellular Component: intrinsic component of membrane (GO:0031224);; Cellular Component: anchored component of membrane (GO:0031225);; Cellular Component: obsolete membrane part (GO:0044425);;	--	--	--	--	--	--	--	--	PREDICTED: vegetative cell wall protein gp1-like [Solanum tuberosum]	cellular component: cellular anatomical entity (GO:0110165)
PGSC0003DMG400007331	Acetylglucosaminyltransferase	0.587093	46	0.250703	20	0.683122	56	1.69844	121	1.2812	89	1.81624	142	0.00415859	1.42963	up	--	--	Cellular Component: membrane (GO:0016020);;	K20891|1.3e-76|ppp:112294455|K20891 beta-glucuronosyltransferase [EC:2.4.1.-] | (RefSeq) beta-glucuronosyltransferase GlcAT14B-like	--	[G]	Carbohydrate transport and metabolism	Core-2/I-Branching enzyme	Beta-glucuronosyltransferase GlcAT14A OS=Arabidopsis thaliana OX=3702 GN=GLCAT14A PE=2 SV=1	G	Carbohydrate transport and metabolism	PREDICTED: beta-glucuronosyltransferase GlcAT14C-like [Solanum tuberosum]	cellular component: cellular anatomical entity (GO:0110165)
PGSC0003DMG400025192	Dehydration-responsive protein RD22	11.0225	547	15.8084	762	17.2114	920	5.20548	241	3.63862	162	3.05043	155	2.43e-12	-2.08381	down	--	--	--	--	--	--	--	BURP domain	BURP domain protein USPL1 OS=Arabidopsis thaliana OX=3702 GN=USPL1 PE=2 SV=1	R	General function prediction only	PREDICTED: BURP domain-containing protein 5-like [Solanum tuberosum]	--
PGSC0003DMG400015452	Protein ariadne-1	2.53213	241	2.23299	206	3.49608	358	7.78551	688	6.75091	573	7.01309	682	1.09e-06	1.17962	up	--	--	Molecular Function: ubiquitin-protein transferase activity (GO:0004842);; Molecular Function: metal ion binding (GO:0046872);;	K11968|1.3e-312|sot:102598785|K11968 ariadne-1 [EC:2.3.2.31] | (RefSeq) probable E3 ubiquitin-protein ligase ARI2	--	[O]	Posttranslational modification, protein turnover, chaperones	IBR domain, a half RING-finger domain	Probable E3 ubiquitin-protein ligase ARI1 OS=Arabidopsis thaliana OX=3702 GN=ARI1 PE=2 SV=1	O	Posttranslational modification, protein turnover, chaperones	PREDICTED: probable E3 ubiquitin-protein ligase ARI2 [Solanum tuberosum]	molecular function: catalytic activity (GO:0003824);; molecular function: binding (GO:0005488)
PGSC0003DMG400031110	Conserved gene of unknown function	28.693	1525	33.56	1753	23.8107	1374	10.6694	523	22.9717	1091	15.8492	877	0.00353493	-1.01057	down	[I]	Lipid transport and metabolism	Molecular Function: hydrolase activity, acting on ester bonds (GO:0016788);;	--	--	--	--	PGAP1-like protein	--	S	Function unknown	PREDICTED: uncharacterized protein LOC102585322 [Solanum tuberosum]	molecular function: catalytic activity (GO:0003824)
PGSC0003DMG400004311	9-cis-epoxycarotenoid dioxygenase	0.435751	29	0.159694	11	0.430726	31	4.20244	257	2.93365	173	2.97118	200	5.77e-12	3.05645	up	[Q]	Secondary metabolites biosynthesis, transport and catabolism	Molecular Function: oxidoreductase activity, acting on single donors with incorporation of molecular oxygen, incorporation of two atoms of oxygen (GO:0016702);; Molecular Function: metal ion binding (GO:0046872);;	K00465|7.1e-57|olu:OSTLU_119472|K00465 carotenoid 9,10(9',10')-cleavage dioxygenase 1 [EC:1.13.11.-] | (RefSeq) Ccd-Arp; Carotenoid dioxygenase plastidic fusion protein, putative	--	[Q]	Secondary metabolites biosynthesis, transport and catabolism	Retinal pigment epithelial membrane protein	Carotenoid 9,10(9',10')-cleavage dioxygenase 1 OS=Pisum sativum OX=3888 GN=CCD1 PE=2 SV=1	Q	Secondary metabolites biosynthesis, transport and catabolism	PREDICTED: carotenoid 9,10(9',10')-cleavage dioxygenase 1-like [Solanum tuberosum]	molecular function: catalytic activity (GO:0003824);; biological process: metabolic process (GO:0008152);; molecular function: binding (GO:0005488)
PGSC0003DMG400001096	Transporter	2.66769	196	2.13565	153	3.162	250	6.63932	454	7.02873	461	7.00134	526	7.71e-08	1.16911	up	[G]	Carbohydrate transport and metabolism	Cellular Component: integral component of membrane (GO:0016021);;	--	--	--	--	BT1 family	Probable folate-biopterin transporter 4 OS=Arabidopsis thaliana OX=3702 GN=At5g54860 PE=2 SV=1	R	General function prediction only	PREDICTED: probable folate-biopterin transporter 4 [Solanum tuberosum]	cellular component: cellular anatomical entity (GO:0110165)
PGSC0003DMG400011792	ATP binding protein	4.32809	387	2.11151	184	5.01769	483	30.5272	2536	27.5632	2199	22.9794	2098	5.98e-14	2.61223	up	[M]	Cell wall/membrane/envelope biogenesis	Molecular Function: protein kinase activity (GO:0004672);; Molecular Function: calcium ion binding (GO:0005509);; Molecular Function: ATP binding (GO:0005524);; Cellular Component: integral component of membrane (GO:0016021);; Molecular Function: polysaccharide binding (GO:0030247);;	K23544|7.1e-110|brp:103842861|K23544 serine incorporator 1/3 | (RefSeq) serine incorporator 3	--	--	--	Protein kinase domain	Wall-associated receptor kinase 2 OS=Arabidopsis thaliana OX=3702 GN=WAK2 PE=1 SV=1	T	Signal transduction mechanisms	PREDICTED: wall-associated receptor kinase 2-like [Solanum tuberosum]	molecular function: catalytic activity (GO:0003824);; biological process: metabolic process (GO:0008152);; biological process: cellular process (GO:0009987);; molecular function: binding (GO:0005488);; cellular component: cellular anatomical entity (GO:0110165)
PGSC0003DMG400011136	Ubiquitin carboxyl-terminal hydrolase	100.314	12082	94.5656	11070	123.279	15998	70.8138	7939	44.0217	4741	55.7366	6869	8.79e-06	-1.09866	down	[O]	Posttranslational modification, protein turnover, chaperones	Biological Process: ubiquitin-dependent protein catabolic process (GO:0006511);; Biological Process: protein deubiquitination (GO:0016579);; Molecular Function: thiol-dependent ubiquitinyl hydrolase activity (GO:0036459);;	K11855|0.0e+00|sot:102589967|K11855 ubiquitin carboxyl-terminal hydrolase 36/42 [EC:3.4.19.12] | (RefSeq) ubiquitin carboxyl-terminal hydrolase 23	--	[O]	Posttranslational modification, protein turnover, chaperones	Ubiquitin carboxyl-terminal hydrolase	Ubiquitin carboxyl-terminal hydrolase 23 OS=Arabidopsis thaliana OX=3702 GN=UBP23 PE=2 SV=2	O	Posttranslational modification, protein turnover, chaperones	PREDICTED: ubiquitin carboxyl-terminal hydrolase 23 [Solanum tuberosum]	biological process: metabolic process (GO:0008152);; biological process: cellular process (GO:0009987);; molecular function: catalytic activity (GO:0003824)
PGSC0003DMG400014509	BURP domain-containing protein	306.959	14572	344.886	15913	344.068	17598	150.392	6646	172.796	7335	210.556	10228	3.89e-10	-1.10024	down	--	--	Cellular Component: endosome (GO:0005768);; Cellular Component: trans-Golgi network (GO:0005802);; Biological Process: response to salt stress (GO:0009651);;	K12472|3.1e-31|cqi:110701739|K12472 epidermal growth factor receptor substrate 15 | (RefSeq) GATA zinc finger domain-containing protein 14-like	Endocytosis (ko04144)	--	--	BURP domain	BURP domain protein RD22 OS=Arabidopsis thaliana OX=3702 GN=RD22 PE=2 SV=1	R	General function prediction only	BURP domain-containing protein precursor [Solanum tuberosum]	cellular component: intracellular (GO:0005622);; cellular component: cellular anatomical entity (GO:0110165);; biological process: response to stimulus (GO:0050896)
PGSC0003DMG400024249	Gibberellin 20-oxidase-1	42.9829	2648	53.9252	3228	42.0588	2791	23.8153	1366	21.6229	1191	15.661	987	2.83e-10	-1.38853	down	[Q]	Secondary metabolites biosynthesis, transport and catabolism	Molecular Function: oxidoreductase activity (GO:0016491);; Molecular Function: metal ion binding (GO:0046872);;	K05282|1.0e-226|sot:102584697|K05282 gibberellin-44 dioxygenase [EC:1.14.11.12] | (RefSeq) ga20ox1; gibberellin 20 oxidase 1-D	Diterpenoid biosynthesis (ko00904)	[QR]	Secondary metabolites biosynthesis, transport and catabolism;; General function prediction only	2OG-Fe(II) oxygenase superfamily	Gibberellin 20 oxidase 1 OS=Arabidopsis thaliana OX=3702 GN=GA20OX1 PE=2 SV=2	Q	Secondary metabolites biosynthesis, transport and catabolism	PREDICTED: gibberellin 20 oxidase 1-D [Solanum tuberosum]	molecular function: catalytic activity (GO:0003824);; molecular function: binding (GO:0005488)
PGSC0003DMG402023705	E3 ubiquitin-protein ligase SINAT2	0.229118	9	0.161139	7	0.555355	24	1.22838	45	1.97048	69	2.06611	83	0.000652328	2.21626	up	--	--	Biological Process: ubiquitin-dependent protein catabolic process (GO:0006511);; Biological Process: multicellular organism development (GO:0007275);; Molecular Function: zinc ion binding (GO:0008270);; Cellular Component: host cell nucleus (GO:0042025);;	K04506|1.9e-149|sot:102590784|K04506 E3 ubiquitin-protein ligase SIAH1 [EC:2.3.2.27] | (RefSeq) E3 ubiquitin-protein ligase SINAT2-like	Ubiquitin mediated proteolysis (ko04120)	[R]	General function prediction only	Seven in absentia protein family	E3 ubiquitin-protein ligase SINAT2 OS=Arabidopsis thaliana OX=3702 GN=SINAT2 PE=1 SV=1	O	Posttranslational modification, protein turnover, chaperones	PREDICTED: E3 ubiquitin-protein ligase SINAT2-like [Solanum tuberosum]	biological process: metabolic process (GO:0008152);; biological process: cellular process (GO:0009987);; biological process: multicellular organismal process (GO:0032501);; biological process: developmental process (GO:0032502);; molecular function: binding (GO:0005488);; cellular component: cellular anatomical entity (GO:0110165)
PGSC0003DMG400027892	Xylem serine proteinase 1	4.80454	457	7.69288	711	4.65021	476	2.20826	196	2.0956	178	1.94674	190	1.86e-09	-1.65307	down	[O]	Posttranslational modification, protein turnover, chaperones	Molecular Function: serine-type endopeptidase activity (GO:0004252);; Cellular Component: cell wall (GO:0005618);; Cellular Component: Golgi apparatus (GO:0005794);; Cellular Component: plasmodesma (GO:0009506);;	K15333|4.3e-83|nsy:104224633|K15333 tRNA guanosine-2'-O-methyltransferase [EC:2.1.1.34] | (RefSeq) uncharacterized protein LOC104224633	--	--	--	Subtilase family	Subtilisin-like protease SBT1.8 OS=Arabidopsis thaliana OX=3702 GN=SBT1.8 PE=1 SV=1	O	Posttranslational modification, protein turnover, chaperones	PREDICTED: subtilisin-like protease SBT1.7 [Solanum tuberosum]	molecular function: catalytic activity (GO:0003824);; biological process: metabolic process (GO:0008152);; cellular component: cellular anatomical entity (GO:0110165);; cellular component: intracellular (GO:0005622)
PGSC0003DMG400016637	RING-H2 finger protein ATL3C	9.59728	1163	8.72769	1028	8.07108	1054	4.26771	482	3.77976	410	4.3981	546	1.36e-14	-1.28586	down	--	--	Cellular Component: integral component of membrane (GO:0016021);;	K19040|1.2e-109|sot:102581573|K19040 E3 ubiquitin-protein ligase ATL10/75/76/77/78 [EC:2.3.2.27] | (RefSeq) RING-H2 finger protein ATL74-like	--	[O]	Posttranslational modification, protein turnover, chaperones	Ring finger domain	RING-H2 finger protein ATL72 OS=Arabidopsis thaliana OX=3702 GN=ATL72 PE=2 SV=1	O	Posttranslational modification, protein turnover, chaperones	PREDICTED: RING-H2 finger protein ATL74-like [Solanum tuberosum]	cellular component: cellular anatomical entity (GO:0110165)
PGSC0003DMG400008372	VQ motif family protein	5.39935	163	1.82281	56	14.2439	429	32.2841	858	33.2126	856	34.9917	1043	0.00197472	2.02744	up	--	--	Biological Process: positive regulation of DNA-binding transcription factor activity (GO:0051091);;	--	--	--	--	VQ motif	Sigma factor binding protein 1, chloroplastic OS=Arabidopsis thaliana OX=3702 GN=SIB1 PE=1 SV=1	S	Function unknown	PREDICTED: uncharacterized protein LOC102588850 [Solanum tuberosum]	biological process: biological regulation (GO:0065007)
PGSC0003DMG400019363	Ribosome-recycling factor, chloroplastic	125.443	5761	130.541	5827	117.357	5807	62.4998	2672	78.0293	3205	70.6146	3319	1.1e-14	-1.02651	down	[J]	Translation, ribosomal structure and biogenesis	Molecular Function: copper ion binding (GO:0005507);; Cellular Component: chloroplast stroma (GO:0009570);; Cellular Component: thylakoid (GO:0009579);; Biological Process: chloroplast organization (GO:0009658);; Biological Process: embryo development ending in seed dormancy (GO:0009793);; Biological Process: defense response to fungus, incompatible interaction (GO:0009817);; Biological Process: …	K02838|1.7e-140|sot:102588362|K02838 ribosome recycling factor | (RefSeq) ribosome-recycling factor, chloroplastic	--	[J]	Translation, ribosomal structure and biogenesis	Ribosome recycling factor	Ribosome-recycling factor, chloroplastic OS=Spinacia oleracea OX=3562 GN=RRF PE=1 SV=1	J	Translation, ribosomal structure and biogenesis	PREDICTED: ribosome-recycling factor, chloroplastic [Solanum tuberosum]	molecular function: binding (GO:0005488);; cellular component: intracellular (GO:0005622);; cellular component: cellular anatomical entity (GO:0110165);; biological process: cellular process (GO:0009987);; biological process: reproduction (GO:0000003);; biological process: reproductive process (GO:0022414);; biological process: multicellular organismal process (GO:0032501);; biological process: d…
PGSC0003DMG400011601	2,4-dienoyl-CoA reductase	100.508	3794	103.666	3804	90.5773	3684	12.0882	425	46.5226	1571	18.8195	727	1.04e-05	-2.14293	down	[IQR]	Lipid transport and metabolism;; Secondary metabolites biosynthesis, transport and catabolism;; General function prediction only	Molecular Function: oxidoreductase activity (GO:0016491);;	K00059|4.1e-28|sita:101776165|K00059 3-oxoacyl-[acyl-carrier protein] reductase [EC:1.1.1.100] | (RefSeq) 3-oxoacyl-[acyl-carrier-protein] reductase 4	Fatty acid biosynthesis (ko00061);; Biotin metabolism (ko00780);; Fatty acid metabolism (ko01212)	[R]	General function prediction only	short chain dehydrogenase	3-oxoacyl-[acyl-carrier-protein] reductase, chloroplastic OS=Cuphea lanceolata OX=3930 GN=CLKR27 PE=2 SV=1	Q	Secondary metabolites biosynthesis, transport and catabolism	PREDICTED: 3-oxoacyl-[acyl-carrier-protein] reductase FabG-like, partial [Solanum tuberosum]	molecular function: catalytic activity (GO:0003824)
PGSC0003DMG402031759	Phospholipase A1	272.502	12766	320.345	14637	200.894	10150	39.3677	1633	54.3928	2292	123.743	5657	4.23e-06	-2.11746	down	[I]	Lipid transport and metabolism	Biological Process: lipid metabolic process (GO:0006629);; Molecular Function: phospholipase A1 activity (GO:0008970);;	K16818|1.9e-50|han:110944370|K16818 phospholipase A1 [EC:3.1.1.32] | (RefSeq) phospholipase A(1) DAD1, chloroplastic-like	Glycerophospholipid metabolism (ko00564);; alpha-Linolenic acid metabolism (ko00592)	[I]	Lipid transport and metabolism	Lipase (class 3)	Phospholipase A1-IIgamma OS=Arabidopsis thaliana OX=3702 GN=DSEL PE=1 SV=1	S	Function unknown	PREDICTED: phospholipase A1-IIgamma-like [Solanum tuberosum]	biological process: metabolic process (GO:0008152);; molecular function: catalytic activity (GO:0003824)
NewGene_3779	--	17.2017	1222	14.5189	995	16.5373	1271	8.27222	584	7.4139	495	10.2457	741	6.99e-08	-1.04824	down	[G]	Carbohydrate transport and metabolism	Molecular Function: hydrolase activity, hydrolyzing O-glycosyl compounds (GO:0004553);; Biological Process: carbohydrate metabolic process (GO:0005975);;	K01193|1.21e-88|nau:109239083|K01193 beta-fructofuranosidase [EC:3.2.1.26] | (RefSeq) beta-fructofuranosidase, insoluble isoenzyme CWINV3-like	Galactose metabolism (ko00052);; Starch and sucrose metabolism (ko00500)	[G]	Carbohydrate transport and metabolism	Glycosyl hydrolases family 32 N-terminal domain	Beta-fructofuranosidase, insoluble isoenzyme CWINV3 OS=Arabidopsis thaliana OX=3702 GN=CWINV3 PE=1 SV=2	G	Carbohydrate transport and metabolism	PREDICTED: beta-fructofuranosidase, insoluble isoenzyme CWINV3-like [Nicotiana attenuata]	molecular function: catalytic activity (GO:0003824);; biological process: metabolic process (GO:0008152)
PGSC0003DMG400006461	GDSL-like Lipase/Acylhydrolase family protein	0.645968	33	4.36965	212	2.28239	123	0.122747	6	0.361429	17	0.863655	44	0.00723011	-2.59439	down	--	--	Molecular Function: hydrolase activity, acting on ester bonds (GO:0016788);;	K00679|3.3e-16|cic:CICLE_v10027727mg|K00679 phospholipid:diacylglycerol acyltransferase [EC:2.3.1.158] | (RefSeq) hypothetical protein	Glycerolipid metabolism (ko00561)	--	--	GDSL-like Lipase/Acylhydrolase	GDSL esterase/lipase At5g03980 OS=Arabidopsis thaliana OX=3702 GN=At5g03980 PE=2 SV=1	R	General function prediction only	PREDICTED: acetylajmalan esterase-like [Solanum tuberosum]	molecular function: catalytic activity (GO:0003824)
PGSC0003DMG400018435	NAC domain protein NAC2	63.3948	2962	47.0246	2162	28.5342	1452	207.166	9085	171.684	7262	118.889	5742	1.21e-05	1.63461	up	--	--	Molecular Function: DNA binding (GO:0003677);; Cellular Component: nucleus (GO:0005634);; Biological Process: regulation of transcription, DNA-templated (GO:0006355);;	K00521|1.2e-43|cmos:111447866|K00521 ferric-chelate reductase [EC:1.16.1.7] | (RefSeq) ferric reduction oxidase 7, chloroplastic-like	--	--	--	No apical meristem (NAM) protein	NAC domain-containing protein 1 OS=Solanum lycopersicum OX=4081 GN=NAP1 PE=2 SV=1	K	Transcription	NAC transcription factor 29-like [Solanum tuberosum]	molecular function: binding (GO:0005488);; cellular component: intracellular (GO:0005622);; cellular component: cellular anatomical entity (GO:0110165);; biological process: biological regulation (GO:0065007)
PGSC0003DMG400010043	Conserved gene of unknown function	1.28316	88	1.50154	96	1.72131	126	0.579274	41	0.483127	24	0.854419	59	0.00104204	-1.43176	down	--	--	Cellular Component: integral component of membrane (GO:0016021);;	K23678|1.2e-198|sot:102581565|K23678 solute carrier family 66 (lysosomal lysine-arginine transporter), member 1 | (RefSeq) probable vacuolar amino acid transporter YPQ2	--	[S]	Function unknown	PQ loop repeat	--	S	Function unknown	hypothetical protein EJD97_001731 [Solanum chilense]	cellular component: cellular anatomical entity (GO:0110165)
PGSC0003DMG400009536	Transferase, transferring glycosyl groups	4.684	463	7.52536	722	4.98617	530	2.02947	187	2.49762	221	1.79274	181	2.38e-09	-1.64436	down	[N]	Cell motility	Cellular Component: integral component of membrane (GO:0016021);;	K20887|2.2e-272|tcc:18600709|K20887 xyloglucan glycosyltransferase 4 [EC:2.4.1.-] | (RefSeq) xyloglucan glycosyltransferase 4	--	--	--	Glycosyl transferase family group 2	Probable xyloglucan glycosyltransferase 5 OS=Arabidopsis thaliana OX=3702 GN=CSLC5 PE=1 SV=1	R	General function prediction only	PREDICTED: probable xyloglucan glycosyltransferase 5 [Solanum tuberosum]	cellular component: cellular anatomical entity (GO:0110165)
PGSC0003DMG400028190	Cytochrome P450	1.94903	111	2.7	138	2.13211	114	0.589036	30	0.409402	22	0.506875	31	5.06e-11	-2.23891	down	[QV]	Secondary metabolites biosynthesis, transport and catabolism;; Defense mechanisms	Molecular Function: monooxygenase activity (GO:0004497);; Molecular Function: iron ion binding (GO:0005506);; Cellular Component: integral component of membrane (GO:0016021);; Molecular Function: oxidoreductase activity, acting on paired donors, with incorporation or reduction of molecular oxygen (GO:0016705);; Molecular Function: heme binding (GO:0020037);;	K15405|3.5e-113|ath:AT1G57750|K15405 midchain alkane hydroxylase | (RefSeq) CYP96A15; cytochrome P450, family 96, subfamily A, polypeptide 15	Cutin, suberine and wax biosynthesis (ko00073)	[QI]	Secondary metabolites biosynthesis, transport and catabolism;; Lipid transport and metabolism	Cytochrome P450	Alkane hydroxylase MAH1 OS=Arabidopsis thaliana OX=3702 GN=CYP96A15 PE=2 SV=1	Q	Secondary metabolites biosynthesis, transport and catabolism	PREDICTED: alkane hydroxylase MAH1-like [Solanum tuberosum]	molecular function: catalytic activity (GO:0003824);; biological process: metabolic process (GO:0008152);; molecular function: binding (GO:0005488);; cellular component: cellular anatomical entity (GO:0110165)
PGSC0003DMG400014717	Hcr2-0A	0.350104	30	0.420121	35	0.681035	62	1.6673	131	2.09699	159	1.83233	159	2.06e-06	1.7344	up	--	--	Cellular Component: integral component of membrane (GO:0016021);;	K03131|5.5e-09|ghi:107956070|K03131 transcription initiation factor TFIID subunit 6 | (RefSeq) transcription initiation factor TFIID subunit 6b-like	Basal transcription factors (ko03022)	--	--	Leucine rich repeat	Receptor-like protein Cf-9 homolog OS=Solanum lycopersicum OX=4081 GN=HCR9-0 PE=2 SV=2	T	Signal transduction mechanisms	PREDICTED: probable LRR receptor-like serine/threonine-protein kinase At4g08850 [Solanum tuberosum]	cellular component: cellular anatomical entity (GO:0110165)
PGSC0003DMG400033142	Beta-fructofuranosidase, cell wall isozyme	0.39466	28	0.364594	25	0.81639	63	3.72252	244	7.53422	474	4.59932	332	1.46e-11	3.10547	up	[G]	Carbohydrate transport and metabolism	Molecular Function: hydrolase activity, hydrolyzing O-glycosyl compounds (GO:0004553);; Biological Process: carbohydrate metabolic process (GO:0005975);;	K01193|2.9e-301|sot:102604100|K01193 beta-fructofuranosidase [EC:3.2.1.26] | (RefSeq) beta-fructofuranosidase, insoluble isoenzyme CWINV3-like	Galactose metabolism (ko00052);; Starch and sucrose metabolism (ko00500)	[G]	Carbohydrate transport and metabolism	Glycosyl hydrolases family 32 N-terminal domain	Beta-fructofuranosidase, insoluble isoenzyme CWINV3 OS=Arabidopsis thaliana OX=3702 GN=CWINV3 PE=1 SV=2	G	Carbohydrate transport and metabolism	PREDICTED: beta-fructofuranosidase, insoluble isoenzyme CWINV3-like [Solanum tuberosum]	molecular function: catalytic activity (GO:0003824);; biological process: metabolic process (GO:0008152)
PGSC0003DMG400019276	S-locus-specific glycoprotein S6	2.27252	242	2.3264	240	2.58813	293	4.83156	473	7.94544	745	6.24983	680	1.26e-06	1.19279	up	--		Molecular Function: protein serine/threonine kinase activity (GO:0004674);; Molecular Function: ATP binding (GO:0005524);; Cellular Component: integral component of membrane (GO:0016021);; Biological Process: recognition of pollen (GO:0048544);;	K24104|5.1e-78|thj:104799061|K24104 GPN-loop GTPase | (RefSeq) LOW QUALITY PROTEIN: uncharacterized protein LOC104799061	--	--	--	Protein tyrosine and serine/threonine kinase	G-type lectin S-receptor-like serine/threonine-protein kinase At4g27290 OS=Arabidopsis thaliana OX=3702 GN=At4g27290 PE=3 SV=4	T	Signal transduction mechanisms	G-type lectin S-receptor-like serine/threonine-protein kinase At4g27290 isoform X2 [Solanum pennellii]	molecular function: catalytic activity (GO:0003824);; biological process: metabolic process (GO:0008152);; biological process: cellular process (GO:0009987);; molecular function: binding (GO:0005488);; cellular component: cellular anatomical entity (GO:0110165);; biological process: reproduction (GO:0000003);; biological process: reproductive process (GO:0022414)
PGSC0003DMG400037662	Conserved gene of unknown function	0.543195	27	0.839512	41	0.653017	35	1.64454	76	3.54841	158	3.21828	164	8.46e-05	1.84079	up	--	--	Molecular Function: protein binding (GO:0005515);;	K13466|1.5e-14|tcc:18605675|K13466 EIX receptor 1/2 | (RefSeq) probable LRR receptor-like serine/threonine-protein kinase At4g36180	Plant-pathogen interaction (ko04626)	[R]	General function prediction only	Leucine rich repeat	Receptor-like protein 6 OS=Arabidopsis thaliana OX=3702 GN=RLP6 PE=3 SV=1	S	Function unknown	PREDICTED: receptor-like protein 12 [Solanum tuberosum]	molecular function: binding (GO:0005488)
PGSC0003DMG400026220	Major pollen allergen Ory s 1	1.63691	57	1.02014	33	1.16628	40	7.48644	233	10.1278	311	4.04309	144	9.28e-07	2.31236	up	--	--	Cellular Component: extracellular region (GO:0005576);;	K20628|1.7e-28|mcha:111016782|K20628 expansin | (RefSeq) expansin-B3-like	--	--	--	Expansin C-terminal domain	Expansin-like B1 OS=Arabidopsis thaliana OX=3702 GN=EXLB1 PE=2 SV=2	R	General function prediction only	PREDICTED: expansin-like B1 [Solanum tuberosum]	cellular component: cellular anatomical entity (GO:0110165)
PGSC0003DMG400017034	Curculin-like (mannose-binding) lectin family protein / PAN domain-containing protein	0.70527	55	1.11879	85	0.666378	56	0.291109	21	0.446331	31	0.224078	18	0.00220504	-1.58626	down	--	--	Cellular Component: integral component of membrane (GO:0016021);;	K13420|3.7e-13|mesc:110601988|K13420 LRR receptor-like serine/threonine-protein kinase FLS2 [EC:2.7.11.1] | (RefSeq) LRR receptor-like serine/threonine-protein kinase FLS2	MAPK signaling pathway - plant (ko04016);; Plant-pathogen interaction (ko04626)	--	--	--	G-type lectin S-receptor-like serine/threonine-protein kinase At5g35370 OS=Arabidopsis thaliana OX=3702 GN=At5g35370 PE=2 SV=2	R	General function prediction only	G-type lectin S-receptor-like serine/threonine-protein kinase SD2-5 isoform X1 [Solanum pennellii]	cellular component: cellular anatomical entity (GO:0110165)
PGSC0003DMG400003343	Kinase	2.10787	175	2.61807	212	2.29026	207	6.46186	503	6.27405	463	4.52612	380	5.99e-06	1.08513	up	[T]	Signal transduction mechanisms	Molecular Function: protein kinase activity (GO:0004672);; Molecular Function: ATP binding (GO:0005524);; Cellular Component: integral component of membrane (GO:0016021);;	K23544|1.6e-71|brp:103842861|K23544 serine incorporator 1/3 | (RefSeq) serine incorporator 3	--	[T]	Signal transduction mechanisms	Protein kinase domain	Wall-associated receptor kinase-like 14 OS=Arabidopsis thaliana OX=3702 GN=WAKL14 PE=2 SV=2	T	Signal transduction mechanisms	PREDICTED: wall-associated receptor kinase-like 14 [Solanum tuberosum]	molecular function: catalytic activity (GO:0003824);; biological process: metabolic process (GO:0008152);; biological process: cellular process (GO:0009987);; molecular function: binding (GO:0005488);; cellular component: cellular anatomical entity (GO:0110165)
PGSC0003DMG400021008	LRR receptor-like serine/threonine-protein kinase	1.23087	153	2.42072	291	1.10232	147	0.439177	51	0.433961	48	0.393467	50	7.48e-07	-2.10235	down	[M]	Cell wall/membrane/envelope biogenesis	Molecular Function: protein kinase activity (GO:0004672);; Molecular Function: ATP binding (GO:0005524);; Cellular Component: integral component of membrane (GO:0016021);;	K20359|2.7e-35|eus:EUTSA_v10006389mg|K20359 PRA1 family protein 1 | (RefSeq) hypothetical protein	--	--	--	Leucine rich repeat	LRR receptor-like serine/threonine-protein kinase GHR1 OS=Arabidopsis thaliana OX=3702 GN=GHR1 PE=1 SV=2	T	Signal transduction mechanisms	PREDICTED: probable LRR receptor-like serine/threonine-protein kinase At4g20940 [Solanum tuberosum]	molecular function: catalytic activity (GO:0003824);; biological process: metabolic process (GO:0008152);; biological process: cellular process (GO:0009987);; molecular function: binding (GO:0005488);; cellular component: cellular anatomical entity (GO:0110165)
PGSC0003DMG400006652	Hcr9-OR2A	0.354633	21	0.384385	22	0.708997	44	1.21598	65	3.1925	163	5.21617	304	0.000163608	2.50254	up	--	--	Cellular Component: integral component of membrane (GO:0016021);;	K03131|1.8e-16|ghi:107956070|K03131 transcription initiation factor TFIID subunit 6 | (RefSeq) transcription initiation factor TFIID subunit 6b-like	Basal transcription factors (ko03022)	[R]	General function prediction only	Leucine rich repeat	Receptor-like protein 34 OS=Arabidopsis thaliana OX=3702 GN=RLP34 PE=2 SV=1	S	Function unknown	PREDICTED: receptor-like protein 12 [Solanum tuberosum]	cellular component: cellular anatomical entity (GO:0110165)
PGSC0003DMG400029579	Thioredoxin domain-containing protein	2.74136	171	2.88453	175	1.97904	133	1.243	72	1.25554	70	1.78682	114	0.00342302	-1.02806	down	--	--	Molecular Function: calmodulin binding (GO:0005516);;	--	--	--	--	Plant calmodulin-binding domain	--	S	Function unknown	PREDICTED: TNF receptor-associated factor family protein DDB_G0272098 [Solanum tuberosum]	molecular function: binding (GO:0005488)
PGSC0003DMG400000028	Conserved gene of unknown function	0.540436	36	0.181074	15	0.736507	49	1.18861	70	4.31438	237	2.74018	175	0.00113685	2.18417	up	--	--	--	--	--	[R]	General function prediction only	Glycosyl transferase family 90	--	S	Function unknown	unnamed protein product [Coffea canephora]	--
PGSC0003DMG401024510	Enolase	2.83938	206	2.76352	198	3.36946	267	11.2128	767	14.5215	951	7.91908	596	8.81e-10	1.70172	up	[G]	Carbohydrate transport and metabolism	Cellular Component: phosphopyruvate hydratase complex (GO:0000015);; Molecular Function: magnesium ion binding (GO:0000287);; Molecular Function: phosphopyruvate hydratase activity (GO:0004634);; Biological Process: glycolytic process (GO:0006096);;	K01689|3.2e-273|sot:102602244|K01689 enolase [EC:4.2.1.11] | (RefSeq) enolase 1, chloroplastic	Glycolysis / Gluconeogenesis (ko00010);; Carbon metabolism (ko01200);; Biosynthesis of amino acids (ko01230);; RNA degradation (ko03018)	[G]	Carbohydrate transport and metabolism	Enolase, C-terminal TIM barrel domain	Enolase 1, chloroplastic OS=Arabidopsis thaliana OX=3702 GN=ENO1 PE=1 SV=1	G	Carbohydrate transport and metabolism	PREDICTED: enolase 1, chloroplastic [Solanum tuberosum]	cellular component: protein-containing complex (GO:0032991);; molecular function: binding (GO:0005488);; molecular function: catalytic activity (GO:0003824);; biological process: metabolic process (GO:0008152);; biological process: cellular process (GO:0009987)
PGSC0003DMG402004425	Cc-nbs-lrr resistance protein	0.602919	77	0.506035	63	1.06754	146	1.91485	223	2.4512	278	1.99162	259	0.00048312	1.32951	up	--	--	Molecular Function: ADP binding (GO:0043531);;	K15078|3.7e-49|tcc:18614561|K15078 structure-specific endonuclease subunit SLX1 [EC:3.6.1.-] | (RefSeq) putative disease resistance protein RGA3	--	[T]	Signal transduction mechanisms	NB-ARC domain	Putative disease resistance protein At1g50180 OS=Arabidopsis thaliana OX=3702 GN=At1g50180 PE=3 SV=2	T	Signal transduction mechanisms	PREDICTED: putative disease resistance protein RGA3 [Solanum tuberosum]	molecular function: binding (GO:0005488)
PGSC0003DMG402024077	Conserved gene of unknown function	0.840069	55	0.965993	68	0.983288	82	3.50258	253	4.18426	291	4.01487	320	2.37e-17	1.97546	up	[J]	Translation, ribosomal structure and biogenesis	--	K10706|2.7e-156|vvi:100262126|K10706 senataxin [EC:3.6.4.-] | (RefSeq) uncharacterized LOC100262126	--	[A]	RNA processing and modification	AAA domain	Regulator of nonsense transcripts 1 homolog OS=Arabidopsis thaliana OX=3702 GN=UPF1 PE=1 SV=2	L	Replication, recombination and repair	hypothetical protein BC332_10328 [Capsicum chinense]	--
PGSC0003DMG400029572	Conserved gene of unknown function	0.705354	84	0.573645	66	0.976487	124	4.75616	522	3.5415	374	2.24124	271	3.35e-07	2.01438	up	--	--	Cellular Component: integral component of membrane (GO:0016021);;	K13466|6.4e-15|jre:108979830|K13466 EIX receptor 1/2 | (RefSeq) receptor-like protein EIX2 isoform X1	Plant-pathogen interaction (ko04626)	[R]	General function prediction only	Leucine rich repeat	Receptor-like protein 32 OS=Arabidopsis thaliana OX=3702 GN=RLP32 PE=2 SV=1	S	Function unknown	PREDICTED: receptor-like protein 12 [Solanum tuberosum]	cellular component: cellular anatomical entity (GO:0110165)
PGSC0003DMG401013782	Transcription factor	0.988935	60	2.13024	124	1.25254	81	0.341522	20	0.180149	11	0.285745	18	1.35e-06	-2.54544	down	--	--	Molecular Function: DNA binding (GO:0003677);; Molecular Function: DNA-binding transcription factor activity (GO:0003700);; Cellular Component: nucleus (GO:0005634);;	K09285|1.2e-162|sot:102589729|K09285 AP2-like factor, ANT lineage | (RefSeq) AP2-like ethylene-responsive transcription factor AIL5	--	--	--	AP2 domain	AP2-like ethylene-responsive transcription factor AIL5 OS=Arabidopsis thaliana OX=3702 GN=AIL5 PE=2 SV=2	K	Transcription	PREDICTED: AP2-like ethylene-responsive transcription factor AIL5 [Solanum tuberosum]	molecular function: binding (GO:0005488);; molecular function: transcription regulator activity (GO:0140110);; cellular component: intracellular (GO:0005622);; cellular component: cellular anatomical entity (GO:0110165)
PGSC0003DMG400008089	Cyclic nucleotide-gated ion channel 15	3.56327	338	3.38212	309	4.33657	443	6.2884	555	9.19876	769	11.247	1080	0.000464864	1.03333	up	[T]	Signal transduction mechanisms	Molecular Function: ion channel activity (GO:0005216);; Cellular Component: integral component of membrane (GO:0016021);;	K05391|0.0e+00|sot:102583901|K05391 cyclic nucleotide gated channel, plant | (RefSeq) putative cyclic nucleotide-gated ion channel 15	Plant-pathogen interaction (ko04626)	[PT]	Inorganic ion transport and metabolism;; Signal transduction mechanisms	Ion transport protein	Protein CNGC15c OS=Medicago truncatula OX=3880 GN=CNGC15C PE=1 SV=1	P	Inorganic ion transport and metabolism	PREDICTED: putative cyclic nucleotide-gated ion channel 15 [Solanum tuberosum]	molecular function: transporter activity (GO:0005215);; biological process: cellular process (GO:0009987);; biological process: localization (GO:0051179);; cellular component: cellular anatomical entity (GO:0110165)
PGSC0003DMG400010764	Glutaredoxin	38.3809	924	35.4696	830	40.9783	1063	19.9425	447	13.7835	297	12.4238	306	4.84e-10	-1.51781	down	--	--	Molecular Function: electron transfer activity (GO:0009055);; Molecular Function: protein disulfide oxidoreductase activity (GO:0015035);;	K03676|9.8e-52|sot:107060512|K03676 glutaredoxin 3 | (RefSeq) monothiol glutaredoxin-S1-like	--	[O]	Posttranslational modification, protein turnover, chaperones	Glutaredoxin	Monothiol glutaredoxin-S2 OS=Arabidopsis thaliana OX=3702 GN=GRXS2 PE=3 SV=1	O	Posttranslational modification, protein turnover, chaperones	PREDICTED: monothiol glutaredoxin-S1-like [Solanum tuberosum]	molecular function: catalytic activity (GO:0003824);; biological process: metabolic process (GO:0008152)
PGSC0003DMG400000296	Ceramide glucosyltransferase	2.77027	213	4.39577	329	3.16657	265	1.50791	107	2.48119	169	1.9732	152	0.00203197	-1.01956	down	[N]	Cell motility	Cellular Component: integral component of membrane (GO:0016021);; Molecular Function: transferase activity, transferring glycosyl groups (GO:0016757);;	--	--	[IM]	Lipid transport and metabolism;; Cell wall/membrane/envelope biogenesis	Glycosyl transferase family 21	--	IM	Lipid transport and metabolism;; Cell wall/membrane/envelope biogenesis	PREDICTED: uncharacterized protein LOC102605099 isoform X1 [Solanum tuberosum]	cellular component: cellular anatomical entity (GO:0110165);; molecular function: catalytic activity (GO:0003824)
PGSC0003DMG400019167	ATP binding protein	0.949742	78	1.23807	98	3.78417	332	5.12957	389	6.07305	442	11.5323	961	0.00766557	1.73695	up	[M]	Cell wall/membrane/envelope biogenesis	Molecular Function: protein kinase activity (GO:0004672);; Molecular Function: calcium ion binding (GO:0005509);; Molecular Function: ATP binding (GO:0005524);; Cellular Component: integral component of membrane (GO:0016021);; Molecular Function: polysaccharide binding (GO:0030247);;	K23544|5.8e-109|brp:103842861|K23544 serine incorporator 1/3 | (RefSeq) serine incorporator 3	--	--	--	Protein kinase domain	Wall-associated receptor kinase 2 OS=Arabidopsis thaliana OX=3702 GN=WAK2 PE=1 SV=1	T	Signal transduction mechanisms	PREDICTED: wall-associated receptor kinase 2-like [Solanum tuberosum]	molecular function: catalytic activity (GO:0003824);; biological process: metabolic process (GO:0008152);; biological process: cellular process (GO:0009987);; molecular function: binding (GO:0005488);; cellular component: cellular anatomical entity (GO:0110165)
PGSC0003DMG400012749	Fasciclin-like arabinogalactan protein 13	20.2592	1440	34.6923	2397	22.5109	1724	4.68799	311	7.19027	457	5.90108	430	7.83e-17	-2.32253	down	--	--	Cellular Component: cellular_component (GO:0005575);; Cellular Component: extracellular region (GO:0005576);; Cellular Component: cell wall (GO:0005618);; Cellular Component: obsolete cell (GO:0005623);; Cellular Component: plasma membrane (GO:0005886);; Cellular Component: plant-type cell wall (GO:0009505);; Cellular Component: membrane (GO:0016020);; Cellular Component: external encapsulating s…	--	--	--	--	Fasciclin domain	Fasciclin-like arabinogalactan protein 10 OS=Arabidopsis thaliana OX=3702 GN=FLA10 PE=2 SV=1	R	General function prediction only	PREDICTED: fasciclin-like arabinogalactan protein 10 [Solanum tuberosum]	cellular component: cellular anatomical entity (GO:0110165)
PGSC0003DMG400016529	Uncharacterized Cys-rich domain	3.00821	88	1.33673	37	6.2174	195	18.0417	479	19.15	494	18.757	544	9.04e-05	2.1769	up	--	--	Cellular Component: cellular_component (GO:0005575);; Cellular Component: obsolete cell (GO:0005623);; Cellular Component: plasma membrane (GO:0005886);; Biological Process: response to stress (GO:0006950);; Biological Process: response to oxidative stress (GO:0006979);; Biological Process: biological_process (GO:0008150);; Cellular Component: membrane (GO:0016020);; Cellular Component: obsolete …	--	--	--	--	PLAC8 family	Protein PLANT CADMIUM RESISTANCE 8 OS=Arabidopsis thaliana OX=3702 GN=PCR8 PE=1 SV=2	R	General function prediction only	PREDICTED: protein PLANT CADMIUM RESISTANCE 8 [Solanum tuberosum]	cellular component: cellular anatomical entity (GO:0110165);; biological process: response to stimulus (GO:0050896)
PGSC0003DMG400007081	Solanesyl diphosphate synthase	81.3251	5297	94.1282	5959	85.0662	5973	226.871	13775	151.217	8817	227.642	15191	7.37e-06	1.02092	up	[H]	Coenzyme transport and metabolism	Biological Process: isoprenoid biosynthetic process (GO:0008299);; Molecular Function: transferase activity (GO:0016740);;	K05356|1.0e-221|sot:102593674|K05356 all-trans-nonaprenyl-diphosphate synthase [EC:2.5.1.84 2.5.1.85] | (RefSeq) probable solanesyl-diphosphate synthase 3, chloroplastic	Terpenoid backbone biosynthesis (ko00900)	[H]	Coenzyme transport and metabolism	Polyprenyl synthetase	Solanesyl diphosphate synthase 1, chloroplastic OS=Arabidopsis thaliana OX=3702 GN=SPS1 PE=1 SV=1	H	Coenzyme transport and metabolism	PREDICTED: probable solanesyl-diphosphate synthase 3, chloroplastic [Solanum tuberosum]	biological process: metabolic process (GO:0008152);; biological process: cellular process (GO:0009987);; molecular function: catalytic activity (GO:0003824)
PGSC0003DMG400031168	Cyclin-dependent protein kinase	5.09299	191	8.94257	325	7.99038	322	1.89037	66	4.30031	144	2.64497	101	0.00031613	-1.52162	down	--	--	Biological Process: regulation of cyclin-dependent protein serine/threonine kinase activity (GO:0000079);; Molecular Function: protein kinase binding (GO:0019901);;	K01255|2.2e-26|mng:MNEG_4524|K01255 leucyl aminopeptidase [EC:3.4.11.1] | (RefSeq) leucyl aminopeptidase	Glutathione metabolism (ko00480)	[R]	General function prediction only	Cyclin	Cyclin-U4-1 OS=Arabidopsis thaliana OX=3702 GN=CYCU4-1 PE=1 SV=1	R	General function prediction only	PREDICTED: cyclin-U4-1 [Solanum tuberosum]	biological process: biological regulation (GO:0065007);; molecular function: binding (GO:0005488)
PGSC0003DMG400000326	Ultraviolet-B-repressible protein	931.677	20302	960.605	20345	972.085	22822	333.134	6757	480.835	9369	503.224	11220	2.38e-11	-1.32399	down	--	--	Cellular Component: photosystem II (GO:0009523);; Biological Process: photosynthesis (GO:0015979);; Cellular Component: integral component of membrane (GO:0016021);;	K22048|1.7e-18|csv:101209209|K22048 mechanosensitive ion channel protein 4/5/6/7/8/9/10 | (RefSeq) mechanosensitive ion channel protein 10	--	--	--	Photosystem II reaction centre X protein (PsbX)	--	S	Function unknown	PREDICTED: uncharacterized protein LOC102596015 [Solanum tuberosum]	cellular component: intracellular (GO:0005622);; cellular component: protein-containing complex (GO:0032991);; cellular component: cellular anatomical entity (GO:0110165);; biological process: metabolic process (GO:0008152);; biological process: cellular process (GO:0009987)
PGSC0003DMG400011404	Gene of unknown function	3.97236	88	3.8114	82	6.60483	158	11.1513	230	11.7532	233	16.3115	370	0.00064375	1.24686	up	--	--	Cellular Component: integral component of membrane (GO:0016021);;	--	--	--	--	--	--	--	--	--	cellular component: cellular anatomical entity (GO:0110165)
PGSC0003DMG401022600	MYC1	13.3884	807	18.3665	1074	14.5243	942	7.50773	422	9.09417	491	6.1564	379	6.14e-08	-1.2252	down	--	--	Biological Process: regulation of transcription, DNA-templated (GO:0006355);; Molecular Function: protein dimerization activity (GO:0046983);;	K18878|2.8e-29|cann:107866053|K18878 BHLH transcription factor Upa20 | (RefSeq) Upa20; transcription factor bHLH137-like	Plant-pathogen interaction (ko04626)	--	--	Helix-loop-helix DNA-binding domain	Transcription factor BHLH094 OS=Oryza sativa subsp. japonica OX=39947 GN=BHLH094 PE=1 SV=2	K	Transcription	PREDICTED: transcription factor bHLH79 isoform X1 [Solanum tuberosum]	biological process: biological regulation (GO:0065007);; molecular function: binding (GO:0005488)
PGSC0003DMG400014741	Gene of unknown function	0.444393	8	0.147946	3	0.253905	5	2.95473	48	3.54734	55	3.35253	59	1.22e-07	3.23206	up	--	--	--	--	--	--	--	--	--	--	--	--	--
PGSC0003DMG400005351	MLO1	19.3393	262	20.495	270	21.8303	318	61.8755	778	62.3876	754	35.7656	495	4.49e-05	1.16725	up	--	--	Biological Process: defense response (GO:0006952);; Cellular Component: integral component of membrane (GO:0016021);;	K08472|1.3e-34|sot:107063032|K08472 mlo protein | (RefSeq) MLO1; MLO-like protein 12	--	--	--	Mlo family	MLO-like protein 12 OS=Arabidopsis thaliana OX=3702 GN=MLO12 PE=1 SV=2	F	Nucleotide transport and metabolism	MLO-like protein 12 [Solanum tuberosum]	biological process: response to stimulus (GO:0050896);; cellular component: cellular anatomical entity (GO:0110165)
PGSC0003DMG400016573	Glutaredoxin	11.9576	310	13.7506	346	18.107	505	3.66383	89	0.938237	22	0.632642	17	1.16e-06	-3.24987	down	--	--	Molecular Function: electron transfer activity (GO:0009055);; Molecular Function: protein disulfide oxidoreductase activity (GO:0015035);;	K03676|1.5e-52|sot:102594741|K03676 glutaredoxin 3 | (RefSeq) monothiol glutaredoxin-S6-like	--	[O]	Posttranslational modification, protein turnover, chaperones	Glutaredoxin	Monothiol glutaredoxin-S6 OS=Arabidopsis thaliana OX=3702 GN=GRXS6 PE=3 SV=1	O	Posttranslational modification, protein turnover, chaperones	PREDICTED: monothiol glutaredoxin-S6-like [Solanum tuberosum]	molecular function: catalytic activity (GO:0003824);; biological process: metabolic process (GO:0008152)
PGSC0003DMG400024643	Flavonoid 3'-monooxygenase	3.81966	255	6.91214	447	4.53487	327	1.73081	109	2.91264	171	3.62191	248	0.00999566	-1.08302	down	[QV]	Secondary metabolites biosynthesis, transport and catabolism;; Defense mechanisms	Molecular Function: monooxygenase activity (GO:0004497);; Molecular Function: iron ion binding (GO:0005506);; Biological Process: response to auxin (GO:0009733);; Molecular Function: oxidoreductase activity, acting on paired donors, with incorporation or reduction of molecular oxygen (GO:0016705);; Molecular Function: heme binding (GO:0020037);;	K05280|8.6e-265|sot:102593656|K05280 flavonoid 3'-monooxygenase [EC:1.14.14.82] | (RefSeq) flavonoid 3'-monooxygenase	Flavonoid biosynthesis (ko00941);; Flavone and flavonol biosynthesis (ko00944)	[Q]	Secondary metabolites biosynthesis, transport and catabolism	Cytochrome P450	Flavonoid 3'-monooxygenase OS=Petunia hybrida OX=4102 GN=CYP75B2 PE=2 SV=1	Q	Secondary metabolites biosynthesis, transport and catabolism	PREDICTED: flavonoid 3'-monooxygenase [Solanum tuberosum]	molecular function: catalytic activity (GO:0003824);; biological process: metabolic process (GO:0008152);; molecular function: binding (GO:0005488);; biological process: response to stimulus (GO:0050896)
PGSC0003DMG400031014	Kinesin	111.458	2795	115.306	2810	90.3069	2440	39.4618	921	63.9748	1435	62.3285	1599	9.59e-06	-1.14098	down	--	--	Cellular Component: intracellular membrane-bounded organelle (GO:0043231);; Molecular Function: 2 iron, 2 sulfur cluster binding (GO:0051537);;	K23882|6.3e-48|sly:101244055|K23882 CDGSH iron-sulfur domain-containing protein 2 | (RefSeq) CDGSH iron-sulfur domain-containing protein	--	[R]	General function prediction only	Iron-binding zinc finger CDGSH type	CDGSH iron-sulfur domain-containing protein NEET OS=Arabidopsis thaliana OX=3702 GN=NEET PE=1 SV=1	R	General function prediction only	CDGSH iron-sulfur domain-containing protein [Solanum lycopersicum]	cellular component: intracellular (GO:0005622);; cellular component: cellular anatomical entity (GO:0110165);; molecular function: binding (GO:0005488)
PGSC0003DMG400000125	Conserved gene of unknown function	90.2546	4015	101.08	4366	82.6176	3951	46.2477	1913	56.5285	2248	53.3848	2430	1.5e-11	-1.01356	down	--	--	Cellular Component: integral component of membrane (GO:0016021);;	--	--	--	--	Protein of unknown function (DUF4079)	--	S	Function unknown	PREDICTED: uncharacterized protein LOC102594273 [Solanum tuberosum]	cellular component: cellular anatomical entity (GO:0110165)
PGSC0003DMG400014736	Serine-threonine protein kinase, plant-type	2.43932	129	3.17525	162	4.27027	240	21.0363	1018	35.2608	1629	26.2667	1407	4.8e-23	2.84566	up	--	--	Cellular Component: integral component of membrane (GO:0016021);;	K13466|1.9e-14|pavi:110767609|K13466 EIX receptor 1/2 | (RefSeq) LRR receptor-like serine/threonine-protein kinase FLS2	Plant-pathogen interaction (ko04626)	--	--	Leucine rich repeat	Receptor-like protein EIX2 OS=Solanum lycopersicum OX=4081 GN=EIX2 PE=1 SV=2	S	Function unknown	PREDICTED: LRR receptor-like serine/threonine-protein kinase FLS2 isoform X1 [Solanum tuberosum]	cellular component: cellular anatomical entity (GO:0110165)
PGSC0003DMG400029169	Conserved gene of unknown function	24.2523	3831	19.0736	2928	28.3432	4823	101.251	14886	102.825	14522	114.004	18424	4.03e-24	1.94693	up	--	--	--	K09122|3.1e-81|sbi:8057957|K09122 uncharacterized protein | (RefSeq) uncharacterized protein LOC8057957	--	--	--	Protein of unknown function (DUF707)	--	S	Function unknown	PREDICTED: uncharacterized protein LOC102586402 isoform X1 [Solanum tuberosum]	--
PGSC0003DMG400031753	NAC domain protein	4.68556	207	4.66627	202	12.7383	521	35.7778	1274	24.4156	966	19.3138	873	8.16e-05	1.67911	up	--	--	Molecular Function: DNA binding (GO:0003677);; Cellular Component: nucleus (GO:0005634);; Biological Process: regulation of transcription, DNA-templated (GO:0006355);;	--	--	--	--	No apical meristem (NAM) protein	NAC domain-containing protein 73 OS=Arabidopsis thaliana OX=3702 GN=NAC073 PE=2 SV=1	S	Function unknown	PREDICTED: NAC domain-containing protein 73 [Solanum tuberosum]	molecular function: binding (GO:0005488);; cellular component: intracellular (GO:0005622);; cellular component: cellular anatomical entity (GO:0110165);; biological process: biological regulation (GO:0065007)
PGSC0003DMG400015920	Heat shock 70 kDa protein	9.54483	1171	10.3499	1224	10.0103	1359	21.1616	2476	30.7907	3508	28.7021	3670	2.08e-11	1.25809	up	[O]	Posttranslational modification, protein turnover, chaperones	Cellular Component: cellular_component (GO:0005575);; Cellular Component: intracellular (GO:0005622);; Cellular Component: obsolete cell (GO:0005623);; Cellular Component: cytoplasm (GO:0005737);; Cellular Component: vacuole (GO:0005773);; Cellular Component: vacuolar membrane (GO:0005774);; Cellular Component: endoplasmic reticulum (GO:0005783);; Cellular Component: Golgi apparatus (GO:0005794);…	K09486|0.0e+00|sot:102604222|K09486 hypoxia up-regulated 1 | (RefSeq) heat shock 70 kDa protein 17	Protein processing in endoplasmic reticulum (ko04141)	[O]	Posttranslational modification, protein turnover, chaperones	Hsp70 protein	Heat shock 70 kDa protein 17 OS=Arabidopsis thaliana OX=3702 GN=HSP70-17 PE=2 SV=1	O	Posttranslational modification, protein turnover, chaperones	PREDICTED: heat shock 70 kDa protein 17 [Solanum tuberosum]	cellular component: intracellular (GO:0005622);; cellular component: cellular anatomical entity (GO:0110165)
PGSC0003DMG400003619	Aldehyde dehydrogenase family 3 member F1	14.0639	960	15.2665	1016	14.3725	1065	6.75921	433	7.08932	435	10.577	748	4.2e-05	-1.0299	down	[C]	Energy production and conversion	Cellular Component: endoplasmic reticulum (GO:0005783);; Biological Process: cellular aldehyde metabolic process (GO:0006081);; Cellular Component: integral component of membrane (GO:0016021);; Molecular Function: oxidoreductase activity, acting on the aldehyde or oxo group of donors, NAD or NADP as acceptor (GO:0016620);;	K00128|1.1e-281|sot:102601322|K00128 aldehyde dehydrogenase (NAD+) [EC:1.2.1.3] | (RefSeq) aldehyde dehydrogenase family 3 member F1	Glycolysis / Gluconeogenesis (ko00010);; Ascorbate and aldarate metabolism (ko00053);; Fatty acid degradation (ko00071);; Valine, leucine and isoleucine degradation (ko00280);; Lysine degradation (ko00310);; Arginine and proline metabolism (ko00330);; Histidine metabolism (ko00340);; Tryptophan metabolism (ko00380);; beta-Alanine metabolism (ko00410);; Glycerolipid metabolism (ko00561);; Pyruvate…	[C]	Energy production and conversion	Aldehyde dehydrogenase family	Aldehyde dehydrogenase family 3 member F1 OS=Arabidopsis thaliana OX=3702 GN=ALDH3F1 PE=2 SV=2	C	Energy production and conversion	PREDICTED: aldehyde dehydrogenase family 3 member F1 [Solanum tuberosum]	cellular component: intracellular (GO:0005622);; cellular component: cellular anatomical entity (GO:0110165);; biological process: metabolic process (GO:0008152);; biological process: cellular process (GO:0009987);; molecular function: catalytic activity (GO:0003824)
PGSC0003DMG400011286	Conserved gene of unknown function	3.82784	249	5.41057	342	5.17918	362	1.63841	99	1.98498	116	2.57875	172	1.2e-06	-1.4089	down	--	--	Cellular Component: integral component of membrane (GO:0016021);; Molecular Function: transferase activity, transferring glycosyl groups (GO:0016757);;	K23869|5.4e-292|sot:102598072|K23869 galactan beta-1,4-galactosyltransferase [EC:2.4.1.-] | (RefSeq) uncharacterized LOC102598072	--	[S]	Function unknown	Glycosyltransferase family 92	Galactan beta-1,4-galactosyltransferase GALS3 OS=Arabidopsis thaliana OX=3702 GN=GALS3 PE=2 SV=1	S	Function unknown	PREDICTED: uncharacterized protein LOC102598072 [Solanum tuberosum]	cellular component: cellular anatomical entity (GO:0110165);; molecular function: catalytic activity (GO:0003824)
PGSC0003DMG400015969	RNA binding protein	21.4537	2020	22.1897	1923	19.4307	1879	9.0223	783	10.6673	853	11.9063	1124	7.83e-12	-1.19174	down	--	--	--	K08486|3.3e-07|psom:113306450|K08486 syntaxin 1B/2/3 | (RefSeq) uncharacterized protein LOC113306450	SNARE interactions in vesicular transport (ko04130)	--	--	Agenet domain	Protein AGENET DOMAIN (AGD)-CONTAINING P1 OS=Arabidopsis thaliana OX=3702 GN=AGDP1 PE=1 SV=1	R	General function prediction only	PREDICTED: uncharacterized protein LOC102593605 isoform X1 [Solanum tuberosum]	--
NewGene_6401	--	2.58006	38	3.64215	46	1.85722	41	7.50884	104	7.29353	97	4.70815	72	0.00962566	1.03121	up	--	--	Molecular Function: protein serine/threonine kinase activity (GO:0004674);; Molecular Function: ATP binding (GO:0005524);; Cellular Component: integral component of membrane (GO:0016021);;	--	--	--	--	--	--	T	Signal transduction mechanisms	Serine/threonine protein kinase [Handroanthus impetiginosus]	molecular function: catalytic activity (GO:0003824);; biological process: metabolic process (GO:0008152);; biological process: cellular process (GO:0009987);; molecular function: binding (GO:0005488);; cellular component: cellular anatomical entity (GO:0110165)
PGSC0003DMG400013533	Flavonol 4'-sulfotransferase	30.7987	1355	33.5506	1435	21.0973	1000	12.6163	517	19.8733	782	10.1151	456	0.00044699	-1.21402	down	--	--	--	K22312|8.2e-09|lja:Lj5g3v0165520.1|K22312 hydroxyjasmonate sulfotransferase [EC:2.8.2.39] | (RefSeq) Lj5g3v0165520.1; -	--	--	--	--	--	R	General function prediction only	PREDICTED: cytosolic sulfotransferase 12-like [Solanum tuberosum]	--
NewGene_6245	--	14.1135	699	13.2224	676	12.3632	654	7.71517	390	3.58769	167	2.07746	112	0.00125594	-1.68837	down	[Q]	Secondary metabolites biosynthesis, transport and catabolism	Molecular Function: oxidoreductase activity (GO:0016491);; Molecular Function: metal ion binding (GO:0046872);;	K05282|3.72e-221|sot:102597267|K05282 gibberellin-44 dioxygenase [EC:1.14.11.12] | (RefSeq) ga20ox3; gibberellin 20 oxidase 1	Diterpenoid biosynthesis (ko00904)	[QR]	Secondary metabolites biosynthesis, transport and catabolism;; General function prediction only	non-haem dioxygenase in morphine synthesis N-terminal	Gibberellin 20 oxidase 3 OS=Arabidopsis thaliana OX=3702 GN=GA20OX3 PE=2 SV=1	Q	Secondary metabolites biosynthesis, transport and catabolism	PREDICTED: gibberellin 20 oxidase 1 [Solanum tuberosum]	molecular function: catalytic activity (GO:0003824);; molecular function: binding (GO:0005488)
PGSC0003DMG400011355	UPF0497 membrane protein 6	0.798247	25	2.61544	78	1.19094	40	4.10065	117	8.14748	224	7.7644	244	0.000861387	1.91601	up	--	--	Cellular Component: plasma membrane (GO:0005886);; Cellular Component: integral component of membrane (GO:0016021);;	--	--	--	--	Domain of unknown function (DUF588)	CASP-like protein 1E1 OS=Vitis vinifera OX=29760 GN=VIT_07s0104g01350 PE=2 SV=1	S	Function unknown	PREDICTED: CASP-like protein 1E2 [Solanum tuberosum]	cellular component: cellular anatomical entity (GO:0110165)
PGSC0003DMG400010819	3-ketoacyl-CoA synthase 10	4.97726	321	4.84821	318	9.16066	680	1.53623	99	1.75464	105	1.7573	123	3.11e-09	-2.09392	down	[Q]	Secondary metabolites biosynthesis, transport and catabolism	Biological Process: fatty acid biosynthetic process (GO:0006633);; Cellular Component: integral component of membrane (GO:0016021);; Molecular Function: transferase activity, transferring acyl groups other than amino-acyl groups (GO:0016747);;	K15397|2.3e-309|sot:102603796|K15397 3-ketoacyl-CoA synthase [EC:2.3.1.199] | (RefSeq) 3-ketoacyl-CoA synthase 1	Fatty acid elongation (ko00062);; Plant-pathogen interaction (ko04626)	--	--	FAE1/Type III polyketide synthase-like protein	3-ketoacyl-CoA synthase 1 OS=Arabidopsis thaliana OX=3702 GN=KCS1 PE=1 SV=1	I	Lipid transport and metabolism	PREDICTED: 3-ketoacyl-CoA synthase 1 [Solanum tuberosum]	biological process: metabolic process (GO:0008152);; biological process: cellular process (GO:0009987);; cellular component: cellular anatomical entity (GO:0110165);; molecular function: catalytic activity (GO:0003824)
PGSC0003DMG400017967	Hcr2-0B	0.135665	10	0.165102	9	0.183176	16	0.754153	49	0.843667	61	0.81449	68	5e-06	2.24854	up	--	--	Cellular Component: integral component of membrane (GO:0016021);;	K13466|2.5e-08|spen:107024367|K13466 EIX receptor 1/2 | (RefSeq) receptor-like protein EIX2	Plant-pathogen interaction (ko04626)	[R]	General function prediction only	Leucine rich repeat	Receptor-like protein Cf-9 homolog OS=Solanum lycopersicum OX=4081 GN=HCR9-0 PE=2 SV=2	T	Signal transduction mechanisms	PREDICTED: receptor-like protein 12 [Solanum tuberosum]	cellular component: cellular anatomical entity (GO:0110165)
PGSC0003DMG400004737	P-rich protein EIG-I30	0.03702	1	0.075925	2	0.077654	3	5.23246	132	5.47532	133	5.01427	139	1.47e-17	5.97386	up	--	--	--	K11855|4.1e-19|bvg:104906049|K11855 ubiquitin carboxyl-terminal hydrolase 36/42 [EC:3.4.19.12] | (RefSeq) ubiquitin carboxyl-terminal hydrolase 36	--	--	--	Hydrophobic seed protein	14 kDa proline-rich protein DC2.15 OS=Daucus carota OX=4039 PE=2 SV=1	R	General function prediction only	14 kDa proline-rich protein DC2.15-like [Solanum lycopersicum]	--
PGSC0003DMG400008993	Conserved gene of unknown function	21.0551	595	29.3977	807	13.7125	418	3.98262	105	14.0133	354	4.46306	129	0.00401172	-1.7297	down	--	--	--	--	--	--	--	--	--	S	Function unknown	PREDICTED: uncharacterized protein LOC102594885 [Solanum tuberosum]	--
PGSC0003DMG400000180	Zinc finger family protein	5.55116	378	5.43151	374	5.84453	421	15.2936	979	17.0632	1052	10.2089	699	1.06e-05	1.12873	up	--	--	Molecular Function: zinc ion binding (GO:0008270);; Cellular Component: integral component of membrane (GO:0016021);;	K22378|2.2e-15|bna:106440523|K22378 E3 ubiquitin-protein ligase RNF181 [EC:2.3.2.27] | (RefSeq) E3 ubiquitin-protein ligase At3g02290-like	--	[O]	Posttranslational modification, protein turnover, chaperones	RING-H2 zinc finger domain	Probable E3 ubiquitin-protein ligase RHB1A OS=Arabidopsis thaliana OX=3702 GN=RHB1A PE=2 SV=1	O	Posttranslational modification, protein turnover, chaperones	PREDICTED: E3 ubiquitin-protein ligase At3g02290-like [Solanum tuberosum]	molecular function: binding (GO:0005488);; cellular component: cellular anatomical entity (GO:0110165)
PGSC0003DMG400012481	Lipid binding protein	18.3834	435	8.6179	198	23.36	593	119.065	2616	142.892	3013	145.582	3512	3.15e-14	2.80859	up	--	--	Biological Process: lipid transport (GO:0006869);; Molecular Function: lipid binding (GO:0008289);;	--	--	--	--	Probable lipid transfer	--	R	General function prediction only	PREDICTED: protein YLS3-like [Solanum tuberosum]	biological process: localization (GO:0051179);; molecular function: binding (GO:0005488)
PGSC0003DMG400001016	Conserved gene of unknown function	0.022501	3	0	0	0	0	0.559719	53	1.00002	91	0.857056	96	7.43e-09	6.20423	up	[R]	General function prediction only	Molecular Function: diacylglycerol O-acyltransferase activity (GO:0004144);; Molecular Function: protein serine/threonine kinase activity (GO:0004674);; Molecular Function: ATP binding (GO:0005524);; Cellular Component: integral component of membrane (GO:0016021);;	K13420|2.0e-143|sot:102592377|K13420 LRR receptor-like serine/threonine-protein kinase FLS2 [EC:2.7.11.1] | (RefSeq) LRR receptor-like serine/threonine-protein kinase FLS2	MAPK signaling pathway - plant (ko04016);; Plant-pathogen interaction (ko04626)	--	--	Leucine rich repeat	Probable LRR receptor-like serine/threonine-protein kinase At3g47570 OS=Arabidopsis thaliana OX=3702 GN=At3g47570 PE=2 SV=1	T	Signal transduction mechanisms	PREDICTED: putative receptor-like protein kinase At3g47110 [Solanum tuberosum]	molecular function: catalytic activity (GO:0003824);; biological process: metabolic process (GO:0008152);; biological process: cellular process (GO:0009987);; molecular function: binding (GO:0005488);; cellular component: cellular anatomical entity (GO:0110165)
PGSC0003DMG400032793	Heat stress transcription factor HSFA9	3.27324	225	1.98018	132	2.67446	198	0.901623	58	0.770057	48	1.09594	77	1.43e-06	-1.71305	down	--	--	Molecular Function: DNA-binding transcription factor activity (GO:0003700);; Cellular Component: nucleus (GO:0005634);; Cellular Component: host cell nucleus (GO:0042025);; Molecular Function: sequence-specific DNA binding (GO:0043565);;	K09419|4.5e-208|sot:102591828|K09419 heat shock transcription factor, other eukaryote | (RefSeq) heat shock factor protein HSF30-like	--	[K]	Transcription	HSF-type DNA-binding	Heat shock factor protein HSF30 OS=Solanum peruvianum OX=4082 GN=HSF30 PE=2 SV=1	K	Transcription	PREDICTED: heat shock factor protein HSF30-like [Solanum tuberosum]	molecular function: transcription regulator activity (GO:0140110);; cellular component: intracellular (GO:0005622);; cellular component: cellular anatomical entity (GO:0110165);; molecular function: binding (GO:0005488)
PGSC0003DMG400019039	Serine-threonine protein kinase, plant-type	0.688145	18	0.620504	16	0.72144	20	2.89874	69	6.32043	144	4.02185	105	3.38e-07	2.46107	up	[T]	Signal transduction mechanisms	Molecular Function: protein serine/threonine kinase activity (GO:0004674);; Molecular Function: ATP binding (GO:0005524);; Cellular Component: integral component of membrane (GO:0016021);;	K13420|1.3e-107|spen:107013041|K13420 LRR receptor-like serine/threonine-protein kinase FLS2 [EC:2.7.11.1] | (RefSeq) putative receptor-like protein kinase At3g47110 isoform X1	MAPK signaling pathway - plant (ko04016);; Plant-pathogen interaction (ko04626)	--	--	Protein kinase domain	Receptor kinase-like protein Xa21 OS=Oryza sativa subsp. indica OX=39946 GN=XA21 PE=1 SV=1	T	Signal transduction mechanisms	PREDICTED: probable LRR receptor-like serine/threonine-protein kinase At3g47570 [Solanum tuberosum]	molecular function: catalytic activity (GO:0003824);; biological process: metabolic process (GO:0008152);; biological process: cellular process (GO:0009987);; molecular function: binding (GO:0005488);; cellular component: cellular anatomical entity (GO:0110165)
PGSC0003DMG402004392	Multidrug resistance protein ABC transporter family	18.2382	2254	17.5491	2108	16.6433	2216	44.8732	5162	47.8706	5290	32.9547	4167	2.33e-08	1.05492	up	[V]	Defense mechanisms	Molecular Function: ATP binding (GO:0005524);; Cellular Component: integral component of membrane (GO:0016021);; Molecular Function: ATPase activity (GO:0016887);; Molecular Function: ATPase-coupled transmembrane transporter activity (GO:0042626);;	K05665|2.6e-291|cqi:110721599|K05665 ATP-binding cassette, subfamily C (CFTR/MRP), member 1 [EC:7.6.2.3] | (RefSeq) putative ABC transporter C family member 15	ABC transporters (ko02010)	[Q]	Secondary metabolites biosynthesis, transport and catabolism	ABC transporter transmembrane region	ABC transporter C family member 9 OS=Arabidopsis thaliana OX=3702 GN=ABCC9 PE=2 SV=2	V	Defense mechanisms	ABC transporter C family member 9 [Capsicum baccatum]	molecular function: binding (GO:0005488);; cellular component: cellular anatomical entity (GO:0110165);; molecular function: catalytic activity (GO:0003824);; molecular function: transporter activity (GO:0005215);; biological process: cellular process (GO:0009987);; biological process: localization (GO:0051179)
PGSC0003DMG402030070	Poly [ADP-ribose] polymerase 2	0.355088	23	0.177643	11	0.639089	44	0.640936	38	4.56656	258	2.45389	159	0.00429449	2.47405	up	[K]	Transcription	Molecular Function: NAD+ ADP-ribosyltransferase activity (GO:0003950);; Biological Process: protein ADP-ribosylation (GO:0006471);;	K10798|2.6e-298|sly:101252016|K10798 poly [ADP-ribose] polymerase 2/3/4 [EC:2.4.2.30] | (RefSeq) poly [ADP-ribose] polymerase 2 isoform X1	Base excision repair (ko03410)	[KLO]	Transcription;; Replication, recombination and repair;; Posttranslational modification, protein turnover, chaperones	Poly(ADP-ribose) polymerase catalytic domain	Poly [ADP-ribose] polymerase 2 OS=Arabidopsis thaliana OX=3702 GN=PARP2 PE=2 SV=1	L	Replication, recombination and repair	poly [ADP-ribose] polymerase 2 [Solanum tuberosum subsp. andigenum]	molecular function: catalytic activity (GO:0003824);; biological process: metabolic process (GO:0008152);; biological process: cellular process (GO:0009987)
PGSC0003DMG400030587	Nonspecific lipid-transfer protein	9.97307	285	20.1142	558	11.8837	366	3.84046	102	5.94945	152	5.13894	150	4.09e-06	-1.6911	down	--	--	Biological Process: lipid transport (GO:0006869);;	--	--	--	--	Probable lipid transfer	Non-specific lipid-transfer protein 2 OS=Prunus armeniaca OX=36596 PE=1 SV=1	R	General function prediction only	hypothetical protein EJD97_013685 [Solanum chilense]	biological process: localization (GO:0051179)
PGSC0003DMG400021720	Binding protein	6.20267	1120	7.174	1259	7.96139	1549	15.6979	2639	18.0118	2908	17.2275	3183	4.26e-14	1.05377	up	--	--	Molecular Function: metal ion binding (GO:0046872);;	K20523|1.1e-07|lja:Lj6g3v1160740.1|K20523 SH3 domain-containing YSC84-like protein 1 | (RefSeq) Lj6g3v1160740.1; -	--	[TU]	Signal transduction mechanisms;; Intracellular trafficking, secretion, and vesicular transport	FYVE zinc finger	Protein FREE1 OS=Arabidopsis thaliana OX=3702 GN=FREE1 PE=1 SV=1	TU	Signal transduction mechanisms;; Intracellular trafficking, secretion, and vesicular transport	PREDICTED: uncharacterized protein LOC102599362 [Solanum tuberosum]	molecular function: binding (GO:0005488)
PGSC0003DMG400012821	Serine/threonine-protein kinase PBS1	6.13345	364	6.99751	401	9.43559	602	20.4732	1124	22.0152	1164	22.0599	1327	1.82e-10	1.31038	up	--		Molecular Function: protein serine/threonine kinase activity (GO:0004674);; Molecular Function: ATP binding (GO:0005524);;	K13430|4.1e-63|ini:109175864|K13430 serine/threonine-protein kinase PBS1 [EC:2.7.11.1] | (RefSeq) serine/threonine-protein kinase PBS1	Plant-pathogen interaction (ko04626)	[T]	Signal transduction mechanisms	Protein kinase domain	Cold-responsive protein kinase 1 OS=Arabidopsis thaliana OX=3702 GN=CRPK1 PE=1 SV=1	T	Signal transduction mechanisms	PREDICTED: putative serine/threonine-protein kinase isoform X1 [Solanum tuberosum]	molecular function: catalytic activity (GO:0003824);; biological process: metabolic process (GO:0008152);; biological process: cellular process (GO:0009987);; molecular function: binding (GO:0005488)
NewGene_7985	--	1.90861	77	1.91116	74	6.5787	282	11.9652	422	28.3913	960	34.2741	1331	4.61e-05	2.57246	up	[M]	Cell wall/membrane/envelope biogenesis	Molecular Function: protein kinase activity (GO:0004672);; Molecular Function: ATP binding (GO:0005524);; Molecular Function: polysaccharide binding (GO:0030247);;	K13430|3.16e-50|ghi:107911736|K13430 serine/threonine-protein kinase PBS1 [EC:2.7.11.1] | (RefSeq) serine/threonine-protein kinase CDL1-like	Plant-pathogen interaction (ko04626)	[T]	Signal transduction mechanisms	Protein kinase domain	Rust resistance kinase Lr10 OS=Triticum aestivum OX=4565 GN=LRK10 PE=2 SV=1	T	Signal transduction mechanisms	PREDICTED: glycerophosphodiester phosphodiesterase protein kinase domain-containing GDPDL2-like, partial [Solanum tuberosum]	molecular function: catalytic activity (GO:0003824);; biological process: metabolic process (GO:0008152);; biological process: cellular process (GO:0009987);; molecular function: binding (GO:0005488)
PGSC0003DMG400015246	Protein tyrosine phosphatase	4.13247	210	3.8812	192	3.77546	207	1.70657	81	1.01772	47	1.53655	80	2.63e-08	-1.65993	down	--	--	Biological Process: starch metabolic process (GO:0005982);; Biological Process: circadian rhythm (GO:0007623);; Molecular Function: protein tyrosine/serine/threonine phosphatase activity (GO:0008138);; Molecular Function: carbohydrate phosphatase activity (GO:0019203);;	K14165|1.9e-15|cme:CYME_CMT465C|K14165 atypical dual specificity phosphatase [EC:3.1.3.16 3.1.3.48] | (RefSeq) similar to dual-specificity phosphatase laforin	--	[V]	Defense mechanisms	Glycogen recognition site of AMP-activated protein kinase	Phosphoglucan phosphatase DSP4, amyloplastic OS=Castanea sativa OX=21020 GN=DSP4 PE=1 SV=1	V	Defense mechanisms	PREDICTED: phosphoglucan phosphatase DSP4, amyloplastic-like [Solanum tuberosum]	biological process: metabolic process (GO:0008152);; biological process: cellular process (GO:0009987);; biological process: rhythmic process (GO:0048511);; molecular function: catalytic activity (GO:0003824)
PGSC0003DMG400022391	ATP binding / carbohydrate binding / kinase/ protein kinase/ protein serine/threonine kinase/ protein tyrosine kinase/ sugar binding	0.12192	17	0.059596	8	0.438063	59	2.03208	229	1.51364	166	1.18902	144	0.000322663	2.6355	up	[T]	Signal transduction mechanisms	Molecular Function: protein serine/threonine kinase activity (GO:0004674);; Molecular Function: ATP binding (GO:0005524);; Cellular Component: integral component of membrane (GO:0016021);; Biological Process: recognition of pollen (GO:0048544);;	K24104|1.2e-73|thj:104799061|K24104 GPN-loop GTPase | (RefSeq) LOW QUALITY PROTEIN: uncharacterized protein LOC104799061	--	--	--	Protein tyrosine and serine/threonine kinase	G-type lectin S-receptor-like serine/threonine-protein kinase At1g11300 OS=Arabidopsis thaliana OX=3702 GN=At1g11300 PE=2 SV=1	T	Signal transduction mechanisms	hypothetical protein EJD97_009549 [Solanum chilense]	molecular function: catalytic activity (GO:0003824);; biological process: metabolic process (GO:0008152);; biological process: cellular process (GO:0009987);; molecular function: binding (GO:0005488);; cellular component: cellular anatomical entity (GO:0110165);; biological process: reproduction (GO:0000003);; biological process: reproductive process (GO:0022414)
PGSC0003DMG400022063	WRKY1a transcription factor	3.09612	191	1.88612	113	7.58311	503	20.4629	1172	23.351	1280	19.9973	1258	2.97e-05	2.13928	up	--	--	Molecular Function: DNA-binding transcription factor activity (GO:0003700);; Cellular Component: nucleus (GO:0005634);; Molecular Function: sequence-specific DNA binding (GO:0043565);;	K13424|2.3e-21|tcc:108662306|K13424 WRKY transcription factor 33 | (RefSeq) tcw10; probable WRKY transcription factor 33	MAPK signaling pathway - plant (ko04016);; Plant-pathogen interaction (ko04626)	--	--	WRKY DNA -binding domain	WRKY transcription factor 6 OS=Arabidopsis thaliana OX=3702 GN=WRKY6 PE=1 SV=1	K	Transcription	PREDICTED: WRKY transcription factor 6-like [Solanum tuberosum]	molecular function: transcription regulator activity (GO:0140110);; cellular component: intracellular (GO:0005622);; cellular component: cellular anatomical entity (GO:0110165);; molecular function: binding (GO:0005488)
PGSC0003DMG400020084	Zinc finger protein	15.3104	659	15.9045	665	19.6375	910	4.30763	173	6.3593	245	2.09018	92	9.97e-08	-2.20346	down	[IR]	Lipid transport and metabolism;; General function prediction only	Molecular Function: hydrolase activity, acting on ester bonds (GO:0016788);;	K00679|2.7e-51|cic:CICLE_v10027727mg|K00679 phospholipid:diacylglycerol acyltransferase [EC:2.3.1.158] | (RefSeq) hypothetical protein	Glycerolipid metabolism (ko00561)	--	--	GDSL-like Lipase/Acylhydrolase	GDSL esterase/lipase At5g33370 OS=Arabidopsis thaliana OX=3702 GN=At5g33370 PE=2 SV=1	I	Lipid transport and metabolism	PREDICTED: GDSL esterase/lipase At5g33370-like [Solanum tuberosum]	molecular function: catalytic activity (GO:0003824)
PGSC0003DMG400000003	SPX domain-containing membrane protein	74.0395	4657	69.3654	4240	90.4532	6129	30.7063	1798	24.3009	1367	17.2035	1107	1.67e-13	-1.89868	down	--	--	Cellular Component: integral component of membrane (GO:0016021);; Molecular Function: transmembrane transporter activity (GO:0022857);;	--	--	[R]	General function prediction only	Major Facilitator Superfamily	SPX domain-containing membrane protein At4g22990 OS=Arabidopsis thaliana OX=3702 GN=At4g22990 PE=2 SV=2	P	Inorganic ion transport and metabolism	PREDICTED: SPX domain-containing membrane protein At4g22990-like isoform X1 [Solanum tuberosum]	cellular component: cellular anatomical entity (GO:0110165);; molecular function: transporter activity (GO:0005215)
PGSC0003DMG400015803	Arsenite transport protein	0.318585	22	0.137902	10	0.668678	50	1.27436	81	1.77144	108	1.52148	107	0.00629749	1.78042	up	[P]	Inorganic ion transport and metabolism	Cellular Component: integral component of membrane (GO:0016021);; Biological Process: transmembrane transport (GO:0055085);;	--	--	[P]	Inorganic ion transport and metabolism	Citrate transporter	Silicon efflux transporter LSI2 OS=Oryza sativa subsp. japonica OX=39947 GN=LSI2 PE=1 SV=1	P	Inorganic ion transport and metabolism	hypothetical protein EJD97_009695 [Solanum chilense]	cellular component: cellular anatomical entity (GO:0110165);; biological process: cellular process (GO:0009987);; biological process: localization (GO:0051179)
PGSC0003DMG400000759	Geraniol 10-hydroxylase	0.775427	55	1.03497	72	0.888119	68	0.462083	31	0.394358	25	0.200373	15	0.00177579	-1.54802	down	[QV]	Secondary metabolites biosynthesis, transport and catabolism;; Defense mechanisms	Molecular Function: monooxygenase activity (GO:0004497);; Molecular Function: iron ion binding (GO:0005506);; Cellular Component: integral component of membrane (GO:0016021);; Molecular Function: oxidoreductase activity, acting on paired donors, with incorporation or reduction of molecular oxygen (GO:0016705);; Molecular Function: heme binding (GO:0020037);;	K23810|2.8e-160|vvi:100855232|K23810 (E)-8-carboxylinalool synthase [EC:1.14.14.-] | (RefSeq) geraniol 8-hydroxylase	Monoterpenoid biosynthesis (ko00902)	[Q]	Secondary metabolites biosynthesis, transport and catabolism	Cytochrome P450	Geraniol 8-hydroxylase OS=Catharanthus roseus OX=4058 GN=CYP76B6 PE=1 SV=1	Q	Secondary metabolites biosynthesis, transport and catabolism	PREDICTED: geraniol 8-hydroxylase-like [Solanum tuberosum]	molecular function: catalytic activity (GO:0003824);; biological process: metabolic process (GO:0008152);; molecular function: binding (GO:0005488);; cellular component: cellular anatomical entity (GO:0110165)
PGSC0003DMG400002487	Lipid binding protein	14.4515	320	56.9188	1224	10.3959	248	3.55731	74	6.5148	129	4.82063	110	0.00011339	-2.6459	down	--	--	Molecular Function: fatty acid binding (GO:0005504);; Biological Process: systemic acquired resistance (GO:0009627);;	--	--	--	--	Probable lipid transfer	--	R	General function prediction only	hypothetical protein EJD97_022813 [Solanum chilense]	molecular function: binding (GO:0005488);; biological process: immune system process (GO:0002376);; biological process: interspecies interaction between organisms (GO:0044419);; biological process: response to stimulus (GO:0050896)
NewGene_1707	--	0.662631	39	0.947237	54	0.479154	30	2.35867	127	5.86419	303	3.52307	208	4.57e-06	2.2646	up	--	--	Cellular Component: integral component of membrane (GO:0016021);; Molecular Function: transmembrane transporter activity (GO:0022857);;	--	--	--	--	EamA-like transporter family	WAT1-related protein At1g70260 OS=Arabidopsis thaliana OX=3702 GN=At1g70260 PE=2 SV=1	S	Function unknown	PREDICTED: WAT1-related protein At1g70260-like [Solanum tuberosum]	cellular component: cellular anatomical entity (GO:0110165);; molecular function: transporter activity (GO:0005215)
NewGene_2512	--	2.41852	176	3.69114	263	2.31471	182	0.601262	42	1.38663	91	1.22023	91	0.000255861	-1.58629	down	[IR]	Lipid transport and metabolism;; General function prediction only	Molecular Function: oxidoreductase activity, acting on CH-OH group of donors (GO:0016614);; Molecular Function: flavin adenine dinucleotide binding (GO:0050660);;	K00108|0.0|nau:109225588|K00108 choline dehydrogenase [EC:1.1.99.1] | (RefSeq) protein HOTHEAD-like isoform X1	Glycine, serine and threonine metabolism (ko00260)	[R]	General function prediction only	GMC oxidoreductase	Protein HOTHEAD OS=Arabidopsis thaliana OX=3702 GN=HTH PE=1 SV=1	E	Amino acid transport and metabolism	PREDICTED: protein HOTHEAD-like [Solanum tuberosum]	molecular function: catalytic activity (GO:0003824);; biological process: metabolic process (GO:0008152);; molecular function: binding (GO:0005488)
PGSC0003DMG400018544	Luminal-binding protein 5	44.6888	3918	44.4767	3790	42.6271	4027	97.8735	7987	157.225	12325	143.119	12838	8.35e-11	1.38972	up	[O]	Posttranslational modification, protein turnover, chaperones	Molecular Function: ATP binding (GO:0005524);;	K09490|0.0e+00|sot:102594892|K09490 endoplasmic reticulum chaperone BiP [EC:3.6.4.10] | (RefSeq) luminal-binding protein 5	Protein export (ko03060);; Protein processing in endoplasmic reticulum (ko04141)	[O]	Posttranslational modification, protein turnover, chaperones	Hsp70 protein	Luminal-binding protein 5 OS=Nicotiana tabacum OX=4097 GN=BIP5 PE=2 SV=1	O	Posttranslational modification, protein turnover, chaperones	PREDICTED: luminal-binding protein 5 [Solanum tuberosum]	molecular function: binding (GO:0005488)
PGSC0003DMG400008897	Kinase	0.367215	31	0.183484	15	0.366403	33	0.713462	55	1.18174	88	0.870172	74	0.00911917	1.36294	up	[T]	Signal transduction mechanisms	Molecular Function: protein kinase activity (GO:0004672);; Molecular Function: ATP binding (GO:0005524);; Cellular Component: integral component of membrane (GO:0016021);; Molecular Function: carbohydrate binding (GO:0030246);;	K01176|1.6e-70|sbi:8065370|K01176 alpha-amylase [EC:3.2.1.1] | (RefSeq) alpha-amylase isozyme 2A	Starch and sucrose metabolism (ko00500)	--	--	Legume lectin domain	L-type lectin-domain containing receptor kinase IV.1 OS=Arabidopsis thaliana OX=3702 GN=LECRK41 PE=2 SV=1	T	Signal transduction mechanisms	PREDICTED: L-type lectin-domain containing receptor kinase IV.1-like [Solanum tuberosum]	molecular function: catalytic activity (GO:0003824);; biological process: metabolic process (GO:0008152);; biological process: cellular process (GO:0009987);; molecular function: binding (GO:0005488);; cellular component: cellular anatomical entity (GO:0110165)
PGSC0003DMG400018565	Alcohol dehydrogenase	16.7038	1317	17.211	1330	15.0555	1278	6.60182	482	8.67009	612	9.77797	802	7.06e-08	-1.16558	down	[R]	General function prediction only	Biological Process: oxidation-reduction process (GO:0055114);;	K00121|4.2e-201|nau:109208045|K00121 S-(hydroxymethyl)glutathione dehydrogenase / alcohol dehydrogenase [EC:1.1.1.284 1.1.1.1] | (RefSeq) alcohol dehydrogenase-like isoform X1	Glycolysis / Gluconeogenesis (ko00010);; Fatty acid degradation (ko00071);; Tyrosine metabolism (ko00350);; Carbon metabolism (ko01200)	[Q]	Secondary metabolites biosynthesis, transport and catabolism	Alcohol dehydrogenase GroES-like domain	8-hydroxygeraniol oxidoreductase OS=Catharanthus roseus OX=4058 GN=8HGO PE=1 SV=1	C	Energy production and conversion	PREDICTED: alcohol dehydrogenase-like [Solanum tuberosum]	biological process: metabolic process (GO:0008152)
PGSC0003DMG401017656	Kinase	0.942864	103	1.7725	200	0.904877	112	0.432714	46	0.440134	42	0.312402	36	3.89e-05	-1.84932	down	[O]	Posttranslational modification, protein turnover, chaperones	Molecular Function: protein kinase activity (GO:0004672);; Molecular Function: ATP binding (GO:0005524);; Cellular Component: integral component of membrane (GO:0016021);;	K16224|3.2e-85|ath:AT2G19190|K16224 senescence-induced receptor-like serine/threonine-protein kinase | (RefSeq) FRK1; FLG22-induced receptor-like kinase 1	MAPK signaling pathway - plant (ko04016);; Plant-pathogen interaction (ko04626)	--	--	Malectin-like domain	Probable LRR receptor-like serine/threonine-protein kinase At5g48740 OS=Arabidopsis thaliana OX=3702 GN=At5g48740 PE=1 SV=1	T	Signal transduction mechanisms	PREDICTED: probable LRR receptor-like serine/threonine-protein kinase At5g48740 [Solanum tuberosum]	molecular function: catalytic activity (GO:0003824);; biological process: metabolic process (GO:0008152);; biological process: cellular process (GO:0009987);; molecular function: binding (GO:0005488);; cellular component: cellular anatomical entity (GO:0110165)
PGSC0003DMG400023429	Actin-58	1.76151	84	4.41921	205	1.77124	91	0.73048	33	0.925546	40	1.23957	61	0.00411837	-1.63204	down	[Z]	Cytoskeleton	Molecular Function: ATP binding (GO:0005524);; Cellular Component: cytoplasm (GO:0005737);; Cellular Component: cytoskeleton (GO:0005856);;	K10355|1.1e-217|sot:102582178|K10355 actin, other eukaryote | (RefSeq) AC58, AC85C, Actin-85C, PoAc58, PoAc85c, actin; actin-58	--	[Z]	Cytoskeleton	Actin	Actin-58 OS=Solanum tuberosum OX=4113 GN=AC58 PE=3 SV=1	Z	Cytoskeleton	PREDICTED: actin-58 [Solanum tuberosum]	molecular function: binding (GO:0005488);; cellular component: cellular anatomical entity (GO:0110165);; cellular component: intracellular (GO:0005622)
PGSC0003DMG400004853	Phospholipid-transporting ATPase	7.71203	1197	7.30824	1102	10.9861	1836	18.6739	2696	23.2316	3222	19.0361	3021	4.49e-06	1.02464	up	[P]	Inorganic ion transport and metabolism	Molecular Function: magnesium ion binding (GO:0000287);; Molecular Function: ATP binding (GO:0005524);; Biological Process: phospholipid transport (GO:0015914);; Cellular Component: integral component of membrane (GO:0016021);; Molecular Function: ATPase-coupled intramembrane lipid transporter activity (GO:0140326);;	K01530|0.0e+00|sot:102589917|K01530 phospholipid-translocating ATPase [EC:7.6.2.1] | (RefSeq) phospholipid-transporting ATPase 6	--	[R]	General function prediction only	Phospholipid-translocating P-type ATPase C-terminal	Phospholipid-transporting ATPase 6 OS=Arabidopsis thaliana OX=3702 GN=ALA6 PE=1 SV=2	P	Inorganic ion transport and metabolism	PREDICTED: phospholipid-transporting ATPase 6 [Solanum tuberosum]	molecular function: binding (GO:0005488);; biological process: localization (GO:0051179);; cellular component: cellular anatomical entity (GO:0110165);; molecular function: transporter activity (GO:0005215);; biological process: cellular process (GO:0009987);; biological process: biological regulation (GO:0065007)
PGSC0003DMG400011726	MAP kinase phosphatase 1	10.5086	1328	8.31797	1019	18.9501	2578	34.8634	4077	28.7847	3239	36.7781	4759	0.000826425	1.20953	up	--	--	Molecular Function: protein tyrosine phosphatase activity (GO:0004725);; Molecular Function: protein tyrosine/serine/threonine phosphatase activity (GO:0008138);;	K10999|1.4e-162|han:110910338|K10999 cellulose synthase A [EC:2.4.1.12] | (RefSeq) cellulose synthase A catalytic subunit 4 [UDP-forming] isoform X1	--	[V]	Defense mechanisms	Dual specificity phosphatase, catalytic domain	Protein-tyrosine-phosphatase MKP1 OS=Arabidopsis thaliana OX=3702 GN=MKP1 PE=1 SV=1	V	Defense mechanisms	protein-tyrosine-phosphatase MKP1-like [Solanum tuberosum]	molecular function: catalytic activity (GO:0003824);; biological process: metabolic process (GO:0008152);; biological process: cellular process (GO:0009987)
PGSC0003DMG400011731	Tau class glutathione transferase GSTU45	3.12124	105	1.14677	38	3.83805	139	8.78299	275	7.02205	211	8.19665	282	0.00899683	1.35675	up	[O]	Posttranslational modification, protein turnover, chaperones	Biological Process: response to acid chemical (GO:0001101);; Molecular Function: molecular_function (GO:0003674);; Molecular Function: catalytic activity (GO:0003824);; Molecular Function: glutathione transferase activity (GO:0004364);; Molecular Function: protein binding (GO:0005515);; Cellular Component: cellular_component (GO:0005575);; Cellular Component: intracellular (GO:0005622);; Cellular…	K00799|1.5e-135|sot:102602975|K00799 glutathione S-transferase [EC:2.5.1.18] | (RefSeq) probable glutathione S-transferase	Glutathione metabolism (ko00480)	[O]	Posttranslational modification, protein turnover, chaperones	Glutathione S-transferase, N-terminal domain	Glutathione S-transferase U8 OS=Arabidopsis thaliana OX=3702 GN=GSTU8 PE=2 SV=1	O	Posttranslational modification, protein turnover, chaperones	PREDICTED: probable glutathione S-transferase [Solanum tuberosum]	biological process: response to stimulus (GO:0050896);; molecular function: catalytic activity (GO:0003824);; molecular function: binding (GO:0005488);; cellular component: intracellular (GO:0005622);; cellular component: cellular anatomical entity (GO:0110165);; biological process: metabolic process (GO:0008152);; biological process: cellular process (GO:0009987);; biological process: detoxifica…
PGSC0003DMG400011178	Reticulon B21	3.09599	277	4.16909	363	2.06901	200	0.495528	42	1.06545	86	0.789628	73	3.54e-07	-2.18195	down	--	--	Cellular Component: endoplasmic reticulum membrane (GO:0005789);; Cellular Component: integral component of membrane (GO:0016021);;	K20720|0.0e+00|sot:102587880|K20720 reticulon-4 | (RefSeq) reticulon-like protein B21	--	--	--	Reticulon	Reticulon-like protein B21 OS=Arabidopsis thaliana OX=3702 GN=RTNLB21 PE=2 SV=2	S	Function unknown	PREDICTED: reticulon-like protein B21 isoform X1 [Solanum tuberosum]	cellular component: cellular anatomical entity (GO:0110165)
PGSC0003DMG402031174	Gene of unknown function	5.91317	108	8.11768	144	4.25428	84	3.32092	57	2.69323	44	2.27839	43	0.00170416	-1.33402	down	--	--	--	--	--	--	--	--	--	--	--	--	--
PGSC0003DMG400014719	Hcr2-2A	0.46655	35	0.496063	36	0.695763	56	2.41356	168	3.71083	248	6.3408	484	6.4e-09	2.70969	up	--	--	Cellular Component: integral component of membrane (GO:0016021);;	K03131|4.8e-09|ghi:107956070|K03131 transcription initiation factor TFIID subunit 6 | (RefSeq) transcription initiation factor TFIID subunit 6b-like	Basal transcription factors (ko03022)	--	--	Leucine rich repeat	Receptor-like protein Cf-9 homolog OS=Solanum lycopersicum OX=4081 GN=HCR9-0 PE=2 SV=2	T	Signal transduction mechanisms	PREDICTED: probable LRR receptor-like serine/threonine-protein kinase At4g08850 [Solanum tuberosum]	cellular component: cellular anatomical entity (GO:0110165)
PGSC0003DMG400021313	Gene of unknown function	3.31868	86	2.57634	65	2.92886	82	1.64261	40	1.73031	40	1.64527	44	0.00389086	-1.01457	down	--	--	--	--	--	--	--	--	--	--	--	hypothetical protein EJD97_017920 [Solanum chilense]	--
PGSC0003DMG400019402	Translation initiation factor	3.30246	83	3.13605	77	5.13693	139	15.5967	363	8.64784	194	11.2746	289	0.000238487	1.41161	up	[J]	Translation, ribosomal structure and biogenesis	Molecular Function: translation initiation factor activity (GO:0003743);;	K03236|1.2e-76|sot:102595476|K03236 translation initiation factor 1A | (RefSeq) eukaryotic translation initiation factor 1A-like	RNA transport (ko03013)	[J]	Translation, ribosomal structure and biogenesis	Translation initiation factor 1A / IF-1	Eukaryotic translation initiation factor 1A OS=Onobrychis viciifolia OX=3882 PE=2 SV=2	J	Translation, ribosomal structure and biogenesis	PREDICTED: eukaryotic translation initiation factor 1A-like [Solanum tuberosum]	molecular function: binding (GO:0005488);; molecular function: translation regulator activity (GO:0045182);; biological process: metabolic process (GO:0008152);; biological process: cellular process (GO:0009987);; biological process: biological regulation (GO:0065007)
PGSC0003DMG400013631	DNA-3-methyladenine glycosylase	22.5578	1746	24.8427	1877	19.1401	1586	17.4236	1268	11.5109	803	6.09965	480	0.00931959	-1.12083	down	[L]	Replication, recombination and repair	Biological Process: base-excision repair (GO:0006284);; Molecular Function: DNA-3-methyladenine glycosylase activity (GO:0008725);;	K01246|3.3e-220|sot:102594852|K01246 DNA-3-methyladenine glycosylase I [EC:3.2.2.20] | (RefSeq) uncharacterized LOC102594852	Base excision repair (ko03410)	--	--	Methyladenine glycosylase	--	L	Replication, recombination and repair	PREDICTED: uncharacterized protein LOC102594852 [Solanum tuberosum]	biological process: metabolic process (GO:0008152);; biological process: cellular process (GO:0009987);; biological process: response to stimulus (GO:0050896);; molecular function: catalytic activity (GO:0003824)
PGSC0003DMG400000380	HSF domain class transcription factor	16.9938	953	13.9683	761	15.4029	931	7.37823	385	4.5193	227	10.078	578	0.000370375	-1.27533	down	--	--	Molecular Function: DNA-binding transcription factor activity (GO:0003700);; Cellular Component: nucleus (GO:0005634);; Cellular Component: host cell nucleus (GO:0042025);; Molecular Function: sequence-specific DNA binding (GO:0043565);;	K09419|9.0e-180|sot:102592818|K09419 heat shock transcription factor, other eukaryote | (RefSeq) heat stress transcription factor C-1	--	[K]	Transcription	HSF-type DNA-binding	Heat stress transcription factor C-1 OS=Arabidopsis thaliana OX=3702 GN=HSFC1 PE=1 SV=1	K	Transcription	PREDICTED: heat stress transcription factor C-1 [Solanum tuberosum]	molecular function: transcription regulator activity (GO:0140110);; cellular component: intracellular (GO:0005622);; cellular component: cellular anatomical entity (GO:0110165);; molecular function: binding (GO:0005488)
PGSC0003DMG400033047	Nam 18	1.82837	115	1.00027	63	2.0714	140	10.1069	587	4.48044	253	4.48471	288	0.00049701	1.74383	up	--	--	Molecular Function: DNA binding (GO:0003677);; Cellular Component: nucleus (GO:0005634);; Biological Process: regulation of transcription, DNA-templated (GO:0006355);;	K00521|3.3e-35|cmos:111447866|K00521 ferric-chelate reductase [EC:1.16.1.7] | (RefSeq) ferric reduction oxidase 7, chloroplastic-like	--	--	--	No apical meristem (NAM) protein	NAC domain-containing protein 100 OS=Arabidopsis thaliana OX=3702 GN=NAC100 PE=2 SV=1	S	Function unknown	PREDICTED: NAC domain-containing protein 100-like [Solanum tuberosum]	molecular function: binding (GO:0005488);; cellular component: intracellular (GO:0005622);; cellular component: cellular anatomical entity (GO:0110165);; biological process: biological regulation (GO:0065007)
PGSC0003DMG400026516	Conserved gene of unknown function	14.4352	939	22.5448	1419	18.4439	1288	7.76739	469	12.0472	700	7.20465	477	1.95e-05	-1.24001	down	--	--	Biological Process: fucose metabolic process (GO:0006004);; Molecular Function: transferase activity, transferring glycosyl groups (GO:0016757);;	K23280|2.5e-21|zma:103631769|K23280 rhamnogalacturonan I rhamnosyltransferase [EC:2.4.1.351] | (RefSeq) O-fucosyltransferase 3	--	--	--	GDP-fucose protein O-fucosyltransferase	Protein MANNAN SYNTHESIS-RELATED 2 OS=Arabidopsis thaliana OX=3702 GN=MSR2 PE=2 SV=1	S	Function unknown	PREDICTED: uncharacterized protein At1g04910-like isoform X1 [Solanum tuberosum]	biological process: metabolic process (GO:0008152);; molecular function: catalytic activity (GO:0003824)
PGSC0003DMG400021725	Transcription factor	3.2588	202	4.17193	251	4.19364	280	0.959254	56	1.78383	99	1.93873	123	2.06e-05	-1.50637	down	--	--	--	--	--	--	--	--	--	R	General function prediction only	PREDICTED: uncharacterized protein LOC102601024 [Solanum tuberosum]	--
PGSC0003DMG402003937	P69E protein	2.18273	99	1.36495	60	2.78972	136	4.33156	182	7.97777	321	6.90641	318	0.0010827	1.384	up	[O]	Posttranslational modification, protein turnover, chaperones	Molecular Function: serine-type endopeptidase activity (GO:0004252);;	K15333|3.3e-53|nsy:104224633|K15333 tRNA guanosine-2'-O-methyltransferase [EC:2.1.1.34] | (RefSeq) uncharacterized protein LOC104224633	--	--	--	Subtilase family	Subtilisin-like protease 4 OS=Lotus japonicus OX=34305 GN=SBTM4 PE=2 SV=1	O	Posttranslational modification, protein turnover, chaperones	PREDICTED: subtilisin-like protease SBT1.2 [Solanum tuberosum]	molecular function: catalytic activity (GO:0003824);; biological process: metabolic process (GO:0008152)
PGSC0003DMG400027031	Hydrogen peroxide-induced 1	2.04597	62	4.56783	134	2.44113	80	0.168846	5	0.297007	8	0.718923	23	1.22e-05	-3.07655	down	--	--	--	--	--	--	--	--	Late embryogenesis abundant protein At5g17165 OS=Arabidopsis thaliana OX=3702 GN=At5g17165 PE=3 SV=1	S	Function unknown	PREDICTED: uncharacterized protein LOC102581634 [Solanum tuberosum]	--
PGSC0003DMG400026792	Brassinosteroid LRR receptor kinase	0.561665	75	1.17697	151	0.621111	89	0.264321	33	0.346642	41	0.399213	54	0.00319782	-1.41729	down	--		Molecular Function: protein kinase activity (GO:0004672);; Molecular Function: ATP binding (GO:0005524);; Cellular Component: plasma membrane (GO:0005886);; Cellular Component: integral component of membrane (GO:0016021);;	K13418|4.1e-51|cic:CICLE_v10027231mg|K13418 somatic embryogenesis receptor kinase 1 [EC:2.7.10.1 2.7.11.1] | (RefSeq) hypothetical protein	--	--	--	Protein tyrosine and serine/threonine kinase	Probable LRR receptor-like serine/threonine-protein kinase IRK OS=Arabidopsis thaliana OX=3702 GN=IRK PE=1 SV=1	T	Signal transduction mechanisms	PREDICTED: probable LRR receptor-like serine/threonine-protein kinase IRK [Solanum tuberosum]	molecular function: catalytic activity (GO:0003824);; biological process: metabolic process (GO:0008152);; biological process: cellular process (GO:0009987);; molecular function: binding (GO:0005488);; cellular component: cellular anatomical entity (GO:0110165)
PGSC0003DMG400015157	Receptor kinase	21.9035	1784	23.1396	1832	23.551	2067	70.2527	5326	100.294	7304	69.9709	5831	1.48e-18	1.60384	up	[M]	Cell wall/membrane/envelope biogenesis	Molecular Function: protein kinase activity (GO:0004672);; Molecular Function: ATP binding (GO:0005524);; Cellular Component: integral component of membrane (GO:0016021);;	K13415|1.1e-55|thj:104807729|K13415 protein brassinosteroid insensitive 1 [EC:2.7.10.1 2.7.11.1] | (RefSeq) protein BRASSINOSTEROID INSENSITIVE 1-like	Plant hormone signal transduction (ko04075)	--	--	Protein kinase domain	Leucine-rich repeat receptor-like serine/threonine/tyrosine-protein kinase SOBIR1 OS=Arabidopsis thaliana OX=3702 GN=SOBIR1 PE=1 SV=1	T	Signal transduction mechanisms	PREDICTED: leucine-rich repeat receptor-like serine/threonine/tyrosine-protein kinase SOBIR1 [Solanum tuberosum]	molecular function: catalytic activity (GO:0003824);; biological process: metabolic process (GO:0008152);; biological process: cellular process (GO:0009987);; molecular function: binding (GO:0005488);; cellular component: cellular anatomical entity (GO:0110165)
PGSC0003DMG400033096	Conserved gene of unknown function	11.3198	284	8.90663	218	6.31688	171	2.05414	48	2.5548	58	4.63757	119	0.00024255	-1.72063	down	--	--	--	--	--	--	--	--	--	S	Function unknown	PREDICTED: uncharacterized protein LOC107061957 [Solanum tuberosum]	--
PGSC0003DMG400018352	RAP2	2.16713	167	3.24269	242	6.12238	506	1.02161	73	0.602123	42	1.75297	138	0.000902085	-1.9523	down	--	--	Molecular Function: DNA binding (GO:0003677);; Molecular Function: DNA-binding transcription factor activity (GO:0003700);; Cellular Component: nucleus (GO:0005634);;	K09286|5.3e-223|sot:102599959|K09286 EREBP-like factor | (RefSeq) ethylene-responsive transcription factor ERF054	--	--	--	AP2 domain	Ethylene-responsive transcription factor ERF054 OS=Arabidopsis thaliana OX=3702 GN=ERF054 PE=2 SV=1	K	Transcription	PREDICTED: ethylene-responsive transcription factor ERF054 [Solanum tuberosum]	molecular function: binding (GO:0005488);; molecular function: transcription regulator activity (GO:0140110);; cellular component: intracellular (GO:0005622);; cellular component: cellular anatomical entity (GO:0110165)
PGSC0003DMG400010172	Gene of unknown function	3.9796	106	3.90234	101	4.51721	130	2.733	68	2.15444	52	2.11723	58	0.000701908	-1.01857	down	--	--	--	--	--	--	--	--	--	--	--	--	--
PGSC0003DMG400015196	Conserved gene of unknown function	3.78647	191	3.65766	179	8.76811	475	0.826484	39	0.15002	7	1.30701	68	0.000108905	-2.99454	down	--	--	--	--	--	--	--	--	--	S	Function unknown	PREDICTED: uncharacterized protein LOC102590433 [Solanum tuberosum]	--
PGSC0003DMG400012583	LIM domain-containing protein	0.57689	29	0.623152	30	1.48269	94	3.0373	173	8.84156	484	6.2348	386	9.77e-06	2.7034	up	--	--	--	--	--	[TZ]	Signal transduction mechanisms;; Cytoskeleton	Protein DA1	Protein DA1-related 1 OS=Arabidopsis thaliana OX=3702 GN=DAR1 PE=1 SV=3	TZ	Signal transduction mechanisms;; Cytoskeleton	PREDICTED: protein DA1-related 1-like [Solanum tuberosum]	--
PGSC0003DMG400025579	Conserved gene of unknown function	5.1901	363	6.65375	452	8.67968	654	2.58189	169	3.32715	209	4.82937	346	0.00179566	-1.12516	down	--	--	Biological Process: protein glycosylation (GO:0006486);; Molecular Function: transferase activity, transferring glycosyl groups (GO:0016757);;	K20870|1.3e-244|sot:102589001|K20870 putative beta-1,4-xylosyltransferase IRX10 [EC:2.4.2.-] | (RefSeq) probable beta-1,4-xylosyltransferase IRX10L	--	[GMW]	Carbohydrate transport and metabolism;; Cell wall/membrane/envelope biogenesis;; Extracellular structures	Exostosin family	Probable beta-1,4-xylosyltransferase IRX10L OS=Arabidopsis thaliana OX=3702 GN=IRX10L PE=2 SV=1	GMW	Carbohydrate transport and metabolism;; Cell wall/membrane/envelope biogenesis;; Extracellular structures	PREDICTED: probable beta-1,4-xylosyltransferase IRX10L [Solanum tuberosum]	biological process: metabolic process (GO:0008152);; biological process: cellular process (GO:0009987);; molecular function: catalytic activity (GO:0003824)
PGSC0003DMG400023732	Zeatin O-glucosyltransferase	27.0361	1700	24.36	1443	13.1309	887	9.34639	560	5.00802	288	5.86957	368	4.28e-06	-1.84865	down	--	--	Molecular Function: UDP-glycosyltransferase activity (GO:0008194);;	K13495|4.7e-274|sot:102587505|K13495 cis-zeatin O-glucosyltransferase [EC:2.4.1.215] | (RefSeq) zeatin O-glucosyltransferase-like	Zeatin biosynthesis (ko00908)	[GC]	Carbohydrate transport and metabolism;; Energy production and conversion	UDP-glucoronosyl and UDP-glucosyl transferase	Zeatin O-glucosyltransferase OS=Phaseolus lunatus OX=3884 GN=ZOG1 PE=2 SV=1	CG	Energy production and conversion;; Carbohydrate transport and metabolism	PREDICTED: zeatin O-glucosyltransferase-like [Solanum tuberosum]	molecular function: catalytic activity (GO:0003824)
PGSC0003DMG400034632	Glucosyltransferase	2.21686	117	2.14614	110	2.8497	162	14.3983	706	9.92769	468	8.13951	439	1.4e-10	1.96575	up	--	--	Molecular Function: UDP-glycosyltransferase activity (GO:0008194);;	K22950|3.8e-101|fve:101295404|K22950 acylphloroglucinol glucosyltransferase [EC:2.4.1.358] | (RefSeq) anthocyanidin 3-O-glucosyltransferase 2-like	--	[GC]	Carbohydrate transport and metabolism;; Energy production and conversion	UDP-glucoronosyl and UDP-glucosyl transferase	UDP-glucose flavonoid 3-O-glucosyltransferase 6 OS=Fragaria ananassa OX=3747 GN=GT6 PE=1 SV=1	CG	Energy production and conversion;; Carbohydrate transport and metabolism	PREDICTED: UDP-glucose flavonoid 3-O-glucosyltransferase 6-like [Solanum tuberosum]	molecular function: catalytic activity (GO:0003824)
PGSC0003DMG402014186	ATP binding protein	9.95715	552	15.3466	827	8.24483	493	3.13465	162	4.06886	202	2.19806	125	9.67e-09	-2.03938	down	[T]	Signal transduction mechanisms	Molecular Function: protein kinase activity (GO:0004672);; Molecular Function: ATP binding (GO:0005524);;	K20359|2.5e-48|eus:EUTSA_v10006389mg|K20359 PRA1 family protein 1 | (RefSeq) hypothetical protein	--	--	--	Protein kinase domain	Probable inactive receptor kinase At1g48480 OS=Arabidopsis thaliana OX=3702 GN=RKL1 PE=1 SV=1	T	Signal transduction mechanisms	PREDICTED: probable inactive receptor kinase At1g48480 isoform X1 [Solanum tuberosum]	molecular function: catalytic activity (GO:0003824);; biological process: metabolic process (GO:0008152);; biological process: cellular process (GO:0009987);; molecular function: binding (GO:0005488)
PGSC0003DMG400014540	Alpha-glucosidase	19.384	2170	32.3085	3516	20.3704	2457	7.0579	736	10.7509	1077	11.3722	1303	7.49e-07	-1.50292	down	[G]	Carbohydrate transport and metabolism	Molecular Function: hydrolase activity, hydrolyzing O-glycosyl compounds (GO:0004553);; Biological Process: carbohydrate metabolic process (GO:0005975);; Molecular Function: carbohydrate binding (GO:0030246);;	K15925|0.0e+00|sot:102602461|K15925 alpha-D-xyloside xylohydrolase [EC:3.2.1.177] | (RefSeq) MAL2; mal, T-cell differentiation protein 2	--	[G]	Carbohydrate transport and metabolism	Glycosyl hydrolases family 31	Alpha-xylosidase 1 OS=Arabidopsis thaliana OX=3702 GN=XYL1 PE=1 SV=1	G	Carbohydrate transport and metabolism	protein MAL2 [Solanum tuberosum]	molecular function: catalytic activity (GO:0003824);; biological process: metabolic process (GO:0008152);; molecular function: binding (GO:0005488)
PGSC0003DMG400001089	Conserved gene of unknown function	0.814746	21	0.754118	19	0.242388	7	8.57698	202	2.43064	55	3.06368	80	0.000472211	2.72318	up	--	--	--	--	--	--	--	--	--	S	Function unknown	hypothetical protein CQW23_07395 [Capsicum baccatum]	--
PGSC0003DMG400023457	Protein kinase APK1A, chloroplast	0.939727	59	1.2298	74	1.46161	98	2.8771	166	2.39487	133	3.44425	218	0.00143242	1.0593	up	[T]	Signal transduction mechanisms	Molecular Function: protein kinase activity (GO:0004672);; Molecular Function: ATP binding (GO:0005524);;	K13429|1.1e-32|var:108343204|K13429 chitin elicitor receptor kinase 1 | (RefSeq) lysM domain receptor-like kinase 3	Plant-pathogen interaction (ko04626)	[T]	Signal transduction mechanisms	Protein tyrosine and serine/threonine kinase	LysM domain receptor-like kinase 3 OS=Arabidopsis thaliana OX=3702 GN=LYK3 PE=2 SV=1	T	Signal transduction mechanisms	PREDICTED: lysM domain receptor-like kinase 3 [Solanum tuberosum]	molecular function: catalytic activity (GO:0003824);; biological process: metabolic process (GO:0008152);; biological process: cellular process (GO:0009987);; molecular function: binding (GO:0005488)
PGSC0003DMG400017724	Conserved gene of unknown function	2.35633	161	1.98267	132	3.45592	254	8.34947	530	5.50897	336	6.97484	486	0.000248709	1.21489	up	--	--	--	--	--	--	--	VQ motif	VQ motif-containing protein 22 OS=Arabidopsis thaliana OX=3702 GN=VQ22 PE=2 SV=1	S	Function unknown	PREDICTED: putative mediator of RNA polymerase II transcription subunit 26 [Solanum tuberosum]	--
PGSC0003DMG400016249	Anthranilate N-benzoyltransferase protein	21.1826	1189	24.9393	1361	18.0784	1093	7.46653	391	13.3214	669	6.70093	385	1.17e-05	-1.43217	down	--	--	Cellular Component: nucleus (GO:0005634);; Cellular Component: cytoplasm (GO:0005737);; Biological Process: double fertilization forming a zygote and endosperm (GO:0009567);; Molecular Function: transferase activity, transferring acyl groups other than amino-acyl groups (GO:0016747);;	K13065|3.3e-272|sot:102578335|K13065 shikimate O-hydroxycinnamoyltransferase [EC:2.3.1.133] | (RefSeq) omega-hydroxypalmitate O-feruloyl transferase	Phenylpropanoid biosynthesis (ko00940);; Flavonoid biosynthesis (ko00941);; Stilbenoid, diarylheptanoid and gingerol biosynthesis (ko00945)	--	--	Transferase family	Fatty alcohol:caffeoyl-CoA acyltransferase OS=Arabidopsis thaliana OX=3702 GN=FACT PE=2 SV=1	S	Function unknown	PREDICTED: omega-hydroxypalmitate O-feruloyl transferase [Solanum tuberosum]	cellular component: intracellular (GO:0005622);; cellular component: cellular anatomical entity (GO:0110165);; biological process: reproduction (GO:0000003);; biological process: reproductive process (GO:0022414);; biological process: multi-organism process (GO:0051704);; molecular function: catalytic activity (GO:0003824)
NewGene_4187	--	0.29315	15	0.234052	12	0.462994	25	1.56769	72	1.03001	46	1.41636	72	0.000528433	1.77429	up	--	--	--	--	--	--	--	--	--	--	--	--	--
PGSC0003DMG400000123	Calcium-transporting ATPase, endoplasmic reticulum-type	4.49841	592	5.01539	642	9.48817	1341	24.2697	2956	33.7152	3942	24.866	3322	1.02e-08	1.91558	up	[P]	Inorganic ion transport and metabolism	Molecular Function: ATP binding (GO:0005524);; Cellular Component: integral component of membrane (GO:0016021);;	K01537|0.0e+00|sot:102591952|K01537 P-type Ca2+ transporter type 2C [EC:7.2.2.10] | (RefSeq) calcium-transporting ATPase, endoplasmic reticulum-type	--	[P]	Inorganic ion transport and metabolism	E1-E2 ATPase	Calcium-transporting ATPase, endoplasmic reticulum-type OS=Solanum lycopersicum OX=4081 GN=LCA1 PE=2 SV=1	P	Inorganic ion transport and metabolism	PREDICTED: calcium-transporting ATPase, endoplasmic reticulum-type [Solanum tuberosum]	molecular function: binding (GO:0005488);; cellular component: cellular anatomical entity (GO:0110165)
NewGene_7047	--	6.35748	93	3.69454	53	3.47775	55	22.4277	304	76.4263	992	83.0347	1234	1.01e-10	3.52184	up	--	--	Molecular Function: hydrolase activity, hydrolyzing O-glycosyl compounds (GO:0004553);; Biological Process: carbohydrate metabolic process (GO:0005975);;	K19893|6.41e-14|ini:109191496|K19893 glucan endo-1,3-beta-glucosidase 5/6 [EC:3.2.1.39] | (RefSeq) glucan endo-1,3-beta-glucosidase 5	Starch and sucrose metabolism (ko00500)	--	--	Glycosyl hydrolases family 17	Glucan endo-1,3-beta-glucosidase A OS=Solanum lycopersicum OX=4081 PE=1 SV=1	G	Carbohydrate transport and metabolism	PREDICTED: glucan endo-1,3-beta-glucosidase A-like [Solanum tuberosum]	molecular function: catalytic activity (GO:0003824);; biological process: metabolic process (GO:0008152)
PGSC0003DMG400005056	Sphingosine kinase	2.18258	144	1.81214	116	2.83413	201	4.95544	303	4.64661	275	6.21774	415	0.000568496	1.00565	up	[IR]	Lipid transport and metabolism;; General function prediction only	Molecular Function: NAD+ kinase activity (GO:0003951);;	K04718|3.6e-285|sot:102581165|K04718 sphingosine kinase [EC:2.7.1.91] | (RefSeq) sphingosine kinase 2-like	Sphingolipid metabolism (ko00600)	[IT]	Lipid transport and metabolism;; Signal transduction mechanisms	Diacylglycerol kinase catalytic domain	Sphingosine kinase 1 OS=Arabidopsis thaliana OX=3702 GN=SPHK1 PE=1 SV=1	IT	Lipid transport and metabolism;; Signal transduction mechanisms	PREDICTED: sphingosine kinase 1-like isoform X1 [Solanum tuberosum]	molecular function: catalytic activity (GO:0003824);; biological process: metabolic process (GO:0008152);; biological process: cellular process (GO:0009987)
[truncated: 1,435 more rows]
