# Supplementary material for: Transcriptome analysis of genes involved in the pathogenesis mechanism of potato virus Y in potato cultivar YouJin
Source: Front Microbiol. 2024 Mar 6;15:1353814. doi: 10.3389/fmicb.2024.1353814 (PMC10951100; doi:10.3389/fmicb.2024.1353814)
Supplement: Supplementary file 2 [file Table_2.XLSX]

## Sheet: Sheet1
gene ID	Gene name	FDR	YJ-PVY1	YJ-PVY2	YJ-PVY3	YJ-H1	YJ-H2	YJ-H3
PGSC0003DMG400006319	Beta-glucosidase 01	2.054e-69	-0.911	-0.986	-0.831	1.035	0.818	0.875
PGSC0003DMG400002519	Zinc finger protein	2.92503e-56	-0.905	-0.731	-1.078	0.986	0.957	0.722
PGSC0003DMG400012100	Major latex	6.39204e-47	-1.088	-0.664	-0.956	0.93	0.98	0.798
NewGene_7853	Terpene synthase	3.17414e-46	0.834	0.984	0.876	-0.652	-1.191	-0.852
PGSC0003DMG400010950	Serine-threonine protein kinase	1.32058e-44	0.793	1.059	0.869	-0.808	-1.022	-0.892
PGSC0003DMG402021713	(-)-a-terpineol synthase	2.58045e-40	0.713	1.09	0.914	-0.833	-0.946	-0.938
PGSC0003DMG400018024	Serine-threonine protein kinase	2.21449e-39	0.846	0.99	0.885	-0.798	-1.098	-1.089
PGSC0003DMG400000184	Ferric-chelate reductase	2.0362e-35	0.846	0.99	0.885	-0.798	-1.098	-0.824
PGSC0003DMG402028252	Beta-fructofuranosidase	3.81828e-32	0.766	1.103	0.846	-1.033	-0.837	-0.845
PGSC0003DMG400023234	Sn-1 protein	5.54759e-32	-0.923	-0.963	-0.821	1.005	1.062	0.641
PGSC0003DMG400008420	Endo-1,4-beta-xylanase A	4.13441e-31	-0.924	-0.776	-1.006	0.733	1.14	0.833
PGSC0003DMG400025208	Formin 1	4.48574e-31	-0.902	-0.843	-0.974	0.708	0.964	1.041
NewGene_4847	Potato inhibitor I	6.86577e-31	-1.172	-0.812	-0.685	0.646	0.883	1.14
PGSC0003DMG402022737	UDP-L-rhamnose synthase	5.40677e-29	-1.125	-0.754	-0.821	0.973	1.029	0.697
PGSC0003DMG402001531	Chitinase 134	2.51106e-28	0.627	1.093	0.986	-0.881	-0.922	-0.903
PGSC0003DMG400018579	Histidine phosphotransfer protein	2.63487e-28	-1.119	-0.683	-0.895	1.056	0.917	0.724
PGSC0003DMG400033694	Zinc finger homeodomain protein SZF-HD1	3.61278e-28	-0.899	-0.912	-0.916	0.856	1.071	0.801
PGSC0003DMG400031456	Proline transporter	4.44308e-28	0.706	0.981	1.032	-0.815	-0.96	-0.944
PGSC0003DMG400012089	Type I serine protease inhibitor	1.29941e-27	-1.058	-0.585	-1.035	0.778	0.781	1.119
NewGene_8251	Reverse transcriptase	6.45139e-27	0.909	1.038	0.771	-0.714	-1.001	-0.975
PGSC0003DMG400021874	Cytochrome P450	1.73146e-26	-1.115	-0.766	-0.828	0.755	1.024	0.93
PGSC0003DMG400011042	Cytochrome P450	4.63642e-26	-0.974	-0.946	-0.797	0.869	0.756	1.093
PGSC0003DMG400014850	Proline-rich protein	9.58692e-26	-0.932	-0.585	-1.166	0.855	1.029	0.799
PGSC0003DMG400001223	NAC domain protein	1.84475e-25	0.848	0.945	0.878	-0.499	-1.14	-1.033
PGSC0003DMG400001364	SP1L	6.63429e-25	-0.983	-0.908	-0.8	1.153	0.922	0.603
PGSC0003DMG401014997	Zinc finger protein	1.04401e-24	-1.289	-0.693	-0.688	0.948	0.885	0.837
PGSC0003DMG400000339	Beta-galactosidase	1.08134e-24	0.786	1.075	0.863	-0.9	-0.978	-0.846
NewGene_6230	Indole-3-acetaldehyde oxidase	6.88344e-24	-1.116	-0.648	-0.927	0.698	0.995	0.999
PGSC0003DMG400013828	Vacoular processing enzyme 1	1.51017e-23	1.236	0.709	0.736	-0.787	-1.03	-0.864
PGSC0003DMG400034688	Alpha tubulin 1	1.66122e-23	-0.82	-0.827	-1.066	1.052	0.929	0.733
PGSC0003DMG400012294	Methanol inducible protein	2.16563e-23	-0.783	-0.843	-1.043	0.992	1.156	0.52
PGSC0003DMG400017204	Oligopeptide transporter	4.02329e-23	0.894	1.033	0.772	-0.901	-0.664	-1.134
PGSC0003DMG400014736	Serine-threonine protein kinase, plant-type	4.80464e-23	0.687	1.121	0.874	-0.654	-0.903	-1.125
PGSC0003DMG400016201	Auxin growth promotor protein	4.873e-23	-0.947	-0.586	-1.15	0.822	1.056	0.805
PGSC0003DMG400007078	Acetolactate synthase	1.16599e-22	-0.755	-1.049	-0.899	1.064	0.663	0.975
PGSC0003DMG400010468	Calmodulin binding protein	2.2932e-22	-0.911	-0.749	-1.041	1.06	0.99	0.651
PGSC0003DMG400018644	Protein kinase	2.66757e-22	-0.67	-0.656	-1.323	1.027	0.795	0.827
PGSC0003DMG400006880	DRT100	2.76933e-22	-0.972	-0.857	-0.838	0.557	1.259	0.851
PGSC0003DMG400012826	Auxin repressed/dormancy associated protein	3.07908e-22	-0.612	-0.99	-1.081	0.807	0.757	1.119
PGSC0003DMG400006088	Serine-threonine protein kinase, plant-type	3.22642e-22	0.739	1.131	0.839	-0.778	-0.934	-0.997
PGSC0003DMG400021261	TRANSPARENT TESTA 12 protein	4.08916e-22	0.806	1.02	0.89	-0.713	-1.035	-0.969
NewGene_186	GAG-pre-integrase domain	6.29748e-22	-0.686	-1.028	-1.003	0.859	0.909	0.949
PGSC0003DMG402027248	Insulin degrading enzyme	1.48893e-21	0.925	0.979	0.804	-0.647	-1.033	-1.027
