# Supplementary material for: Transcriptome analysis of genes involved in the pathogenesis mechanism of potato virus Y in potato cultivar YouJin
Source: Front Microbiol. 2024 Mar 6;15:1353814. doi: 10.3389/fmicb.2024.1353814 (PMC10951100; doi:10.3389/fmicb.2024.1353814)
Supplement: Supplementary file 4 [file Table_4.XLSX]

## Sheet: TableS4
#ID	gene_name	FDR	log2FC	regulated	KEGG_annotation	KEGG_pathway_annotation
PGSC0003DMG400018579	Histidine phosphotransfer protein	2.63e-28	-2.13008	down	K14490|4.2e-74|sot:102584884|K14490 histidine-containing phosphotransfer peotein | (RefSeq) histidine-containing phosphotransfer protein 4-like	Plant hormone signal transduction (ko04075)
PGSC0003DMG400006088	Serine-threonine protein kinase, plant-type	3.23e-22	1.44003	up	K13429|5.9e-54|ccaj:109804580|K13429 chitin elicitor receptor kinase 1 | (RefSeq) lysM domain receptor-like kinase 3	Plant-pathogen interaction (ko04626)
PGSC0003DMG400014736	Serine-threonine protein kinase, plant-type	4.8e-23	2.84566	up	K13466|1.9e-14|pavi:110767609|K13466 EIX receptor 1/2 | (RefSeq) LRR receptor-like serine/threonine-protein kinase FLS2	Plant-pathogen interaction (ko04626)
PGSC0003DMG400018024	Serine-threonine protein kinase, plant-type	2.21e-39	3.26469	up	K13420|4.0e-86|sly:101248077|K13420 LRR receptor-like serine/threonine-protein kinase FLS2 [EC:2.7.11.1] | (RefSeq) probable LRR receptor-like serine/threonine-protein kinase At3g47570	MAPK signaling pathway - plant (ko04016);; Plant-pathogen interaction (ko04626)
PGSC0003DMG402001531	Chitinase 134	2.51e-28	4.18188	up	K20547|1.2e-157|sot:102587337|K20547 basic endochitinase B [EC:3.2.1.14] | (RefSeq) basic endochitinase-like	Amino sugar and nucleotide sugar metabolism (ko00520);; MAPK signaling pathway - plant (ko04016)
PGSC0003DMG400018644	Protein kinase	2.67e-22	-2.89297	down	K14510|1.5e-61|thj:104826934|K14510 serine/threonine-protein kinase CTR1 [EC:2.7.11.1] | (RefSeq) serine/threonine-protein kinase CTR1-like	MAPK signaling pathway - plant (ko04016);; Plant hormone signal transduction (ko04075)
PGSC0003DMG400010950	Serine-threonine protein kinase, plant-type	1.32e-44	3.70931	up	K13420|4.8e-14|sot:102592377|K13420 LRR receptor-like serine/threonine-protein kinase FLS2 [EC:2.7.11.1] | (RefSeq) LRR receptor-like serine/threonine-protein kinase FLS2	MAPK signaling pathway - plant (ko04016);; Plant-pathogen interaction (ko04626)
