# Supplementary material for: Transcriptome analysis of genes involved in the pathogenesis mechanism of potato virus Y in potato cultivar YouJin
Source: Front Microbiol. 2024 Mar 6;15:1353814. doi: 10.3389/fmicb.2024.1353814 (PMC10951100; doi:10.3389/fmicb.2024.1353814)
Supplement: Supplementary file 5 [file Table_5.XLSX]

## Sheet: TableS5
Transcription factor family prediction data
#ID	Family	Type	DEG	Family
NewGene_1066	SNF2	TR	PGSC0003DMG400018024	RLK-Pelle_LRR-XII-1
NewGene_1068	GARP-G2-like	TF	PGSC0003DMG400001223	NAC
NewGene_1074	NF-YB	TF	PGSC0003DMG400006088	RLK-Pelle_LysM
NewGene_1097	SNF2	TR	PGSC0003DMG400033694	zf-HD
NewGene_1107	CAMTA	TF	PGSC0003DMG400018644	TKL-Pl-4
NewGene_1284	bZIP	TF	NewGene_186	AGC_PKA-PKG
NewGene_1322	mTERF	TR
NewGene_1456	B3	TF
NewGene_1463	HB-BELL	TF
NewGene_1528	FAR1	TF
NewGene_1616	C2H2	TF
NewGene_1722	DDT	TR
NewGene_1731	bHLH	TF
NewGene_1822	MADS-MIKC	TF
NewGene_1886	C2H2	TF
NewGene_2064	LOB	TF
NewGene_2067	GARP-G2-like	TF
NewGene_213	B3	TF
NewGene_2144	C2H2	TF
NewGene_2295	PHD	TR
NewGene_2305	SET	TR
NewGene_2315	PHD	TR
NewGene_2390	SET	TR
NewGene_2502	B3	TF
NewGene_2509	MADS-MIKC	TF
NewGene_2543	bZIP	TF
NewGene_2573	SET	TR
NewGene_2574	MADS-MIKC	TF
NewGene_2622	FAR1	TF
NewGene_2631	LUG	TR
NewGene_2688	C2H2	TF
NewGene_2724	TAZ	TR
NewGene_2746	NF-YC	TF
NewGene_2773	FAR1	TF
NewGene_2852	bZIP	TF
NewGene_3031	Others	TR
NewGene_3064	SRS	TF
NewGene_311	FAR1	TF
NewGene_3192	TRAF	TR
NewGene_3195	MYB-related	TF
NewGene_3250	FAR1	TF
NewGene_3285	FAR1	TF
NewGene_3297	MYB-related	TF
NewGene_3340	SNF2	TR
NewGene_3356	MADS-M-type	TF
NewGene_3360	GeBP	TF
NewGene_3362	SET	TR
NewGene_3547	B3	TF
NewGene_3548	B3	TF
NewGene_3550	B3	TF
NewGene_3551	B3	TF
NewGene_3679	Others	TR
NewGene_3680	Others	TR
NewGene_3681	Tify	TF
NewGene_3696	TCP	TF
NewGene_3704	FAR1	TF
NewGene_3753	SET	TR
NewGene_3802	bZIP	TF
NewGene_3853	MYB-related	TF
NewGene_39	GARP-G2-like	TF
NewGene_3966	MYB	TF
NewGene_4022	bZIP	TF
NewGene_4074	bZIP	TF
NewGene_416	FAR1	TF
NewGene_4251	NAC	TF
NewGene_4301	MYB-related	TF
NewGene_4304	MYB-related	TF
NewGene_4402	HB-other	TF
NewGene_4546	FAR1	TF
NewGene_4704	PHD	TR
NewGene_4801	FAR1	TF
NewGene_487	bHLH	TF
NewGene_4939	bHLH	TF
NewGene_4953	PHD	TR
NewGene_4961	MYB	TF
NewGene_4977	BSD	TF
NewGene_4981	Rcd1-like	TR
NewGene_4983	MYB-related	TF
NewGene_5005	MBF1	TR
NewGene_5107	CAMTA	TF
NewGene_5235	C2C2-GATA	TF
NewGene_5446	WRKY	TF
NewGene_5447	B3	TF
NewGene_5493	MYB	TF
NewGene_5503	MYB	TF
NewGene_5510	Others	TR
NewGene_5730	LOB	TF
NewGene_578	TCP	TF
NewGene_582	AP2/ERF-AP2	TF
NewGene_5839	SNF2	TR
NewGene_6082	SNF2	TR
NewGene_6087	RWP-RK	TF
NewGene_6099	RWP-RK	TF
NewGene_6101	SWI/SNF-BAF60b	TR
NewGene_6121	DDT	TR
NewGene_6122	bHLH	TF
NewGene_6142	C2H2	TF
NewGene_6171	DDT	TR
NewGene_6172	MYB-related	TF
NewGene_6196	C3H	TF
NewGene_6248	GARP-ARR-B	TF
NewGene_6310	TRAF	TR
NewGene_6311	bHLH	TF
NewGene_6391	MYB-related	TF
NewGene_6425	Rcd1-like	TR
NewGene_6446	C3H	TF
NewGene_6471	bHLH	TF
NewGene_6671	SNF2	TR
NewGene_6758	PHD	TR
NewGene_6765	MADS-MIKC	TF
NewGene_6767	Trihelix	TF
NewGene_6792	MADS-MIKC	TF
NewGene_6818	ARID	TR
NewGene_6822	Alfin-like	TF
NewGene_6910	SNF2	TR
NewGene_7066	PHD	TR
NewGene_7074	FAR1	TF
NewGene_7171	Alfin-like	TF
NewGene_7183	FAR1	TF
NewGene_7367	FAR1	TF
NewGene_7368	ARID	TR
NewGene_7405	SNF2	TR
NewGene_7435	SNF2	TR
NewGene_7490	C2C2-LSD	TF
NewGene_7494	AP2/ERF-ERF	TF
NewGene_7513	C2H2	TF
NewGene_7522	TRAF	TR
NewGene_7545	AUX/IAA	TR
NewGene_7590	bZIP	TF
NewGene_7669	C2H2	TF
NewGene_7689	PLATZ	TF
NewGene_7691	FAR1	TF
NewGene_7692	PHD	TR
NewGene_7899	NAC	TF
NewGene_8010	Others	TR
NewGene_8025	MADS-M-type	TF
NewGene_808	HB-other	TF
NewGene_8082	TAZ	TR
NewGene_8085	Others	TR
NewGene_8087	Others	TR
NewGene_8151	PHD	TR
NewGene_8183	C3H	TF
NewGene_8188	SNF2	TR
NewGene_8304	bZIP	TF
NewGene_8339	SET	TR
NewGene_8421	SNF2	TR
NewGene_8464	NAC	TF
NewGene_8510	SNF2	TR
NewGene_905	MYB	TF
NewGene_907	Jumonji	TR
NewGene_924	Pseudo ARR-B	TR
NewGene_976	Trihelix	TF
PGSC0003DMG400000008	MADS-MIKC	TF
PGSC0003DMG400000027	MYB	TF
PGSC0003DMG400000062	MADS-M-type	TF
PGSC0003DMG400000064	WRKY	TF
PGSC0003DMG400000088	bZIP	TF
PGSC0003DMG400000091	AP2/ERF-ERF	TF
PGSC0003DMG400000106	B3	TF
PGSC0003DMG400000107	B3	TF
PGSC0003DMG400000118	B3-ARF	TF
PGSC0003DMG400000120	C2C2-Dof	TF
PGSC0003DMG400000131	SET	TR
PGSC0003DMG400000136	MADS-MIKC	TF
PGSC0003DMG400000154	NAC	TF
PGSC0003DMG400000155	LIM	TF
PGSC0003DMG400000169	BES1	TF
PGSC0003DMG400000178	ARID	TR
PGSC0003DMG400000189	MYB-related	TF
PGSC0003DMG400000211	WRKY	TF
PGSC0003DMG400000212	MYB-related	TF
PGSC0003DMG400000232	bHLH	TF
PGSC0003DMG400000248	HB-HD-ZIP	TF
PGSC0003DMG400000272	NF-YA	TF
PGSC0003DMG400000278	C3H	TF
PGSC0003DMG400000280	C2C2-GATA	TF
PGSC0003DMG400000313	OFP	TF
PGSC0003DMG400000335	bHLH	TF
PGSC0003DMG400000340	MYB-related	TF
PGSC0003DMG400000349	MYB	TF
PGSC0003DMG400000350	C3H	TF
PGSC0003DMG400000365	AP2/ERF-ERF	TF
PGSC0003DMG400000368	B3	TF
PGSC0003DMG400000375	AUX/IAA	TR
PGSC0003DMG400000380	HSF	TF
PGSC0003DMG400000418	C2H2	TF
PGSC0003DMG400000419	C2H2	TF
PGSC0003DMG400000441	C2C2-Dof	TF
PGSC0003DMG400000445	AP2/ERF-ERF	TF
PGSC0003DMG400000485	MYB	TF
PGSC0003DMG400000498	HB-HD-ZIP	TF
PGSC0003DMG400000555	NAC	TF
PGSC0003DMG400000584	Others	TR
PGSC0003DMG400000587	mTERF	TR
PGSC0003DMG400000597	TCP	TF
PGSC0003DMG400000604	C3H	TF
PGSC0003DMG400000605	PHD	TR
PGSC0003DMG400000636	AP2/ERF-ERF	TF
PGSC0003DMG400000673	PHD	TR
PGSC0003DMG400000681	AP2/ERF-ERF	TF
PGSC0003DMG400000709	MYB-related	TF
PGSC0003DMG400000711	bHLH	TF
PGSC0003DMG400000721	mTERF	TR
PGSC0003DMG400000727	mTERF	TR
PGSC0003DMG400000730	MYB-related	TF
PGSC0003DMG400000750	SWI/SNF-BAF60b	TR
PGSC0003DMG400000786	C2C2-Dof	TF
PGSC0003DMG400000799	bZIP	TF
PGSC0003DMG400000809	NAC	TF
PGSC0003DMG400000811	AP2/ERF-RAV	TF
PGSC0003DMG400000823	TCP	TF
PGSC0003DMG400000824	bHLH	TF
PGSC0003DMG400000828	GARP-G2-like	TF
PGSC0003DMG400000863	HB-HD-ZIP	TF
PGSC0003DMG400000885	TRAF	TR
PGSC0003DMG400000887	NAC	TF
PGSC0003DMG400000910	AP2/ERF-ERF	TF
PGSC0003DMG400000922	GARP-G2-like	TF
PGSC0003DMG400000974	LOB	TF
PGSC0003DMG400000998	C2H2	TF
PGSC0003DMG400000999	DDT	TR
PGSC0003DMG400001085	Rcd1-like	TR
PGSC0003DMG400001086	Rcd1-like	TR
PGSC0003DMG400001114	TUB	TF
PGSC0003DMG400001143	MADS-M-type	TF
PGSC0003DMG400001161	bHLH	TF
PGSC0003DMG400001174	Tify	TF
PGSC0003DMG400001178	Tify	TF
PGSC0003DMG400001223	NAC	TF
PGSC0003DMG400001263	C2C2-CO-like	TF
PGSC0003DMG400001296	E2F-DP	TF
PGSC0003DMG400001323	NAC	TF
PGSC0003DMG400001325	MYB	TF
PGSC0003DMG400001330	C2C2-Dof	TF
PGSC0003DMG400001338	NAC	TF
PGSC0003DMG400001339	MYB	TF
PGSC0003DMG400001343	AP2/ERF-ERF	TF
PGSC0003DMG400001362	TCP	TF
PGSC0003DMG400001376	MYB	TF
PGSC0003DMG400001377	MADS-MIKC	TF
PGSC0003DMG400001378	MADS-MIKC	TF
PGSC0003DMG400001387	bZIP	TF
PGSC0003DMG400001397	Others	TR
PGSC0003DMG400001398	Others	TR
PGSC0003DMG400001399	Others	TR
PGSC0003DMG400001414	HMG	TR
PGSC0003DMG400001417	HB-HD-ZIP	TF
PGSC0003DMG400001418	bHLH	TF
PGSC0003DMG400001434	WRKY	TF
PGSC0003DMG400001498	AUX/IAA	TR
PGSC0003DMG400001504	MYB	TF
PGSC0003DMG400001519	C2H2	TF
PGSC0003DMG400001556	GRAS	TF
PGSC0003DMG400001557	SET	TR
PGSC0003DMG400001565	HB-WOX	TF
PGSC0003DMG400001567	HMG	TR
PGSC0003DMG400001590	CSD	TF
PGSC0003DMG400001591	CSD	TF
PGSC0003DMG400001594	bHLH	TF
PGSC0003DMG400001658	C3H	TF
PGSC0003DMG400001659	bZIP	TF
PGSC0003DMG400001660	BBR-BPC	TF
PGSC0003DMG400001696	Trihelix	TF
PGSC0003DMG400001733	NF-YB	TF
PGSC0003DMG400001747	C2H2	TF
PGSC0003DMG400001749	MYB-related	TF
PGSC0003DMG400001751	MYB-related	TF
PGSC0003DMG400001772	S1Fa-like	TF
PGSC0003DMG400001791	bHLH	TF
PGSC0003DMG400001798	B3	TF
PGSC0003DMG400001835	SNF2	TR
PGSC0003DMG400001851	SNF2	TR
PGSC0003DMG400001852	SNF2	TR
PGSC0003DMG400001913	MYB-related	TF
PGSC0003DMG400001916	bZIP	TF
PGSC0003DMG400001918	bHLH	TF
PGSC0003DMG400001919	bHLH	TF
PGSC0003DMG400001930	bHLH	TF
PGSC0003DMG400001938	MADS-MIKC	TF
PGSC0003DMG400001965	SWI/SNF-BAF60b	TR
PGSC0003DMG400002013	MYB	TF
PGSC0003DMG400002056	bHLH	TF
PGSC0003DMG400002076	HB-HD-ZIP	TF
PGSC0003DMG400002092	NAC	TF
PGSC0003DMG400002098	C2H2	TF
PGSC0003DMG400002125	bHLH	TF
PGSC0003DMG400002139	GRAS	TF
PGSC0003DMG400002144	GARP-G2-like	TF
PGSC0003DMG400002185	AP2/ERF-ERF	TF
PGSC0003DMG400002191	AP2/ERF-ERF	TF
PGSC0003DMG400002212	C2H2	TF
PGSC0003DMG400002235	AP2/ERF-ERF	TF
PGSC0003DMG400002272	AP2/ERF-ERF	TF
PGSC0003DMG400002337	C2C2-GATA	TF
PGSC0003DMG400002350	AP2/ERF-ERF	TF
PGSC0003DMG400002383	C2H2	TF
PGSC0003DMG400002392	B3-ARF	TF
PGSC0003DMG400002394	HB-HD-ZIP	TF
PGSC0003DMG400002399	AP2/ERF-AP2	TF
PGSC0003DMG400002481	MYB-related	TF
PGSC0003DMG400002484	NF-YA	TF
PGSC0003DMG400002485	PHD	TR
PGSC0003DMG400002489	MYB-related	TF
PGSC0003DMG400002495	C2H2	TF
PGSC0003DMG400002507	C2C2-Dof	TF
PGSC0003DMG400002515	bHLH	TF
PGSC0003DMG400002550	AUX/IAA	TR
PGSC0003DMG400002608	AUX/IAA	TR
PGSC0003DMG400002616	HB-HD-ZIP	TF
PGSC0003DMG400002620	AP2/ERF-ERF	TF
PGSC0003DMG400002627	HB-HD-ZIP	TF
PGSC0003DMG400002636	AUX/IAA	TR
PGSC0003DMG400002660	bZIP	TF
PGSC0003DMG400002692	HB-HD-ZIP	TF
PGSC0003DMG400002710	Trihelix	TF
PGSC0003DMG400002717	C2H2	TF
PGSC0003DMG400002727	Trihelix	TF
PGSC0003DMG400002748	C3H	TF
PGSC0003DMG400002769	HB-KNOX	TF
PGSC0003DMG400002784	B3	TF
PGSC0003DMG400002785	B3	TF
PGSC0003DMG400002806	C2H2	TF
PGSC0003DMG400002817	C2H2	TF
PGSC0003DMG400002823	MYB	TF
PGSC0003DMG400002824	NAC	TF
PGSC0003DMG400002828	MYB	TF
PGSC0003DMG400002835	HB-HD-ZIP	TF
PGSC0003DMG400002856	mTERF	TR
PGSC0003DMG400002859	bHLH	TF
PGSC0003DMG400002883	C2C2-YABBY	TF
PGSC0003DMG400002889	AP2/ERF-ERF	TF
PGSC0003DMG400002893	C3H	TF
PGSC0003DMG400002899	AP2/ERF-ERF	TF
PGSC0003DMG400002930	Tify	TF
PGSC0003DMG400002945	Others	TR
PGSC0003DMG400002988	C2C2-YABBY	TF
PGSC0003DMG400003047	GRAS	TF
PGSC0003DMG400003053	HSF	TF
PGSC0003DMG400003055	MYB	TF
PGSC0003DMG400003062	LIM	TF
PGSC0003DMG400003084	Others	TR
PGSC0003DMG400003109	DBB	TF
PGSC0003DMG400003126	C2C2-GATA	TF
PGSC0003DMG400003148	GNAT	TR
PGSC0003DMG400003158	Jumonji	TR
PGSC0003DMG400003160	HSF	TF
PGSC0003DMG400003196	Others	TR
PGSC0003DMG400003220	GRF	TF
PGSC0003DMG400003231	bHLH	TF
PGSC0003DMG400003295	MYB-related	TF
PGSC0003DMG400003296	NF-YC	TF
PGSC0003DMG400003316	MYB	TF
PGSC0003DMG400003354	SNF2	TR
PGSC0003DMG400003355	SNF2	TR
PGSC0003DMG400003357	NF-YC	TF
PGSC0003DMG400003362	TCP	TF
PGSC0003DMG400003372	C2H2	TF
PGSC0003DMG400003382	TCP	TF
PGSC0003DMG400003407	SRS	TF
PGSC0003DMG400003431	AP2/ERF-ERF	TF
PGSC0003DMG400003459	C2H2	TF
PGSC0003DMG400003508	C2C2-GATA	TF
PGSC0003DMG400003510	zf-HD	TF
PGSC0003DMG400003529	bZIP	TF
PGSC0003DMG400003541	MADS-MIKC	TF
PGSC0003DMG400003545	C2C2-GATA	TF
PGSC0003DMG400003553	BBR-BPC	TF
PGSC0003DMG400003556	C3H	TF
PGSC0003DMG400003561	HB-WOX	TF
PGSC0003DMG400003568	CSD	TF
PGSC0003DMG400003572	GeBP	TF
PGSC0003DMG400003578	Others	TR
PGSC0003DMG400003601	MYB-related	TF
PGSC0003DMG400003602	TUB	TF
PGSC0003DMG400003616	SRS	TF
PGSC0003DMG400003622	C3H	TF
PGSC0003DMG400003625	DBB	TF
PGSC0003DMG400003682	MYB-related	TF
PGSC0003DMG400003701	bZIP	TF
PGSC0003DMG400003706	AP2/ERF-ERF	TF
PGSC0003DMG400003709	MADS-MIKC	TF
PGSC0003DMG400003711	DBB	TF
PGSC0003DMG400003719	BBR-BPC	TF
PGSC0003DMG400003736	zf-HD	TF
PGSC0003DMG400003737	MYB-related	TF
PGSC0003DMG400003750	HB-BELL	TF
PGSC0003DMG400003751	HB-BELL	TF
PGSC0003DMG400003761	SRS	TF
PGSC0003DMG400003771	B3-ARF	TF
PGSC0003DMG400003778	E2F-DP	TF
PGSC0003DMG400003872	C2H2	TF
PGSC0003DMG400003890	MYB	TF
PGSC0003DMG400003902	PHD	TR
PGSC0003DMG400003964	Trihelix	TF
PGSC0003DMG400003980	GRAS	TF
PGSC0003DMG400003992	IWS1	TR
PGSC0003DMG400004005	AP2/ERF-ERF	TF
PGSC0003DMG400004006	AP2/ERF-AP2	TF
PGSC0003DMG400004008	SET	TR
PGSC0003DMG400004011	bHLH	TF
PGSC0003DMG400004024	AP2/ERF-ERF	TF
PGSC0003DMG400004025	AP2/ERF-ERF	TF
PGSC0003DMG400004039	bHLH	TF
PGSC0003DMG400004054	TCP	TF
PGSC0003DMG400004060	PHD	TR
PGSC0003DMG400004062	C2C2-Dof	TF
PGSC0003DMG400004076	NF-YB	TF
PGSC0003DMG400004081	MADS-MIKC	TF
PGSC0003DMG400004082	TCP	TF
PGSC0003DMG400004087	bHLH	TF
PGSC0003DMG400004132	GNAT	TR
PGSC0003DMG400004138	LOB	TF
PGSC0003DMG400004255	AP2/ERF-ERF	TF
PGSC0003DMG400004289	SET	TR
PGSC0003DMG400004299	NF-YB	TF
PGSC0003DMG400004332	NAC	TF
PGSC0003DMG400004367	Tify	TF
PGSC0003DMG400004371	MYB	TF
PGSC0003DMG400004389	GARP-G2-like	TF
PGSC0003DMG400004418	OFP	TF
PGSC0003DMG400004470	Trihelix	TF
PGSC0003DMG400004482	MADS-M-type	TF
PGSC0003DMG400004493	C2C2-GATA	TF
PGSC0003DMG400004499	HB-other	TF
PGSC0003DMG400004501	BES1	TF
PGSC0003DMG400004515	AP2/ERF-ERF	TF
PGSC0003DMG400004538	AP2/ERF-ERF	TF
PGSC0003DMG400004567	GARP-G2-like	TF
PGSC0003DMG400004580	bHLH	TF
PGSC0003DMG400004610	MYB-related	TF
PGSC0003DMG400004612	MYB	TF
PGSC0003DMG400004624	C2C2-GATA	TF
PGSC0003DMG400004643	Others	TR
PGSC0003DMG400004649	GRAS	TF
PGSC0003DMG400004653	GNAT	TR
PGSC0003DMG400004662	HSF	TF
PGSC0003DMG400004693	GRAS	TF
PGSC0003DMG400004714	HB-other	TF
PGSC0003DMG400004740	NAC	TF
PGSC0003DMG400004741	C2C2-YABBY	TF
PGSC0003DMG400004752	GRAS	TF
PGSC0003DMG400004763	C2H2	TF
PGSC0003DMG400004780	MYB	TF
PGSC0003DMG400004815	C2H2	TF
PGSC0003DMG400004825	AP2/ERF-ERF	TF
PGSC0003DMG400004826	AP2/ERF-ERF	TF
PGSC0003DMG400004864	GARP-G2-like	TF
PGSC0003DMG400004875	bHLH	TF
PGSC0003DMG400004880	LOB	TF
PGSC0003DMG400004882	C2H2	TF
PGSC0003DMG400004887	Alfin-like	TF
PGSC0003DMG400004898	AP2/ERF-ERF	TF
PGSC0003DMG400004916	bZIP	TF
PGSC0003DMG400004921	AP2/ERF-AP2	TF
PGSC0003DMG400004922	bHLH	TF
PGSC0003DMG400004932	HB-HD-ZIP	TF
PGSC0003DMG400004942	GRF	TF
PGSC0003DMG400004948	MYB	TF
PGSC0003DMG400004953	HB-KNOX	TF
PGSC0003DMG400005101	bHLH	TF
PGSC0003DMG400005119	MADS-M-type	TF
PGSC0003DMG400005131	MADS-M-type	TF
PGSC0003DMG400005147	C2H2	TF
PGSC0003DMG400005176	MADS-MIKC	TF
PGSC0003DMG400005196	SBP	TF
PGSC0003DMG400005320	SNF2	TR
PGSC0003DMG400005325	C2C2-CO-like	TF
PGSC0003DMG400005327	AUX/IAA	TR
PGSC0003DMG400005329	WRKY	TF
PGSC0003DMG400005333	C3H	TF
PGSC0003DMG400005338	AUX/IAA	TR
PGSC0003DMG400005366	TRAF	TR
PGSC0003DMG400005384	NAC	TF
PGSC0003DMG400005388	bHLH	TF
PGSC0003DMG400005394	C3H	TF
PGSC0003DMG400005408	Trihelix	TF
PGSC0003DMG400005472	HB-HD-ZIP	TF
PGSC0003DMG400005476	bZIP	TF
PGSC0003DMG400005501	NAC	TF
PGSC0003DMG400005525	bHLH	TF
PGSC0003DMG400005528	bHLH	TF
PGSC0003DMG400005532	NAC	TF
PGSC0003DMG400005533	MADS-M-type	TF
PGSC0003DMG400005534	MADS-M-type	TF
PGSC0003DMG400005621	AP2/ERF-ERF	TF
PGSC0003DMG400005626	MYB	TF
PGSC0003DMG400005631	AP2/ERF-ERF	TF
PGSC0003DMG400005633	C2C2-CO-like	TF
PGSC0003DMG400005641	MYB	TF
PGSC0003DMG400005657	MYB	TF
PGSC0003DMG400005670	HB-WOX	TF
PGSC0003DMG400005682	OFP	TF
PGSC0003DMG400005705	TCP	TF
PGSC0003DMG400005719	LOB	TF
PGSC0003DMG400005725	bHLH	TF
PGSC0003DMG400005775	LIM	TF
PGSC0003DMG400005798	C2C2-Dof	TF
PGSC0003DMG400005807	NAC	TF
PGSC0003DMG400005835	WRKY	TF
PGSC0003DMG400005836	WRKY	TF
PGSC0003DMG400005837	AP2/ERF-ERF	TF
PGSC0003DMG400005848	MYB	TF
PGSC0003DMG400005856	B3	TF
PGSC0003DMG400005857	B3	TF
PGSC0003DMG400005860	bHLH	TF
PGSC0003DMG400005871	RWP-RK	TF
PGSC0003DMG400005892	NAC	TF
PGSC0003DMG400005893	B3	TF
PGSC0003DMG400005900	OFP	TF
PGSC0003DMG400005914	EIL	TF
PGSC0003DMG400005915	EIL	TF
PGSC0003DMG400005918	MYB	TF
PGSC0003DMG400005930	HB-BELL	TF
PGSC0003DMG400005934	B3	TF
PGSC0003DMG400005936	C2C2-YABBY	TF
PGSC0003DMG400005968	MADS-M-type	TF
PGSC0003DMG400005998	bHLH	TF
PGSC0003DMG400006006	PHD	TR
PGSC0003DMG400006089	bHLH	TF
PGSC0003DMG400006093	AUX/IAA	TR
PGSC0003DMG400006108	AUX/IAA	TR
PGSC0003DMG400006132	GRAS	TF
PGSC0003DMG400006145	Others	TR
PGSC0003DMG400006155	WRKY	TF
PGSC0003DMG400006176	MYB	TF
PGSC0003DMG400006211	bZIP	TF
PGSC0003DMG400006290	MADS-M-type	TF
PGSC0003DMG400006304	mTERF	TR
PGSC0003DMG400006311	HB-HD-ZIP	TF
PGSC0003DMG400006314	MYB-related	TF
PGSC0003DMG400006330	C3H	TF
PGSC0003DMG400006337	GNAT	TR
PGSC0003DMG400006345	bZIP	TF
PGSC0003DMG400006352	GRAS	TF
PGSC0003DMG400006355	mTERF	TR
PGSC0003DMG400006369	AP2/ERF-ERF	TF
PGSC0003DMG400006371	TUB	TF
PGSC0003DMG400006387	Others	TR
PGSC0003DMG400006393	AUX/IAA	TR
PGSC0003DMG400006394	bHLH	TF
PGSC0003DMG400006408	MYB	TF
PGSC0003DMG400006417	C2H2	TF
PGSC0003DMG400006428	TRAF	TR
PGSC0003DMG400006433	GARP-G2-like	TF
PGSC0003DMG400006447	HSF	TF
PGSC0003DMG400006480	Tify	TF
PGSC0003DMG400006482	AP2/ERF-AP2	TF
PGSC0003DMG400006569	bHLH	TF
PGSC0003DMG400006604	AP2/ERF-ERF	TF
PGSC0003DMG400006609	HB-WOX	TF
PGSC0003DMG400006745	SNF2	TR
PGSC0003DMG400006747	SNF2	TR
PGSC0003DMG400006777	GNAT	TR
PGSC0003DMG400006803	C3H	TF
PGSC0003DMG400006808	C2H2	TF
PGSC0003DMG400006863	NF-YA	TF
PGSC0003DMG400006868	MYB	TF
PGSC0003DMG400006893	bHLH	TF
PGSC0003DMG400006895	HB-HD-ZIP	TF
PGSC0003DMG400006914	LOB	TF
PGSC0003DMG400006925	SWI/SNF-BAF60b	TR
PGSC0003DMG400006928	zf-HD	TF
PGSC0003DMG400006930	MYB	TF
PGSC0003DMG400006988	GARP-G2-like	TF
PGSC0003DMG400007010	bHLH	TF
PGSC0003DMG400007023	C2H2	TF
PGSC0003DMG400007025	AP2/ERF-ERF	TF
PGSC0003DMG400007027	AP2/ERF-ERF	TF
PGSC0003DMG400007036	AP2/ERF-ERF	TF
PGSC0003DMG400007061	Others	TR
PGSC0003DMG400007065	NAC	TF
PGSC0003DMG400007069	TUB	TF
PGSC0003DMG400007083	STAT	TF
PGSC0003DMG400007086	PHD	TR
PGSC0003DMG400007092	bHLH	TF
PGSC0003DMG400007095	BES1	TF
PGSC0003DMG400007099	MBF1	TR
PGSC0003DMG400007110	bZIP	TF
PGSC0003DMG400007112	C2H2	TF
PGSC0003DMG400007126	DDT	TR
PGSC0003DMG400007130	NAC	TF
PGSC0003DMG400007160	C2H2	TF
PGSC0003DMG400007174	GARP-G2-like	TF
PGSC0003DMG400007175	bZIP	TF
PGSC0003DMG400007185	SET	TR
PGSC0003DMG400007202	C2H2	TF
PGSC0003DMG400007208	bZIP	TF
PGSC0003DMG400007285	GRAS	TF
PGSC0003DMG400007297	DBP	TF
PGSC0003DMG400007301	bZIP	TF
PGSC0003DMG400007304	MYB	TF
PGSC0003DMG400007305	GNAT	TR
PGSC0003DMG400007323	mTERF	TR
PGSC0003DMG400007325	MYB	TF
PGSC0003DMG400007350	NF-YA	TF
PGSC0003DMG400007360	MYB	TF
PGSC0003DMG400007371	GNAT	TR
PGSC0003DMG400007383	C2H2	TF
PGSC0003DMG400007387	WRKY	TF
PGSC0003DMG400007401	GARP-G2-like	TF
PGSC0003DMG400007432	SWI/SNF-SWI3	TR
PGSC0003DMG400007457	bHLH	TF
PGSC0003DMG400007458	AP2/ERF-RAV	TF
PGSC0003DMG400007467	TCP	TF
PGSC0003DMG400007503	LOB	TF
PGSC0003DMG400007506	C2C2-Dof	TF
PGSC0003DMG400007523	bZIP	TF
PGSC0003DMG400007559	bHLH	TF
PGSC0003DMG400007601	OFP	TF
PGSC0003DMG400007603	MYB	TF
PGSC0003DMG400007670	PLATZ	TF
PGSC0003DMG400007682	MADS-M-type	TF
PGSC0003DMG400007715	C2H2	TF
PGSC0003DMG400007733	HB-HD-ZIP	TF
PGSC0003DMG400007749	Others	TR
PGSC0003DMG400007775	HB-other	TF
PGSC0003DMG400007788	WRKY	TF
PGSC0003DMG400007806	Trihelix	TF
PGSC0003DMG400007819	DBP	TF
PGSC0003DMG400007823	GARP-ARR-B	TF
PGSC0003DMG400007827	bHLH	TF
PGSC0003DMG400007843	Others	TR
PGSC0003DMG400007847	RWP-RK	TF
PGSC0003DMG400007866	GNAT	TR
PGSC0003DMG400007868	GNAT	TR
PGSC0003DMG400007874	mTERF	TR
PGSC0003DMG400007885	PLATZ	TF
PGSC0003DMG400007887	HB-KNOX	TF
PGSC0003DMG400007947	WRKY	TF
PGSC0003DMG400007951	AP2/ERF-ERF	TF
PGSC0003DMG400007953	NAC	TF
PGSC0003DMG400007962	HSF	TF
PGSC0003DMG400007964	bHLH	TF
PGSC0003DMG400007994	MYB	TF
PGSC0003DMG400008009	HB-WOX	TF
PGSC0003DMG400008011	bZIP	TF
PGSC0003DMG400008022	B3	TF
PGSC0003DMG400008048	MYB-related	TF
PGSC0003DMG400008057	HB-BELL	TF
PGSC0003DMG400008065	B3-ARF	TF
PGSC0003DMG400008081	B3-ARF	TF
PGSC0003DMG400008082	C2C2-GATA	TF
PGSC0003DMG400008110	C2H2	TF
PGSC0003DMG400008123	MYB-related	TF
PGSC0003DMG400008147	NAC	TF
PGSC0003DMG400008148	NF-YA	TF
PGSC0003DMG400008150	C3H	TF
PGSC0003DMG400008153	bHLH	TF
PGSC0003DMG400008160	TRAF	TR
PGSC0003DMG400008178	NAC	TF
PGSC0003DMG400008179	NAC	TF
PGSC0003DMG400008183	bHLH	TF
PGSC0003DMG400008188	WRKY	TF
PGSC0003DMG400008195	bHLH	TF
PGSC0003DMG400008205	C2H2	TF
PGSC0003DMG400008223	HSF	TF
PGSC0003DMG400008248	AP2/ERF-ERF	TF
PGSC0003DMG400008263	AP2/ERF-ERF	TF
PGSC0003DMG400008264	AP2/ERF-ERF	TF
PGSC0003DMG400008295	bHLH	TF
PGSC0003DMG400008327	C2H2	TF
PGSC0003DMG400008337	MYB	TF
PGSC0003DMG400008339	MYB-related	TF
PGSC0003DMG400008340	MYB-related	TF
PGSC0003DMG400008352	AP2/ERF-ERF	TF
PGSC0003DMG400008373	E2F-DP	TF
PGSC0003DMG400008378	bHLH	TF
PGSC0003DMG400008391	WRKY	TF
PGSC0003DMG400008398	C2H2	TF
PGSC0003DMG400008401	GARP-G2-like	TF
PGSC0003DMG400008442	GRAS	TF
PGSC0003DMG400008454	MYB-related	TF
PGSC0003DMG400008500	LOB	TF
PGSC0003DMG400008501	HMG	TR
PGSC0003DMG400008532	MYB	TF
PGSC0003DMG400008538	AP2/ERF-ERF	TF
PGSC0003DMG400008586	AUX/IAA	TR
PGSC0003DMG400008598	PLATZ	TF
PGSC0003DMG400008649	LOB	TF
PGSC0003DMG400008674	Coactivator p15	TR
PGSC0003DMG400008677	NAC	TF
PGSC0003DMG400008687	MYB	TF
PGSC0003DMG400008712	EIL	TF
PGSC0003DMG400008734	AP2/ERF-ERF	TF
PGSC0003DMG400008761	MYB	TF
PGSC0003DMG400008774	SNF2	TR
PGSC0003DMG400008776	WRKY	TF
PGSC0003DMG400008781	Tify	TF
PGSC0003DMG400008782	Tify	TF
PGSC0003DMG400008786	GARP-G2-like	TF
PGSC0003DMG400008805	bHLH	TF
PGSC0003DMG400008819	C2H2	TF
PGSC0003DMG400008820	C2H2	TF
PGSC0003DMG400008834	MYB	TF
PGSC0003DMG400008848	Others	TR
PGSC0003DMG400008904	GRAS	TF
PGSC0003DMG400008908	MYB	TF
PGSC0003DMG400008914	C2C2-Dof	TF
PGSC0003DMG400008936	B3	TF
PGSC0003DMG400008956	GNAT	TR
PGSC0003DMG400008977	GNAT	TR
PGSC0003DMG400008989	NF-YC	TF
PGSC0003DMG400009014	WRKY	TF
PGSC0003DMG400009033	MYB	TF
PGSC0003DMG400009044	SET	TR
PGSC0003DMG400009051	WRKY	TF
PGSC0003DMG400009054	MYB-related	TF
PGSC0003DMG400009061	GNAT	TR
PGSC0003DMG400009082	C2H2	TF
PGSC0003DMG400009101	bHLH	TF
PGSC0003DMG400009103	WRKY	TF
PGSC0003DMG400009121	PHD	TR
PGSC0003DMG400009122	Others	TR
PGSC0003DMG400009142	AP2/ERF-ERF	TF
PGSC0003DMG400009194	mTERF	TR
PGSC0003DMG400009215	mTERF	TR
PGSC0003DMG400009226	mTERF	TR
PGSC0003DMG400009233	GRAS	TF
PGSC0003DMG400009234	C2H2	TF
PGSC0003DMG400009245	NAC	TF
PGSC0003DMG400009276	TCP	TF
PGSC0003DMG400009292	BBR-BPC	TF
PGSC0003DMG400009304	GARP-G2-like	TF
PGSC0003DMG400009342	MYB-related	TF
PGSC0003DMG400009347	bHLH	TF
PGSC0003DMG400009353	C2C2-GATA	TF
PGSC0003DMG400009363	MADS-MIKC	TF
PGSC0003DMG400009377	NAC	TF
PGSC0003DMG400009378	GARP-G2-like	TF
PGSC0003DMG400009381	NAC	TF
PGSC0003DMG400009382	C2H2	TF
PGSC0003DMG400009388	bZIP	TF
PGSC0003DMG400009406	TCP	TF
PGSC0003DMG400009449	bZIP	TF
PGSC0003DMG400009453	SRS	TF
PGSC0003DMG400009475	AP2/ERF-ERF	TF
PGSC0003DMG400009530	WRKY	TF
PGSC0003DMG400009538	B3	TF
PGSC0003DMG400009570	MYB-related	TF
PGSC0003DMG400009587	C2H2	TF
PGSC0003DMG400009658	GARP-G2-like	TF
PGSC0003DMG400009665	NAC	TF
PGSC0003DMG400009703	WRKY	TF
PGSC0003DMG400009713	LOB	TF
PGSC0003DMG400009716	LOB	TF
PGSC0003DMG400009729	SET	TR
PGSC0003DMG400009773	B3-ARF	TF
PGSC0003DMG400009782	SWI/SNF-BAF60b	TR
PGSC0003DMG400009821	C3H	TF
PGSC0003DMG400009859	C2H2	TF
PGSC0003DMG400009909	RWP-RK	TF
PGSC0003DMG400009920	NAC	TF
PGSC0003DMG400009931	PLATZ	TF
PGSC0003DMG400010001	ARID	TR
PGSC0003DMG400010008	bZIP	TF
PGSC0003DMG400010023	LOB	TF
PGSC0003DMG400010027	C2C2-Dof	TF
PGSC0003DMG400010041	Others	TR
PGSC0003DMG400010045	TCP	TF
PGSC0003DMG400010067	GARP-G2-like	TF
PGSC0003DMG400010075	C2C2-Dof	TF
PGSC0003DMG400010079	B3	TF
PGSC0003DMG400010086	HB-BELL	TF
PGSC0003DMG400010121	GRAS	TF
PGSC0003DMG400010135	AP2/ERF-ERF	TF
PGSC0003DMG400010194	GARP-G2-like	TF
PGSC0003DMG400010197	Trihelix	TF
PGSC0003DMG400010208	bHLH	TF
PGSC0003DMG400010263	MADS-MIKC	TF
PGSC0003DMG400010269	LIM	TF
PGSC0003DMG400010285	AP2/ERF-ERF	TF
PGSC0003DMG400010292	SNF2	TR
PGSC0003DMG400010294	NAC	TF
PGSC0003DMG400010309	AP2/ERF-ERF	TF
PGSC0003DMG400010388	bHLH	TF
PGSC0003DMG400010401	HB-HD-ZIP	TF
PGSC0003DMG400010434	C3H	TF
PGSC0003DMG400010478	C2H2	TF
PGSC0003DMG400010526	bHLH	TF
PGSC0003DMG400010582	GeBP	TF
PGSC0003DMG400010590	SNF2	TR
PGSC0003DMG400010601	SNF2	TR
PGSC0003DMG400010603	SNF2	TR
PGSC0003DMG400010604	SNF2	TR
PGSC0003DMG400010609	LIM	TF
PGSC0003DMG400010635	TRAF	TR
PGSC0003DMG400010655	TUB	TF
PGSC0003DMG400010668	B3	TF
PGSC0003DMG400010684	C2C2-GATA	TF
PGSC0003DMG400010697	NF-YA	TF
PGSC0003DMG400010719	AP2/ERF-ERF	TF
PGSC0003DMG400010724	AP2/ERF-ERF	TF
PGSC0003DMG400010725	HB-WOX	TF
PGSC0003DMG400010750	AP2/ERF-ERF	TF
PGSC0003DMG400010753	AP2/ERF-ERF	TF
PGSC0003DMG400010832	GNAT	TR
PGSC0003DMG400010853	Jumonji	TR
PGSC0003DMG400010870	NAC	TF
PGSC0003DMG400010874	HB-HD-ZIP	TF
PGSC0003DMG400010891	Jumonji	TR
PGSC0003DMG400010912	C2H2	TF
PGSC0003DMG400010972	SET	TR
PGSC0003DMG400010980	SET	TR
PGSC0003DMG400010984	FAR1	TF
PGSC0003DMG400010987	WRKY	TF
PGSC0003DMG400011022	Alfin-like	TF
PGSC0003DMG400011046	AP2/ERF-AP2	TF
PGSC0003DMG400011048	MYB-related	TF
PGSC0003DMG400011081	C2H2	TF
PGSC0003DMG400011133	bHLH	TF
PGSC0003DMG400011186	WRKY	TF
PGSC0003DMG400011243	MYB	TF
PGSC0003DMG400011250	MYB	TF
PGSC0003DMG400011256	HB-HD-ZIP	TF
PGSC0003DMG400011268	NAC	TF
PGSC0003DMG400011271	WRKY	TF
PGSC0003DMG400011294	MYB-related	TF
PGSC0003DMG400011316	MADS-M-type	TF
PGSC0003DMG400011328	MADS-M-type	TF
PGSC0003DMG400011352	TUB	TF
PGSC0003DMG400011365	C2H2	TF
PGSC0003DMG400011378	C2C2-CO-like	TF
PGSC0003DMG400011383	C3H	TF
PGSC0003DMG400011385	NF-YB	TF
PGSC0003DMG400011414	C3H	TF
PGSC0003DMG400011430	bZIP	TF
PGSC0003DMG400011433	SBP	TF
PGSC0003DMG400011435	GARP-G2-like	TF
PGSC0003DMG400011450	C2H2	TF
PGSC0003DMG400011457	WRKY	TF
PGSC0003DMG400011477	Jumonji	TR
PGSC0003DMG400011500	MYB	TF
PGSC0003DMG400011548	C2H2	TF
PGSC0003DMG400011558	LIM	TF
PGSC0003DMG400011579	C2C2-GATA	TF
PGSC0003DMG400011581	RB	TR
PGSC0003DMG400011617	HB-other	TF
PGSC0003DMG400011633	WRKY	TF
PGSC0003DMG400011644	IWS1	TR
PGSC0003DMG400011658	GNAT	TR
PGSC0003DMG400011680	C2C2-Dof	TF
PGSC0003DMG400011688	GARP-G2-like	TF
PGSC0003DMG400011712	bZIP	TF
PGSC0003DMG400011742	GRAS	TF
PGSC0003DMG400011765	C2C2-GATA	TF
PGSC0003DMG400011806	NF-YA	TF
PGSC0003DMG400011810	HB-HD-ZIP	TF
PGSC0003DMG400011873	C2H2	TF
PGSC0003DMG400011891	NAC	TF
PGSC0003DMG400011944	bZIP	TF
PGSC0003DMG400011976	MYB	TF
PGSC0003DMG400011980	GARP-ARR-B	TF
PGSC0003DMG400012014	C2C2-GATA	TF
PGSC0003DMG400012038	AP2/ERF-ERF	TF
PGSC0003DMG400012071	GRAS	TF
PGSC0003DMG400012086	HMG	TR
PGSC0003DMG400012087	AP2/ERF-ERF	TF
PGSC0003DMG400012105	HSF	TF
PGSC0003DMG400012113	NAC	TF
PGSC0003DMG400012126	MYB	TF
PGSC0003DMG400012154	AP2/ERF-ERF	TF
PGSC0003DMG400012160	WRKY	TF
PGSC0003DMG400012178	AP2/ERF-ERF	TF
PGSC0003DMG400012179	AP2/ERF-ERF	TF
PGSC0003DMG400012180	AP2/ERF-ERF	TF
PGSC0003DMG400012181	AP2/ERF-AP2	TF
PGSC0003DMG400012193	Others	TR
PGSC0003DMG400012222	B3	TF
PGSC0003DMG400012233	GRF	TF
PGSC0003DMG400012237	bHLH	TF
PGSC0003DMG400012249	C2C2-Dof	TF
PGSC0003DMG400012261	B3-ARF	TF
PGSC0003DMG400012264	Coactivator p15	TR
PGSC0003DMG400012298	HMG	TR
PGSC0003DMG400012305	AP2/ERF-ERF	TF
PGSC0003DMG400012317	WRKY	TF
PGSC0003DMG400012318	WRKY	TF
PGSC0003DMG400012329	HB-BELL	TF
PGSC0003DMG400012396	TCP	TF
PGSC0003DMG400012403	NAC	TF
PGSC0003DMG400012436	bZIP	TF
PGSC0003DMG400012497	AP2/ERF-ERF	TF
PGSC0003DMG400012524	AP2/ERF-ERF	TF
PGSC0003DMG400012525	AP2/ERF-ERF	TF
PGSC0003DMG400012526	AP2/ERF-ERF	TF
PGSC0003DMG400012527	AP2/ERF-ERF	TF
PGSC0003DMG400012607	NAC	TF
PGSC0003DMG400012618	Others	TR
PGSC0003DMG400012629	LOB	TF
PGSC0003DMG400012648	MYB	TF
PGSC0003DMG400012653	LOB	TF
PGSC0003DMG400012660	bZIP	TF
PGSC0003DMG400012682	HB-other	TF
PGSC0003DMG400012683	GRAS	TF
PGSC0003DMG400012684	C2H2	TF
PGSC0003DMG400012688	OFP	TF
PGSC0003DMG400012757	LOB	TF
PGSC0003DMG400012767	GRF	TF
PGSC0003DMG400012792	bZIP	TF
PGSC0003DMG400012815	LUG	TR
PGSC0003DMG400012825	C2C2-Dof	TF
PGSC0003DMG400012828	AP2/ERF-ERF	TF
PGSC0003DMG400012880	TRAF	TR
PGSC0003DMG400012891	bHLH	TF
PGSC0003DMG400012913	zf-HD	TF
PGSC0003DMG400012962	bZIP	TF
PGSC0003DMG400012969	bHLH	TF
PGSC0003DMG400013012	MADS-M-type	TF
PGSC0003DMG400013015	GNAT	TR
PGSC0003DMG400013103	HMG	TR
PGSC0003DMG400013104	HMG	TR
PGSC0003DMG400013105	C2C2-Dof	TF
PGSC0003DMG400013140	RWP-RK	TF
PGSC0003DMG400013172	MYB-related	TF
PGSC0003DMG400013173	Others	TR
PGSC0003DMG400013182	LOB	TF
PGSC0003DMG400013213	zf-HD	TF
PGSC0003DMG400013215	MYB	TF
PGSC0003DMG400013224	AP2/ERF-ERF	TF
PGSC0003DMG400013255	AP2/ERF-ERF	TF
PGSC0003DMG400013256	AP2/ERF-ERF	TF
PGSC0003DMG400013257	AP2/ERF-ERF	TF
PGSC0003DMG400013263	HB-HD-ZIP	TF
PGSC0003DMG400013280	SWI/SNF-BAF60b	TR
PGSC0003DMG400013300	Trihelix	TF
PGSC0003DMG400013302	NF-YB	TF
PGSC0003DMG400013324	GARP-G2-like	TF
PGSC0003DMG400013329	C2H2	TF
PGSC0003DMG400013356	GRAS	TF
PGSC0003DMG400013387	NAC	TF
PGSC0003DMG400013393	bHLH	TF
PGSC0003DMG400013401	AP2/ERF-ERF	TF
PGSC0003DMG400013402	AP2/ERF-ERF	TF
PGSC0003DMG400013405	MYB	TF
PGSC0003DMG400013445	AUX/IAA	TR
PGSC0003DMG400013449	SNF2	TR
PGSC0003DMG400013450	AP2/ERF-ERF	TF
PGSC0003DMG400013493	HB-KNOX	TF
PGSC0003DMG400013502	NF-YB	TF
PGSC0003DMG400013503	NF-YB	TF
PGSC0003DMG400013508	MYB-related	TF
PGSC0003DMG400013567	SNF2	TR
PGSC0003DMG400013587	AP2/ERF-AP2	TF
PGSC0003DMG400013589	B3	TF
PGSC0003DMG400013608	AP2/ERF-ERF	TF
PGSC0003DMG400013609	C2H2	TF
PGSC0003DMG400013616	RWP-RK	TF
PGSC0003DMG400013617	RWP-RK	TF
PGSC0003DMG400013619	RWP-RK	TF
PGSC0003DMG400013647	Jumonji	TR
PGSC0003DMG400013655	C3H	TF
PGSC0003DMG400013686	B3-ARF	TF
PGSC0003DMG400013708	zf-HD	TF
PGSC0003DMG400013744	AP2/ERF-ERF	TF
PGSC0003DMG400013752	MYB	TF
PGSC0003DMG400013753	Others	TR
PGSC0003DMG400013765	AUX/IAA	TR
PGSC0003DMG400013776	Others	TR
PGSC0003DMG400013836	MYB-related	TF
PGSC0003DMG400013897	MYB	TF
PGSC0003DMG400013965	MYB-related	TF
PGSC0003DMG400013966	MYB-related	TF
PGSC0003DMG400014099	GRAS	TF
PGSC0003DMG400014124	C2H2	TF
PGSC0003DMG400014127	AP2/ERF-ERF	TF
PGSC0003DMG400014157	AP2/ERF-ERF	TF
PGSC0003DMG400014174	LFY	TF
PGSC0003DMG400014176	Trihelix	TF
PGSC0003DMG400014179	B3-ARF	TF
PGSC0003DMG400014182	NF-X1	TF
PGSC0003DMG400014187	Tify	TF
PGSC0003DMG400014196	AP2/ERF-ERF	TF
PGSC0003DMG400014204	AP2/ERF-ERF	TF
PGSC0003DMG400014215	TUB	TF
PGSC0003DMG400014240	AP2/ERF-ERF	TF
PGSC0003DMG400014246	bHLH	TF
PGSC0003DMG400014279	HB-HD-ZIP	TF
PGSC0003DMG400014291	MYB	TF
PGSC0003DMG400014297	GNAT	TR
PGSC0003DMG400014305	C3H	TF
PGSC0003DMG400014309	AP2/ERF-ERF	TF
PGSC0003DMG400014310	AP2/ERF-ERF	TF
PGSC0003DMG400014311	AP2/ERF-ERF	TF
PGSC0003DMG400014323	HSF	TF
PGSC0003DMG400014417	AP2/ERF-ERF	TF
PGSC0003DMG400014419	Rcd1-like	TR
PGSC0003DMG400014432	bHLH	TF
PGSC0003DMG400014445	SNF2	TR
PGSC0003DMG400014452	B3-ARF	TF
PGSC0003DMG400014499	GNAT	TR
PGSC0003DMG400014511	OFP	TF
PGSC0003DMG400014527	GeBP	TF
PGSC0003DMG400014537	B3	TF
PGSC0003DMG400014541	AP2/ERF-ERF	TF
PGSC0003DMG400014547	LOB	TF
PGSC0003DMG400014550	MYB	TF
PGSC0003DMG400014565	C3H	TF
PGSC0003DMG400014566	C2C2-CO-like	TF
PGSC0003DMG400014574	C2H2	TF
PGSC0003DMG400014589	GRAS	TF
PGSC0003DMG400014594	AP2/ERF-ERF	TF
PGSC0003DMG400014610	AP2/ERF-ERF	TF
PGSC0003DMG400014615	GRAS	TF
PGSC0003DMG400014643	NF-YB	TF
PGSC0003DMG400014705	bHLH	TF
PGSC0003DMG400014757	LOB	TF
PGSC0003DMG400014770	GNAT	TR
PGSC0003DMG400014771	GNAT	TR
PGSC0003DMG400014772	GNAT	TR
PGSC0003DMG400014773	GNAT	TR
PGSC0003DMG400014774	GNAT	TR
PGSC0003DMG400014776	GNAT	TR
PGSC0003DMG400014778	GNAT	TR
PGSC0003DMG400014784	C3H	TF
PGSC0003DMG400014791	Jumonji	TR
PGSC0003DMG400014803	GARP-G2-like	TF
PGSC0003DMG400014811	HSF	TF
PGSC0003DMG400014845	NAC	TF
PGSC0003DMG400014858	bZIP	TF
PGSC0003DMG400014895	SNF2	TR
PGSC0003DMG400014900	GRAS	TF
PGSC0003DMG400014973	mTERF	TR
PGSC0003DMG400014992	SNF2	TR
PGSC0003DMG400015015	WRKY	TF
PGSC0003DMG400015070	mTERF	TR
PGSC0003DMG400015076	WRKY	TF
PGSC0003DMG400015087	MYB	TF
PGSC0003DMG400015104	WRKY	TF
PGSC0003DMG400015167	C2H2	TF
PGSC0003DMG400015168	C3H	TF
PGSC0003DMG400015177	NF-YC	TF
PGSC0003DMG400015181	C2H2	TF
PGSC0003DMG400015229	TAZ	TR
PGSC0003DMG400015255	GRAS	TF
PGSC0003DMG400015260	NF-YC	TF
PGSC0003DMG400015312	AP2/ERF-ERF	TF
PGSC0003DMG400015336	MBF1	TR
PGSC0003DMG400015342	NAC	TF
PGSC0003DMG400015377	TCP	TF
PGSC0003DMG400015424	BES1	TF
PGSC0003DMG400015459	MYB-related	TF
PGSC0003DMG400015461	MYB-related	TF
PGSC0003DMG400015477	SNF2	TR
PGSC0003DMG400015482	bHLH	TF
PGSC0003DMG400015494	bZIP	TF
PGSC0003DMG400015498	C2H2	TF
PGSC0003DMG400015502	C2C2-GATA	TF
PGSC0003DMG400015507	TUB	TF
PGSC0003DMG400015516	SRS	TF
PGSC0003DMG400015524	Others	TR
PGSC0003DMG400015531	C2H2	TF
PGSC0003DMG400015532	C2H2	TF
PGSC0003DMG400015533	C2H2	TF
PGSC0003DMG400015534	C2H2	TF
PGSC0003DMG400015536	MYB	TF
PGSC0003DMG400015557	C2H2	TF
PGSC0003DMG400015558	C2H2	TF
PGSC0003DMG400015604	TAZ	TR
PGSC0003DMG400015622	HB-KNOX	TF
PGSC0003DMG400015659	bHLH	TF
PGSC0003DMG400015667	Tify	TF
PGSC0003DMG400015668	MYB	TF
PGSC0003DMG400015692	GRAS	TF
PGSC0003DMG400015760	bHLH	TF
PGSC0003DMG400015767	MYB	TF
PGSC0003DMG400015771	B3	TF
PGSC0003DMG400015791	C2H2	TF
PGSC0003DMG400015828	AP2/ERF-ERF	TF
PGSC0003DMG400015880	AP2/ERF-ERF	TF
PGSC0003DMG400015889	AP2/ERF-ERF	TF
PGSC0003DMG400015893	GARP-G2-like	TF
PGSC0003DMG400015919	B3-ARF	TF
PGSC0003DMG400015991	NAC	TF
PGSC0003DMG400016003	AP2/ERF-ERF	TF
PGSC0003DMG400016004	AP2/ERF-ERF	TF
PGSC0003DMG400016006	AP2/ERF-ERF	TF
PGSC0003DMG400016019	C2H2	TF
PGSC0003DMG400016116	C2C2-Dof	TF
PGSC0003DMG400016145	bHLH	TF
PGSC0003DMG400016148	HB-HD-ZIP	TF
PGSC0003DMG400016196	AP2/ERF-ERF	TF
PGSC0003DMG400016203	MADS-MIKC	TF
PGSC0003DMG400016236	C3H	TF
PGSC0003DMG400016252	AP2/ERF-AP2	TF
PGSC0003DMG400016270	HSF	TF
PGSC0003DMG400016280	AUX/IAA	TR
PGSC0003DMG400016284	Others	TR
PGSC0003DMG400016292	MYB	TF
PGSC0003DMG400016317	AUX/IAA	TR
PGSC0003DMG400016363	TCP	TF
PGSC0003DMG400016385	OFP	TF
PGSC0003DMG400016400	C3H	TF
PGSC0003DMG400016415	OFP	TF
PGSC0003DMG400016418	E2F-DP	TF
PGSC0003DMG400016435	Jumonji	TR
PGSC0003DMG400016441	WRKY	TF
PGSC0003DMG400016512	AUX/IAA	TR
PGSC0003DMG400016579	mTERF	TR
PGSC0003DMG400016606	mTERF	TR
PGSC0003DMG400016608	bHLH	TF
PGSC0003DMG400016639	HB-HD-ZIP	TF
PGSC0003DMG400016643	Others	TR
PGSC0003DMG400016651	bZIP	TF
PGSC0003DMG400016682	HMG	TR
PGSC0003DMG400016690	HMG	TR
PGSC0003DMG400016711	HB-KNOX	TF
PGSC0003DMG400016712	PHD	TR
PGSC0003DMG400016732	SET	TR
PGSC0003DMG400016747	EIL	TF
PGSC0003DMG400016753	NF-YB	TF
PGSC0003DMG400016767	GARP-G2-like	TF
PGSC0003DMG400016769	WRKY	TF
PGSC0003DMG400016781	IWS1	TR
PGSC0003DMG400016790	HB-HD-ZIP	TF
PGSC0003DMG400016812	AP2/ERF-ERF	TF
PGSC0003DMG400016833	GRAS	TF
PGSC0003DMG400016835	MADS-M-type	TF
PGSC0003DMG400016838	MADS-M-type	TF
PGSC0003DMG400016890	Others	TR
PGSC0003DMG400016896	NAC	TF
PGSC0003DMG400016906	bZIP	TF
PGSC0003DMG400016917	PHD	TR
PGSC0003DMG400016951	bZIP	TF
PGSC0003DMG400016957	WRKY	TF
PGSC0003DMG400016962	NAC	TF
PGSC0003DMG400017022	B3	TF
PGSC0003DMG400017051	AP2/ERF-ERF	TF
PGSC0003DMG400017111	Rcd1-like	TR
PGSC0003DMG400017134	AP2/ERF-ERF	TF
PGSC0003DMG400017148	Others	TR
PGSC0003DMG400017150	SET	TR
PGSC0003DMG400017176	SET	TR
PGSC0003DMG400017181	bHLH	TF
PGSC0003DMG400017186	Others	TR
PGSC0003DMG400017223	MYB	TF
PGSC0003DMG400017231	AP2/ERF-ERF	TF
PGSC0003DMG400017233	AP2/ERF-ERF	TF
PGSC0003DMG400017271	C2H2	TF
PGSC0003DMG400017295	MADS-MIKC	TF
PGSC0003DMG400017334	HSF	TF
PGSC0003DMG400017349	WRKY	TF
PGSC0003DMG400017407	SET	TR
PGSC0003DMG400017411	C2C2-CO-like	TF
PGSC0003DMG400017440	bHLH	TF
PGSC0003DMG400017484	HSF	TF
PGSC0003DMG400017485	AP2/ERF-ERF	TF
PGSC0003DMG400017505	NAC	TF
PGSC0003DMG400017509	C2C2-LSD	TF
PGSC0003DMG400017511	C2H2	TF
PGSC0003DMG400017518	PLATZ	TF
PGSC0003DMG400017525	MYB	TF
PGSC0003DMG400017526	MYB-related	TF
PGSC0003DMG400017535	bHLH	TF
PGSC0003DMG400017540	bHLH	TF
PGSC0003DMG400017559	SET	TR
PGSC0003DMG400017567	NAC	TF
PGSC0003DMG400017577	bZIP	TF
PGSC0003DMG400017627	Whirly	TF
PGSC0003DMG400017640	HB-HD-ZIP	TF
PGSC0003DMG400017653	LUG	TR
PGSC0003DMG400017759	MADS-M-type	TF
PGSC0003DMG400017760	MADS-M-type	TF
PGSC0003DMG400017766	bHLH	TF
PGSC0003DMG400017775	HB-other	TF
PGSC0003DMG400017776	HB-other	TF
PGSC0003DMG400017787	HB-other	TF
PGSC0003DMG400017788	OFP	TF
PGSC0003DMG400017813	AP2/ERF-ERF	TF
PGSC0003DMG400017846	HSF	TF
PGSC0003DMG400017849	PLATZ	TF
PGSC0003DMG400017957	SET	TR
PGSC0003DMG400017990	WRKY	TF
PGSC0003DMG400018006	PHD	TR
PGSC0003DMG400018054	AP2/ERF-ERF	TF
PGSC0003DMG400018061	WRKY	TF
PGSC0003DMG400018081	WRKY	TF
PGSC0003DMG400018090	C2C2-Dof	TF
PGSC0003DMG400018092	MYB	TF
PGSC0003DMG400018099	HMG	TR
PGSC0003DMG400018112	LOB	TF
PGSC0003DMG400018113	MYB	TF
PGSC0003DMG400018162	PHD	TR
PGSC0003DMG400018168	Jumonji	TR
PGSC0003DMG400018261	Alfin-like	TF
PGSC0003DMG400018262	NAC	TF
PGSC0003DMG400018279	MYB	TF
PGSC0003DMG400018280	bHLH	TF
PGSC0003DMG400018322	ULT	TF
PGSC0003DMG400018331	MYB	TF
PGSC0003DMG400018332	bHLH	TF
PGSC0003DMG400018352	AP2/ERF-ERF	TF
PGSC0003DMG400018369	B3	TF
PGSC0003DMG400018408	C2C2-Dof	TF
PGSC0003DMG400018412	MYB	TF
PGSC0003DMG400018426	GARP-G2-like	TF
PGSC0003DMG400018427	MYB	TF
PGSC0003DMG400018430	mTERF	TR
PGSC0003DMG400018435	NAC	TF
PGSC0003DMG400018436	SET	TR
PGSC0003DMG400018439	MYB	TF
PGSC0003DMG400018453	mTERF	TR
PGSC0003DMG400018469	bZIP	TF
PGSC0003DMG400018472	GARP-G2-like	TF
PGSC0003DMG400018478	SWI/SNF-BAF60b	TR
PGSC0003DMG400018491	GRF	TF
PGSC0003DMG400018506	Jumonji	TR
PGSC0003DMG400018509	HB-HD-ZIP	TF
PGSC0003DMG400018520	SET	TR
PGSC0003DMG400018531	RWP-RK	TF
PGSC0003DMG400018541	C2C2-Dof	TF
PGSC0003DMG400018581	AP2/ERF-ERF	TF
PGSC0003DMG400018588	MYB	TF
PGSC0003DMG400018613	AP2/ERF-ERF	TF
PGSC0003DMG400018620	MYB-related	TF
PGSC0003DMG400018623	MADS-M-type	TF
PGSC0003DMG400018685	HMG	TR
PGSC0003DMG400018702	MYB-related	TF
PGSC0003DMG400018739	NAC	TF
PGSC0003DMG400018743	C2H2	TF
PGSC0003DMG400018750	MYB	TF
PGSC0003DMG400018803	AP2/ERF-ERF	TF
PGSC0003DMG400018834	SAP	TF
PGSC0003DMG400018886	C2C2-Dof	TF
PGSC0003DMG400018950	bHLH	TF
PGSC0003DMG400018986	bHLH	TF
PGSC0003DMG400019017	bHLH	TF
PGSC0003DMG400019025	Others	TR
PGSC0003DMG400019030	HB-HD-ZIP	TF
PGSC0003DMG400019092	NAC	TF
PGSC0003DMG400019129	MYB	TF
PGSC0003DMG400019142	HB-BELL	TF
PGSC0003DMG400019155	C2C2-Dof	TF
PGSC0003DMG400019178	Alfin-like	TF
PGSC0003DMG400019200	GRAS	TF
PGSC0003DMG400019210	GRAS	TF
PGSC0003DMG400019212	GRAS	TF
PGSC0003DMG400019231	C2H2	TF
PGSC0003DMG400019232	GRAS	TF
PGSC0003DMG400019263	bHLH	TF
PGSC0003DMG400019290	SWI/SNF-SWI3	TR
PGSC0003DMG400019293	NAC	TF
PGSC0003DMG400019294	NAC	TF
PGSC0003DMG400019302	AUX/IAA	TR
PGSC0003DMG400019329	OFP	TF
PGSC0003DMG400019334	bHLH	TF
PGSC0003DMG400019342	C2H2	TF
PGSC0003DMG400019344	HSF	TF
PGSC0003DMG400019346	Tify	TF
PGSC0003DMG400019393	MADS-M-type	TF
PGSC0003DMG400019408	WRKY	TF
PGSC0003DMG400019455	bZIP	TF
PGSC0003DMG400019518	Pseudo ARR-B	TR
PGSC0003DMG400019523	NAC	TF
PGSC0003DMG400019525	MADS-M-type	TF
PGSC0003DMG400019528	C2C2-Dof	TF
PGSC0003DMG400019534	zf-HD	TF
PGSC0003DMG400019535	MYB	TF
PGSC0003DMG400019571	Others	TR
PGSC0003DMG400019580	HB-other	TF
PGSC0003DMG400019615	NAC	TF
PGSC0003DMG400019628	OFP	TF
PGSC0003DMG400019629	E2F-DP	TF
PGSC0003DMG400019635	HB-BELL	TF
PGSC0003DMG400019654	bHLH	TF
PGSC0003DMG400019659	bHLH	TF
PGSC0003DMG400019693	AP2/ERF-ERF	TF
PGSC0003DMG400019706	WRKY	TF
PGSC0003DMG400019742	MADS-M-type	TF
PGSC0003DMG400019822	GNAT	TR
PGSC0003DMG400019824	WRKY	TF
PGSC0003DMG400019861	bHLH	TF
PGSC0003DMG400019884	WRKY	TF
PGSC0003DMG400019904	TCP	TF
PGSC0003DMG400020012	MYB	TF
PGSC0003DMG400020013	MYB	TF
PGSC0003DMG400020066	bHLH	TF
PGSC0003DMG400020069	LOB	TF
PGSC0003DMG400020071	MYB	TF
PGSC0003DMG400020088	B3	TF
PGSC0003DMG400020093	LUG	TR
PGSC0003DMG400020098	Trihelix	TF
PGSC0003DMG400020139	AUX/IAA	TR
PGSC0003DMG400020147	NAC	TF
PGSC0003DMG400020151	SET	TR
PGSC0003DMG400020155	B3	TF
PGSC0003DMG400020174	bHLH	TF
PGSC0003DMG400020206	WRKY	TF
PGSC0003DMG400020210	C2H2	TF
PGSC0003DMG400020220	mTERF	TR
PGSC0003DMG400020238	B3	TF
PGSC0003DMG400020239	C2H2	TF
PGSC0003DMG400020243	GRAS	TF
PGSC0003DMG400020247	TCP	TF
PGSC0003DMG400020338	MYB	TF
PGSC0003DMG400020344	MYB	TF
PGSC0003DMG400020414	OFP	TF
PGSC0003DMG400020421	Trihelix	TF
PGSC0003DMG400020427	bHLH	TF
PGSC0003DMG400020432	WRKY	TF
PGSC0003DMG400020455	GARP-G2-like	TF
PGSC0003DMG400020478	AUX/IAA	TR
PGSC0003DMG400020491	C2C2-GATA	TF
PGSC0003DMG400020508	Trihelix	TF
PGSC0003DMG400020516	NAC	TF
PGSC0003DMG400020562	LOB	TF
PGSC0003DMG400020602	IWS1	TR
PGSC0003DMG400020608	WRKY	TF
PGSC0003DMG400020621	EIL	TF
PGSC0003DMG400020625	AP2/ERF-ERF	TF
PGSC0003DMG400020648	B3	TF
PGSC0003DMG400020665	C3H	TF
PGSC0003DMG400020711	B3-ARF	TF
PGSC0003DMG400020716	zf-HD	TF
PGSC0003DMG400020730	MYB	TF
PGSC0003DMG400020731	HB-WOX	TF
PGSC0003DMG400020758	GNAT	TR
PGSC0003DMG400020785	HB-other	TF
PGSC0003DMG400020807	bHLH	TF
PGSC0003DMG400020812	bHLH	TF
PGSC0003DMG400020929	C2H2	TF
PGSC0003DMG400020934	S1Fa-like	TF
PGSC0003DMG400020951	Alfin-like	TF
PGSC0003DMG400020979	B3	TF
PGSC0003DMG400021004	SET	TR
PGSC0003DMG400021005	SET	TR
PGSC0003DMG400021006	SET	TR
PGSC0003DMG400021104	C3H	TF
PGSC0003DMG400021118	PHD	TR
PGSC0003DMG400021119	NAC	TF
PGSC0003DMG400021125	HB-HD-ZIP	TF
PGSC0003DMG400021194	Jumonji	TR
PGSC0003DMG400021196	C2C2-LSD	TF
PGSC0003DMG400021204	LOB	TF
PGSC0003DMG400021210	TRAF	TR
PGSC0003DMG400021278	HB-other	TF
PGSC0003DMG400021323	HB-BELL	TF
PGSC0003DMG400021346	Jumonji	TR
PGSC0003DMG400021361	C2C2-Dof	TF
PGSC0003DMG400021365	NF-YA	TF
PGSC0003DMG400021381	EIL	TF
PGSC0003DMG400021401	MYB	TF
PGSC0003DMG400021403	GRF	TF
PGSC0003DMG400021414	GNAT	TR
PGSC0003DMG400021422	TAZ	TR
PGSC0003DMG400021423	HB-HD-ZIP	TF
PGSC0003DMG400021431	bZIP	TF
PGSC0003DMG400021444	GRAS	TF
PGSC0003DMG400021459	MYB-related	TF
PGSC0003DMG400021474	NAC	TF
PGSC0003DMG400021508	C2H2	TF
PGSC0003DMG400021509	LOB	TF
PGSC0003DMG400021526	bHLH	TF
PGSC0003DMG400021560	B3-ARF	TF
PGSC0003DMG400021568	TCP	TF
PGSC0003DMG400021576	NAC	TF
PGSC0003DMG400021583	B3	TF
PGSC0003DMG400021599	MYB-related	TF
PGSC0003DMG400021643	LIM	TF
PGSC0003DMG400021654	MYB	TF
PGSC0003DMG400021657	ARID	TR
PGSC0003DMG400021700	Others	TR
PGSC0003DMG400021717	bHLH	TF
PGSC0003DMG400021725	C2H2	TF
PGSC0003DMG400021747	NF-YA	TF
PGSC0003DMG400021751	RWP-RK	TF
PGSC0003DMG400021771	ARID	TR
PGSC0003DMG400021802	GRAS	TF
PGSC0003DMG400021846	GRAS	TF
PGSC0003DMG400021847	GRAS	TF
PGSC0003DMG400021857	GARP-G2-like	TF
PGSC0003DMG400021895	WRKY	TF
PGSC0003DMG400021899	MADS-MIKC	TF
PGSC0003DMG400021902	SBP	TF
PGSC0003DMG400021969	AP2/ERF-ERF	TF
PGSC0003DMG400022011	HB-BELL	TF
PGSC0003DMG400022031	RWP-RK	TF
PGSC0003DMG400022043	bHLH	TF
PGSC0003DMG400022058	bHLH	TF
PGSC0003DMG400022063	WRKY	TF
PGSC0003DMG400022079	PHD	TR
PGSC0003DMG400022124	Others	TR
PGSC0003DMG400022134	NAC	TF
PGSC0003DMG400022143	WRKY	TF
PGSC0003DMG400022147	C2H2	TF
PGSC0003DMG400022172	NF-YB	TF
PGSC0003DMG400022185	C3H	TF
PGSC0003DMG400022187	GRAS	TF
PGSC0003DMG400022244	GRAS	TF
PGSC0003DMG400022260	TRAF	TR
PGSC0003DMG400022277	NF-YB	TF
PGSC0003DMG400022290	WRKY	TF
PGSC0003DMG400022302	SWI/SNF-BAF60b	TR
PGSC0003DMG400022305	AP2/ERF-ERF	TF
PGSC0003DMG400022345	Others	TR
PGSC0003DMG400022399	MYB	TF
PGSC0003DMG400022422	MYB-related	TF
PGSC0003DMG400022424	Jumonji	TR
PGSC0003DMG400022431	C2C2-Dof	TF
PGSC0003DMG400022454	LOB	TF
PGSC0003DMG400022460	MADS-M-type	TF
PGSC0003DMG400022462	MADS-M-type	TF
PGSC0003DMG400022464	MADS-M-type	TF
PGSC0003DMG400022465	MADS-M-type	TF
PGSC0003DMG400022468	GNAT	TR
PGSC0003DMG400022471	GeBP	TF
PGSC0003DMG400022540	SRS	TF
PGSC0003DMG400022549	TUB	TF
PGSC0003DMG400022578	bHLH	TF
PGSC0003DMG400022589	bZIP	TF
PGSC0003DMG400022606	Others	TR
PGSC0003DMG400022651	C3H	TF
PGSC0003DMG400022667	AP2/ERF-ERF	TF
PGSC0003DMG400022675	SNF2	TR
PGSC0003DMG400022680	NF-YB	TF
PGSC0003DMG400022689	MYB	TF
PGSC0003DMG400022695	AP2/ERF-AP2	TF
PGSC0003DMG400022706	bZIP	TF
PGSC0003DMG400022709	GRAS	TF
PGSC0003DMG400022736	HB-KNOX	TF
PGSC0003DMG400022738	TCP	TF
PGSC0003DMG400022748	MADS-MIKC	TF
PGSC0003DMG400022759	AP2/ERF-ERF	TF
PGSC0003DMG400022776	C2H2	TF
PGSC0003DMG400022777	C2H2	TF
PGSC0003DMG400022814	C2C2-Dof	TF
PGSC0003DMG400022817	VOZ	TF
PGSC0003DMG400022823	AP2/ERF-ERF	TF
PGSC0003DMG400022824	SBP	TF
PGSC0003DMG400022888	Tify	TF
PGSC0003DMG400022930	Whirly	TF
PGSC0003DMG400022931	bZIP	TF
PGSC0003DMG400022943	LIM	TF
PGSC0003DMG400022964	TCP	TF
PGSC0003DMG400022981	SET	TR
PGSC0003DMG400022983	Others	TR
PGSC0003DMG400022994	SET	TR
PGSC0003DMG400023056	bHLH	TF
PGSC0003DMG400023065	NF-YB	TF
PGSC0003DMG400023078	Alfin-like	TF
PGSC0003DMG400023099	WRKY	TF
PGSC0003DMG400023131	MYB-related	TF
PGSC0003DMG400023133	mTERF	TR
PGSC0003DMG400023147	CPP	TF
PGSC0003DMG400023191	SWI/SNF-BAF60b	TR
PGSC0003DMG400023196	WRKY	TF
PGSC0003DMG400023206	CSD	TF
PGSC0003DMG400023260	SBP	TF
PGSC0003DMG400023295	AP2/ERF-ERF	TF
PGSC0003DMG400023341	C2C2-GATA	TF
PGSC0003DMG400023345	B3-ARF	TF
PGSC0003DMG400023360	WRKY	TF
PGSC0003DMG400023395	OFP	TF
PGSC0003DMG400023402	Others	TR
PGSC0003DMG400023405	MYB	TF
PGSC0003DMG400023426	C2C2-Dof	TF
PGSC0003DMG400023434	C2C2-GATA	TF
PGSC0003DMG400023442	DDT	TR
PGSC0003DMG400023447	NAC	TF
PGSC0003DMG400023467	GARP-G2-like	TF
PGSC0003DMG400023479	SWI/SNF-SWI3	TR
PGSC0003DMG400023495	MYB	TF
PGSC0003DMG400023518	C2H2	TF
PGSC0003DMG400023534	GARP-ARR-B	TF
PGSC0003DMG400023547	C2H2	TF
PGSC0003DMG400023556	GRAS	TF
PGSC0003DMG400023577	bHLH	TF
PGSC0003DMG400023582	zf-HD	TF
PGSC0003DMG400023593	AP2/ERF-ERF	TF
PGSC0003DMG400023618	C2H2	TF
PGSC0003DMG400023619	AP2/ERF-ERF	TF
PGSC0003DMG400023674	GARP-G2-like	TF
PGSC0003DMG400023678	bZIP	TF
PGSC0003DMG400023684	C2H2	TF
PGSC0003DMG400023701	AP2/ERF-ERF	TF
PGSC0003DMG400023707	HB-HD-ZIP	TF
PGSC0003DMG400023710	C3H	TF
PGSC0003DMG400023717	AP2/ERF-ERF	TF
PGSC0003DMG400023719	C3H	TF
PGSC0003DMG400023729	MADS-MIKC	TF
PGSC0003DMG400023781	C2C2-GATA	TF
PGSC0003DMG400023839	Trihelix	TF
PGSC0003DMG400023852	bHLH	TF
PGSC0003DMG400023888	NAC	TF
PGSC0003DMG400023889	NAC	TF
PGSC0003DMG400023892	NAC	TF
PGSC0003DMG400023897	bZIP	TF
PGSC0003DMG400023939	LOB	TF
PGSC0003DMG400023950	SNF2	TR
PGSC0003DMG400024023	MADS-M-type	TF
PGSC0003DMG400024024	MADS-M-type	TF
PGSC0003DMG400024054	C3H	TF
PGSC0003DMG400024068	HB-HD-ZIP	TF
PGSC0003DMG400024072	MYB-related	TF
PGSC0003DMG400024089	IWS1	TR
PGSC0003DMG400024102	TUB	TF
PGSC0003DMG400024107	Trihelix	TF
PGSC0003DMG400024145	AP2/ERF-AP2	TF
PGSC0003DMG400024157	HB-HD-ZIP	TF
PGSC0003DMG400024171	C3H	TF
PGSC0003DMG400024217	GARP-ARR-B	TF
PGSC0003DMG400024254	TCP	TF
PGSC0003DMG400024267	HB-BELL	TF
PGSC0003DMG400024299	MYB	TF
PGSC0003DMG400024319	C2C2-GATA	TF
PGSC0003DMG400024320	B3-ARF	TF
PGSC0003DMG400024408	AP2/ERF-ERF	TF
PGSC0003DMG400024461	MYB-related	TF
PGSC0003DMG400024481	LIM	TF
PGSC0003DMG400024484	IWS1	TR
PGSC0003DMG400024523	bHLH	TF
PGSC0003DMG400024527	SBP	TF
PGSC0003DMG400024540	C2H2	TF
PGSC0003DMG400024541	C2H2	TF
PGSC0003DMG400024550	C2H2	TF
PGSC0003DMG400024554	bHLH	TF
PGSC0003DMG400024572	MYB-related	TF
PGSC0003DMG400024578	Others	TR
PGSC0003DMG400024606	AP2/ERF-ERF	TF
PGSC0003DMG400024625	MADS-MIKC	TF
PGSC0003DMG400024626	MADS-MIKC	TF
PGSC0003DMG400024632	TCP	TF
PGSC0003DMG400024700	C2H2	TF
PGSC0003DMG400024731	PHD	TR
PGSC0003DMG400024745	NF-YB	TF
PGSC0003DMG400024781	GRAS	TF
PGSC0003DMG400024783	C2C2-GATA	TF
PGSC0003DMG400024799	MADS-M-type	TF
PGSC0003DMG400024801	C3H	TF
PGSC0003DMG400024822	MYB	TF
PGSC0003DMG400024853	GRAS	TF
PGSC0003DMG400024878	SWI/SNF-BAF60b	TR
PGSC0003DMG400024880	SWI/SNF-BAF60b	TR
PGSC0003DMG400024881	SWI/SNF-BAF60b	TR
PGSC0003DMG400024902	MADS-M-type	TF
PGSC0003DMG400024916	MADS-M-type	TF
PGSC0003DMG400024918	Tify	TF
PGSC0003DMG400024928	TCP	TF
PGSC0003DMG400024936	LOB	TF
PGSC0003DMG400024937	GRAS	TF
PGSC0003DMG400024961	WRKY	TF
PGSC0003DMG400024964	GNAT	TR
PGSC0003DMG400024983	MYB	TF
PGSC0003DMG400025024	Others	TR
PGSC0003DMG400025031	NAC	TF
PGSC0003DMG400025060	NAC	TF
PGSC0003DMG400025061	NAC	TF
PGSC0003DMG400025062	NAC	TF
PGSC0003DMG400025097	GNAT	TR
PGSC0003DMG400025129	C2C2-Dof	TF
PGSC0003DMG400025138	C2H2	TF
PGSC0003DMG400025151	AP2/ERF-ERF	TF
PGSC0003DMG400025221	TAZ	TR
PGSC0003DMG400025263	bHLH	TF
PGSC0003DMG400025279	MADS-M-type	TF
PGSC0003DMG400025282	AP2/ERF-ERF	TF
PGSC0003DMG400025303	MYB	TF
PGSC0003DMG400025304	HMG	TR
PGSC0003DMG400025342	HB-HD-ZIP	TF
PGSC0003DMG400025355	Whirly	TF
PGSC0003DMG400025358	HB-WOX	TF
PGSC0003DMG400025372	C2C2-Dof	TF
PGSC0003DMG400025384	LOB	TF
PGSC0003DMG400025390	AP2/ERF-AP2	TF
PGSC0003DMG400025400	LOB	TF
PGSC0003DMG400025414	C2C2-CO-like	TF
PGSC0003DMG400025459	C3H	TF
PGSC0003DMG400025479	AP2/ERF-AP2	TF
PGSC0003DMG400025481	WRKY	TF
PGSC0003DMG400025505	NAC	TF
PGSC0003DMG400025515	C3H	TF
PGSC0003DMG400025525	MADS-MIKC	TF
PGSC0003DMG400025582	AP2/ERF-ERF	TF
PGSC0003DMG400025612	MYB	TF
PGSC0003DMG400025614	HB-HD-ZIP	TF
PGSC0003DMG400025632	MYB-related	TF
PGSC0003DMG400025720	MYB	TF
PGSC0003DMG400025752	LOB	TF
PGSC0003DMG400025760	HB-PHD	TF
PGSC0003DMG400025780	bHLH	TF
PGSC0003DMG400025781	bHLH	TF
PGSC0003DMG400025782	bHLH	TF
PGSC0003DMG400025783	bHLH	TF
PGSC0003DMG400025790	B3	TF
PGSC0003DMG400025791	B3	TF
PGSC0003DMG400025792	B3	TF
PGSC0003DMG400025797	AP2/ERF-ERF	TF
PGSC0003DMG400025800	SWI/SNF-BAF60b	TR
PGSC0003DMG400025801	GARP-G2-like	TF
PGSC0003DMG400025852	SWI/SNF-BAF60b	TR
PGSC0003DMG400025889	bZIP	TF
PGSC0003DMG400025969	C2C2-YABBY	TF
PGSC0003DMG400025973	GRAS	TF
PGSC0003DMG400025976	bHLH	TF
PGSC0003DMG400025981	SNF2	TR
PGSC0003DMG400025984	HB-HD-ZIP	TF
PGSC0003DMG400025989	AP2/ERF-ERF	TF
PGSC0003DMG400025991	AP2/ERF-ERF	TF
PGSC0003DMG400026020	C2H2	TF
PGSC0003DMG400026021	C2H2	TF
PGSC0003DMG400026025	C2C2-GATA	TF
PGSC0003DMG400026027	SBP	TF
PGSC0003DMG400026035	AP2/ERF-ERF	TF
PGSC0003DMG400026040	mTERF	TR
PGSC0003DMG400026046	AP2/ERF-ERF	TF
PGSC0003DMG400026048	AP2/ERF-ERF	TF
PGSC0003DMG400026049	AP2/ERF-ERF	TF
PGSC0003DMG400026070	GNAT	TR
PGSC0003DMG400026079	NAC	TF
PGSC0003DMG400026081	C2H2	TF
PGSC0003DMG400026085	DBP	TF
PGSC0003DMG400026089	Tify	TF
PGSC0003DMG400026105	TCP	TF
PGSC0003DMG400026128	GNAT	TR
PGSC0003DMG400026136	AP2/ERF-ERF	TF
PGSC0003DMG400026164	bHLH	TF
PGSC0003DMG400026168	bHLH	TF
PGSC0003DMG400026169	Others	TR
PGSC0003DMG400026176	MYB	TF
PGSC0003DMG400026181	Others	TR
PGSC0003DMG400026191	GRAS	TF
PGSC0003DMG400026193	GeBP	TF
PGSC0003DMG400026195	GeBP	TF
PGSC0003DMG400026196	GeBP	TF
PGSC0003DMG400026232	AP2/ERF-ERF	TF
PGSC0003DMG400026241	MYB-related	TF
PGSC0003DMG400026247	SET	TR
PGSC0003DMG400026248	C2C2-GATA	TF
PGSC0003DMG400026260	AP2/ERF-ERF	TF
PGSC0003DMG400026261	AP2/ERF-ERF	TF
PGSC0003DMG400026264	HB-HD-ZIP	TF
PGSC0003DMG400026301	GNAT	TR
PGSC0003DMG400026311	C2C2-CO-like	TF
PGSC0003DMG400026314	B3	TF
PGSC0003DMG400026332	NAC	TF
PGSC0003DMG400026357	NF-YB	TF
PGSC0003DMG400026442	MYB-related	TF
PGSC0003DMG400026460	HB-HD-ZIP	TF
PGSC0003DMG400026461	AP2/ERF-ERF	TF
PGSC0003DMG400026471	C3H	TF
PGSC0003DMG400026563	MADS-MIKC	TF
PGSC0003DMG400026568	TCP	TF
PGSC0003DMG400026578	C2C2-GATA	TF
PGSC0003DMG400026579	SET	TR
PGSC0003DMG400026582	MADS-M-type	TF
PGSC0003DMG400026587	GARP-ARR-B	TF
PGSC0003DMG400026626	TCP	TF
PGSC0003DMG400026628	MYB	TF
PGSC0003DMG400026643	GRAS	TF
PGSC0003DMG400026644	GARP-G2-like	TF
PGSC0003DMG400026690	Others	TR
PGSC0003DMG400026736	SBP	TF
PGSC0003DMG400026758	MYB	TF
PGSC0003DMG400026821	AP2/ERF-ERF	TF
PGSC0003DMG400026825	Tify	TF
PGSC0003DMG400026839	MED6	TR
PGSC0003DMG400026881	MADS-M-type	TF
PGSC0003DMG400026937	C3H	TF
PGSC0003DMG400026958	BBR-BPC	TF
PGSC0003DMG400026959	C2H2	TF
PGSC0003DMG400026962	HB-HD-ZIP	TF
PGSC0003DMG400027017	Others	TR
PGSC0003DMG400027030	HB-WOX	TF
PGSC0003DMG400027036	HSF	TF
PGSC0003DMG400027042	bHLH	TF
PGSC0003DMG400027077	MYB	TF
PGSC0003DMG400027078	LOB	TF
PGSC0003DMG400027089	C2C2-Dof	TF
PGSC0003DMG400027098	IWS1	TR
PGSC0003DMG400027103	OFP	TF
PGSC0003DMG400027117	AP2/ERF-ERF	TF
PGSC0003DMG400027126	MYB	TF
PGSC0003DMG400027131	LIM	TF
PGSC0003DMG400027151	SBP	TF
PGSC0003DMG400027157	MYB	TF
PGSC0003DMG400027160	GRAS	TF
PGSC0003DMG400027167	C2C2-GATA	TF
PGSC0003DMG400027176	C3H	TF
PGSC0003DMG400027190	MYB	TF
PGSC0003DMG400027192	Others	TR
PGSC0003DMG400027198	GRAS	TF
PGSC0003DMG400027202	MYB	TF
PGSC0003DMG400027208	WRKY	TF
PGSC0003DMG400027229	GARP-G2-like	TF
PGSC0003DMG400027236	B3	TF
PGSC0003DMG400027241	C2H2	TF
PGSC0003DMG400027264	C2C2-GATA	TF
PGSC0003DMG400027274	Others	TR
PGSC0003DMG400027275	Others	TR
PGSC0003DMG400027283	HSF	TF
PGSC0003DMG400027372	LOB	TF
PGSC0003DMG400027390	NF-YC	TF
PGSC0003DMG400027418	MYB	TF
PGSC0003DMG400027438	Trihelix	TF
PGSC0003DMG400027475	C2C2-CO-like	TF
PGSC0003DMG400027502	AP2/ERF-AP2	TF
PGSC0003DMG400027507	EIL	TF
PGSC0003DMG400027537	mTERF	TR
PGSC0003DMG400027538	mTERF	TR
PGSC0003DMG400027539	mTERF	TR
PGSC0003DMG400027540	mTERF	TR
PGSC0003DMG400027558	mTERF	TR
PGSC0003DMG400027559	mTERF	TR
PGSC0003DMG400027560	mTERF	TR
PGSC0003DMG400027562	bZIP	TF
PGSC0003DMG400027575	MYB	TF
PGSC0003DMG400027582	WRKY	TF
PGSC0003DMG400027597	Others	TR
PGSC0003DMG400027599	bZIP	TF
PGSC0003DMG400027610	GARP-G2-like	TF
PGSC0003DMG400027613	MADS-M-type	TF
PGSC0003DMG400027651	Others	TR
PGSC0003DMG400027663	LOB	TF
PGSC0003DMG400027718	LOB	TF
PGSC0003DMG400027725	bHLH	TF
PGSC0003DMG400027730	GNAT	TR
PGSC0003DMG400027761	GNAT	TR
PGSC0003DMG400027770	HB-HD-ZIP	TF
PGSC0003DMG400027794	MYB-related	TF
PGSC0003DMG400027795	C2H2	TF
PGSC0003DMG400027798	B3-ARF	TF
PGSC0003DMG400027820	BES1	TF
PGSC0003DMG400027849	BES1	TF
PGSC0003DMG400027855	NAC	TF
PGSC0003DMG400027886	MADS-M-type	TF
PGSC0003DMG400027902	C3H	TF
PGSC0003DMG400027904	AP2/ERF-AP2	TF
PGSC0003DMG400027959	bHLH	TF
PGSC0003DMG400027977	TRAF	TR
PGSC0003DMG400028038	C2H2	TF
PGSC0003DMG400028098	MYB-related	TF
PGSC0003DMG400028100	GARP-G2-like	TF
PGSC0003DMG400028119	MYB	TF
PGSC0003DMG400028121	bZIP	TF
PGSC0003DMG400028125	MYB	TF
PGSC0003DMG400028132	Jumonji	TR
PGSC0003DMG400028144	NF-YA	TF
PGSC0003DMG400028155	OFP	TF
PGSC0003DMG400028159	B3	TF
PGSC0003DMG400028164	GARP-G2-like	TF
PGSC0003DMG400028172	Trihelix	TF
PGSC0003DMG400028181	PHD	TR
PGSC0003DMG400028192	IWS1	TR
PGSC0003DMG400028259	GRF	TF
PGSC0003DMG400028275	C2H2	TF
PGSC0003DMG400028282	MYB	TF
PGSC0003DMG400028308	SBP	TF
PGSC0003DMG400028323	C2H2	TF
PGSC0003DMG400028335	WRKY	TF
PGSC0003DMG400028348	SET	TR
PGSC0003DMG400028358	MADS-MIKC	TF
PGSC0003DMG400028359	MADS-MIKC	TF
PGSC0003DMG400028360	C2C2-YABBY	TF
PGSC0003DMG400028381	WRKY	TF
PGSC0003DMG400028390	S1Fa-like	TF
PGSC0003DMG400028394	SET	TR
PGSC0003DMG400028416	HSF	TF
PGSC0003DMG400028442	MADS-MIKC	TF
PGSC0003DMG400028459	BES1	TF
PGSC0003DMG400028460	OFP	TF
PGSC0003DMG400028469	WRKY	TF
PGSC0003DMG400028498	C2H2	TF
PGSC0003DMG400028500	AP2/ERF-ERF	TF
PGSC0003DMG400028520	WRKY	TF
PGSC0003DMG400028578	bHLH	TF
PGSC0003DMG400028633	WRKY	TF
PGSC0003DMG400028638	MADS-M-type	TF
PGSC0003DMG400028656	PHD	TR
PGSC0003DMG400028657	bHLH	TF
PGSC0003DMG400028662	NAC	TF
PGSC0003DMG400028694	Others	TR
PGSC0003DMG400028700	AP2/ERF-ERF	TF
PGSC0003DMG400028740	HB-other	TF
PGSC0003DMG400028779	NAC	TF
PGSC0003DMG400028800	Tify	TF
PGSC0003DMG400028818	C2C2-CO-like	TF
PGSC0003DMG400028826	B3-ARF	TF
PGSC0003DMG400028830	GARP-G2-like	TF
PGSC0003DMG400028852	ARID	TR
PGSC0003DMG400028853	AP2/ERF-ERF	TF
PGSC0003DMG400028896	MYB-related	TF
PGSC0003DMG400028913	AP2/ERF-ERF	TF
PGSC0003DMG400028949	MYB	TF
PGSC0003DMG400029024	C2H2	TF
PGSC0003DMG400029080	LOB	TF
PGSC0003DMG400029106	NF-YC	TF
PGSC0003DMG400029118	bZIP	TF
PGSC0003DMG400029144	C2C2-GATA	TF
PGSC0003DMG400029147	MADS-M-type	TF
PGSC0003DMG400029162	SBP	TF
PGSC0003DMG400029191	C2C2-Dof	TF
PGSC0003DMG400029207	WRKY	TF
PGSC0003DMG400029221	Others	TR
PGSC0003DMG400029237	Tify	TF
PGSC0003DMG400029251	SET	TR
PGSC0003DMG400029253	Others	TR
PGSC0003DMG400029310	mTERF	TR
PGSC0003DMG400029327	ARID	TR
PGSC0003DMG400029339	AUX/IAA	TR
PGSC0003DMG400029365	C2C2-CO-like	TF
PGSC0003DMG400029371	WRKY	TF
PGSC0003DMG400029384	GRF	TF
PGSC0003DMG400029424	C3H	TF
PGSC0003DMG400029426	DBB	TF
PGSC0003DMG400029440	GARP-G2-like	TF
PGSC0003DMG400029463	Others	TR
PGSC0003DMG400029466	PLATZ	TF
PGSC0003DMG400029483	C2H2	TF
PGSC0003DMG400029514	GARP-ARR-B	TF
PGSC0003DMG400029542	Others	TR
PGSC0003DMG400029593	NAC	TF
PGSC0003DMG400029599	SNF2	TR
PGSC0003DMG400029634	bHLH	TF
PGSC0003DMG400029643	RWP-RK	TF
PGSC0003DMG400029649	Jumonji	TR
PGSC0003DMG400029708	C2C2-Dof	TF
PGSC0003DMG400029713	AP2/ERF-ERF	TF
PGSC0003DMG400029718	HSF	TF
PGSC0003DMG400029720	C2C2-LSD	TF
PGSC0003DMG400029729	C2C2-Dof	TF
PGSC0003DMG400029741	NAC	TF
PGSC0003DMG400029747	Trihelix	TF
PGSC0003DMG400029755	TUB	TF
PGSC0003DMG400029773	MBF1	TR
PGSC0003DMG400029774	bZIP	TF
PGSC0003DMG400029779	WRKY	TF
PGSC0003DMG400029815	WRKY	TF
PGSC0003DMG400029834	TRAF	TR
PGSC0003DMG400029839	Others	TR
PGSC0003DMG400029852	Others	TR
PGSC0003DMG400029853	bHLH	TF
PGSC0003DMG400029855	bHLH	TF
PGSC0003DMG400029908	EIL	TF
PGSC0003DMG400029914	HB-HD-ZIP	TF
PGSC0003DMG400029921	GRAS	TF
PGSC0003DMG400029946	HB-BELL	TF
PGSC0003DMG400030023	Trihelix	TF
PGSC0003DMG400030032	GARP-G2-like	TF
PGSC0003DMG400030053	MADS-M-type	TF
PGSC0003DMG400030055	C2H2	TF
PGSC0003DMG400030077	SET	TR
PGSC0003DMG400030228	AP2/ERF-ERF	TF
PGSC0003DMG400030246	Trihelix	TF
PGSC0003DMG400030271	C2H2	TF
PGSC0003DMG400030311	C2H2	TF
PGSC0003DMG400030316	HB-WOX	TF
PGSC0003DMG400030328	GARP-G2-like	TF
PGSC0003DMG400030348	MYB	TF
PGSC0003DMG400030361	C3H	TF
PGSC0003DMG400030371	bZIP	TF
PGSC0003DMG400030384	OFP	TF
PGSC0003DMG400030385	MYB-related	TF
PGSC0003DMG400030389	GARP-G2-like	TF
PGSC0003DMG400030397	MYB-related	TF
PGSC0003DMG400030406	C2C2-Dof	TF
PGSC0003DMG400030456	LOB	TF
PGSC0003DMG400030461	LOB	TF
PGSC0003DMG400030468	GRAS	TF
PGSC0003DMG400030472	AP2/ERF-ERF	TF
PGSC0003DMG400030494	HB-HD-ZIP	TF
PGSC0003DMG400030548	MYB	TF
PGSC0003DMG400030567	C3H	TF
PGSC0003DMG400030591	C3H	TF
PGSC0003DMG400030616	bHLH	TF
PGSC0003DMG400030622	bHLH	TF
PGSC0003DMG400030623	bHLH	TF
PGSC0003DMG400030650	bHLH	TF
PGSC0003DMG400030694	DBP	TF
PGSC0003DMG400030728	PLATZ	TF
PGSC0003DMG400030737	HB-KNOX	TF
PGSC0003DMG400030758	C3H	TF
PGSC0003DMG400030781	AP2/ERF-ERF	TF
PGSC0003DMG400030785	SNF2	TR
PGSC0003DMG400030803	C2H2	TF
PGSC0003DMG400030831	GeBP	TF
PGSC0003DMG400030837	HB-HD-ZIP	TF
PGSC0003DMG400030881	GRF	TF
PGSC0003DMG400030896	AUX/IAA	TR
PGSC0003DMG400030904	C2C2-YABBY	TF
PGSC0003DMG400030913	MYB	TF
PGSC0003DMG400030946	bZIP	TF
PGSC0003DMG400030952	SNF2	TR
PGSC0003DMG400030955	PHD	TR
PGSC0003DMG400030958	DBB	TF
PGSC0003DMG400030961	HB-BELL	TF
PGSC0003DMG400030969	SRS	TF
PGSC0003DMG400030986	NF-YB	TF
PGSC0003DMG400031023	B3	TF
PGSC0003DMG400031024	B3	TF
PGSC0003DMG400031044	MYB	TF
PGSC0003DMG400031049	C2H2	TF
PGSC0003DMG400031054	NAC	TF
PGSC0003DMG400031071	NAC	TF
PGSC0003DMG400031072	NAC	TF
PGSC0003DMG400031117	C2H2	TF
PGSC0003DMG400031140	WRKY	TF
PGSC0003DMG400031146	NAC	TF
PGSC0003DMG400031147	NAC	TF
PGSC0003DMG400031149	NAC	TF
PGSC0003DMG400031175	WRKY	TF
PGSC0003DMG400031247	HB-other	TF
PGSC0003DMG400031256	zf-HD	TF
PGSC0003DMG400031266	NAC	TF
PGSC0003DMG400031288	ARID	TR
PGSC0003DMG400031294	AP2/ERF-ERF	TF
PGSC0003DMG400031299	GARP-G2-like	TF
PGSC0003DMG400031305	SET	TR
PGSC0003DMG400031306	SET	TR
PGSC0003DMG400031307	SET	TR
PGSC0003DMG400031314	bHLH	TF
PGSC0003DMG400031317	MYB	TF
PGSC0003DMG400031337	mTERF	TR
PGSC0003DMG400031374	C3H	TF
PGSC0003DMG400031382	Trihelix	TF
PGSC0003DMG400031415	mTERF	TR
PGSC0003DMG400031419	Trihelix	TF
PGSC0003DMG400031425	C2H2	TF
PGSC0003DMG400031490	HB-HD-ZIP	TF
PGSC0003DMG400031753	NAC	TF
PGSC0003DMG400031757	VOZ	TF
PGSC0003DMG400031761	C2H2	TF
PGSC0003DMG400031769	B3-ARF	TF
PGSC0003DMG400031777	HB-other	TF
PGSC0003DMG400031795	AP2/ERF-ERF	TF
PGSC0003DMG400031828	C2C2-GATA	TF
PGSC0003DMG400032119	Tify	TF
PGSC0003DMG400032257	CPP	TF
PGSC0003DMG400032271	GNAT	TR
PGSC0003DMG400032272	GNAT	TR
PGSC0003DMG400032273	GNAT	TR
PGSC0003DMG400032276	OFP	TF
PGSC0003DMG400032552	NF-YB	TF
PGSC0003DMG400032555	NAC	TF
PGSC0003DMG400032793	HSF	TF
PGSC0003DMG400032815	SNF2	TR
PGSC0003DMG400032817	SBP	TF
PGSC0003DMG400032829	C3H	TF
PGSC0003DMG400033030	MYB-related	TF
PGSC0003DMG400033043	MYB	TF
PGSC0003DMG400033046	C2C2-Dof	TF
PGSC0003DMG400033047	NAC	TF
PGSC0003DMG400033048	Pseudo ARR-B	TR
PGSC0003DMG400033056	LIM	TF
PGSC0003DMG400033078	TCP	TF
PGSC0003DMG400033087	bHLH	TF
PGSC0003DMG400033092	MADS-M-type	TF
PGSC0003DMG400033177	WRKY	TF
PGSC0003DMG400033570	MADS-MIKC	TF
PGSC0003DMG400033576	C2C2-GATA	TF
PGSC0003DMG400033614	HRT	TF
PGSC0003DMG400033659	SNF2	TR
PGSC0003DMG400033694	zf-HD	TF
PGSC0003DMG400033876	bZIP	TF
PGSC0003DMG400033884	WRKY	TF
PGSC0003DMG400033889	GNAT	TR
PGSC0003DMG400033904	MYB-related	TF
PGSC0003DMG400034096	SET	TR
PGSC0003DMG400034101	AP2/ERF-ERF	TF
PGSC0003DMG400034306	NF-YB	TF
PGSC0003DMG400034310	SBP	TF
PGSC0003DMG400034322	C2H2	TF
PGSC0003DMG400034376	C2H2	TF
PGSC0003DMG400034428	HSF	TF
PGSC0003DMG400034476	WRKY	TF
PGSC0003DMG400034490	zf-HD	TF
PGSC0003DMG400034516	MYB-related	TF
PGSC0003DMG400034528	GNAT	TR
PGSC0003DMG400034534	Others	TR
PGSC0003DMG400034577	MYB	TF
PGSC0003DMG400034583	AP2/ERF-ERF	TF
PGSC0003DMG400034608	MADS-M-type	TF
PGSC0003DMG400034640	MYB-related	TF
PGSC0003DMG400034673	C2H2	TF
PGSC0003DMG400034709	GARP-G2-like	TF
PGSC0003DMG400034739	AP2/ERF-ERF	TF
PGSC0003DMG400034745	SBP	TF
PGSC0003DMG400034759	B3	TF
PGSC0003DMG400034827	MADS-M-type	TF
PGSC0003DMG400034877	SNF2	TR
PGSC0003DMG400035004	C2H2	TF
PGSC0003DMG400035052	Others	TR
PGSC0003DMG400035130	bZIP	TF
PGSC0003DMG400035134	GeBP	TF
PGSC0003DMG400035140	MADS-M-type	TF
PGSC0003DMG400035173	B3	TF
PGSC0003DMG400035221	MADS-M-type	TF
PGSC0003DMG400035247	MADS-M-type	TF
PGSC0003DMG400035342	B3	TF
PGSC0003DMG400035388	B3	TF
PGSC0003DMG400035400	MYB	TF
PGSC0003DMG400035432	GARP-G2-like	TF
PGSC0003DMG400035463	MADS-M-type	TF
PGSC0003DMG400035474	mTERF	TR
PGSC0003DMG400035476	MADS-M-type	TF
PGSC0003DMG400035501	MADS-M-type	TF
PGSC0003DMG400035515	SNF2	TR
PGSC0003DMG400035564	SNF2	TR
PGSC0003DMG400035602	Others	TR
PGSC0003DMG400035606	HB-HD-ZIP	TF
[truncated: 1,695 more rows]
