# Supplementary material for: Transcriptome analysis of genes involved in the pathogenesis mechanism of potato virus Y in potato cultivar YouJin
Source: Front Microbiol. 2024 Mar 6;15:1353814. doi: 10.3389/fmicb.2024.1353814 (PMC10951100; doi:10.3389/fmicb.2024.1353814)
Supplement: Supplementary file 6 [file Table_6.XLSX]

## Sheet: TableS6
#ID	gene_name	FDR	log2FC	regulated	GO_annotation	KEGG_annotation	KEGG_pathway_annotation	Pfam_annotation	Swiss_Prot_annotation	eggNOG_class	eggNOG_class_annotation	NR_annotation	GO_second_level_annotation
PGSC0003DMG400008309	Chlorophyll a/b binding protein	6.11e-08	-2.06383	down	Cellular Component: photosystem I (GO:0009522);; Cellular Component: photosystem II (GO:0009523);; Cellular Component: chloroplast thylakoid membrane (GO:0009535);; Biological Process: photosynthesis, light harvesting (GO:0009765);; Cellular Component: integral component of membrane (GO:0016021);; Molecular Function: chlorophyll binding (GO:0016168);; Biological Process: protein-chromophore linka…	K08912|1.5e-152|sot:102589865|K08912 light-harvesting complex II chlorophyll a/b binding protein 1 | (RefSeq) chlorophyll a-b binding protein 1B, chloroplastic-like	Photosynthesis - antenna proteins (ko00196)	Chlorophyll A-B binding protein	Chlorophyll a-b binding protein 1B, chloroplastic OS=Solanum lycopersicum OX=4081 GN=CAB1B PE=3 SV=1	O	Posttranslational modification, protein turnover, chaperones	PREDICTED: chlorophyll a-b binding protein 1B, chloroplastic-like [Solanum tuberosum]	cellular component: intracellular (GO:0005622);; cellular component: protein-containing complex (GO:0032991);; cellular component: cellular anatomical entity (GO:0110165);; biological process: metabolic process (GO:0008152);; biological process: cellular process (GO:0009987);; molecular function: binding (GO:0005488)
PGSC0003DMG401013418	Chlorophyll a-b binding protein 3C, chloroplastic	4.79e-05	-1.33207	down	Cellular Component: photosystem I (GO:0009522);; Cellular Component: photosystem II (GO:0009523);; Cellular Component: chloroplast thylakoid membrane (GO:0009535);; Biological Process: photosynthesis, light harvesting (GO:0009765);; Cellular Component: integral component of membrane (GO:0016021);; Molecular Function: chlorophyll binding (GO:0016168);; Biological Process: protein-chromophore linka…	K08912|3.3e-68|nau:109220953|K08912 light-harvesting complex II chlorophyll a/b binding protein 1 | (RefSeq) chlorophyll a-b binding protein 40, chloroplastic	Photosynthesis - antenna proteins (ko00196)	Chlorophyll A-B binding protein	Chlorophyll a-b binding protein 3C, chloroplastic OS=Solanum lycopersicum OX=4081 GN=CAB3C PE=3 SV=1	O	Posttranslational modification, protein turnover, chaperones	chlorophyll a-b binding protein 3C, chloroplastic [Solanum lycopersicum]	cellular component: intracellular (GO:0005622);; cellular component: protein-containing complex (GO:0032991);; cellular component: cellular anatomical entity (GO:0110165);; biological process: metabolic process (GO:0008152);; biological process: cellular process (GO:0009987);; molecular function: binding (GO:0005488)
PGSC0003DMG400020154	Photosystem I reaction center subunit IV A isoform 2	1.83e-08	-1.10079	down	Cellular Component: photosystem I reaction center (GO:0009538);; Biological Process: photosynthesis (GO:0015979);;	K02693|7.9e-38|sot:102579876|K02693 photosystem I subunit IV | (RefSeq) photosystem I reaction center subunit IV A, chloroplastic	Photosynthesis (ko00195)	Photosystem I reaction centre subunit IV / PsaE	Photosystem I reaction center subunit IV A, chloroplastic OS=Nicotiana sylvestris OX=4096 GN=PSAEA PE=1 SV=1	R	General function prediction only	hypothetical protein EJD97_016662 [Solanum chilense]	cellular component: protein-containing complex (GO:0032991);; cellular component: cellular anatomical entity (GO:0110165);; biological process: metabolic process (GO:0008152);; biological process: cellular process (GO:0009987)
PGSC0003DMG400019248	Chlorophyll a-b binding protein 13, chloroplastic	1.4e-07	-1.18407	down	Cellular Component: photosystem I (GO:0009522);; Cellular Component: photosystem II (GO:0009523);; Cellular Component: chloroplast thylakoid membrane (GO:0009535);; Biological Process: photosynthesis, light harvesting (GO:0009765);; Cellular Component: integral component of membrane (GO:0016021);; Molecular Function: chlorophyll binding (GO:0016168);; Biological Process: protein-chromophore linka…	K08914|7.9e-154|sly:101268123|K08914 light-harvesting complex II chlorophyll a/b binding protein 3 | (RefSeq) chlorophyll a-b binding protein 13, chloroplastic-like	Photosynthesis - antenna proteins (ko00196)	Chlorophyll A-B binding protein	Chlorophyll a-b binding protein 13, chloroplastic OS=Solanum lycopersicum OX=4081 GN=CAB13 PE=1 SV=1	R	General function prediction only	chlorophyll a-b binding protein 13, chloroplastic-like [Solanum lycopersicum]	cellular component: intracellular (GO:0005622);; cellular component: protein-containing complex (GO:0032991);; cellular component: cellular anatomical entity (GO:0110165);; biological process: metabolic process (GO:0008152);; biological process: cellular process (GO:0009987);; molecular function: binding (GO:0005488)
PGSC0003DMG400013461	Chlorophyll a-b binding protein 3C, chloroplastic	1.88e-07	-1.42845	down	Cellular Component: photosystem I (GO:0009522);; Cellular Component: photosystem II (GO:0009523);; Cellular Component: chloroplast thylakoid membrane (GO:0009535);; Biological Process: photosynthesis, light harvesting (GO:0009765);; Cellular Component: integral component of membrane (GO:0016021);; Molecular Function: chlorophyll binding (GO:0016168);; Biological Process: protein-chromophore linka…	K08912|2.2e-90|sly:108491835|K08912 light-harvesting complex II chlorophyll a/b binding protein 1 | (RefSeq) Cab-3C; chlorophyll a-b binding protein 3C, chloroplastic	Photosynthesis - antenna proteins (ko00196)	Chlorophyll A-B binding protein	Chlorophyll a-b binding protein 3C, chloroplastic OS=Solanum lycopersicum OX=4081 GN=CAB3C PE=3 SV=1	O	Posttranslational modification, protein turnover, chaperones	PREDICTED: chlorophyll a-b binding protein 1C, chloroplastic [Solanum tuberosum]	cellular component: intracellular (GO:0005622);; cellular component: protein-containing complex (GO:0032991);; cellular component: cellular anatomical entity (GO:0110165);; biological process: metabolic process (GO:0008152);; biological process: cellular process (GO:0009987);; molecular function: binding (GO:0005488)
PGSC0003DMG400020505	Photosystem I reaction center subunit X psaK	2.61e-07	-1.04419	down	Cellular Component: photosystem I (GO:0009522);; Biological Process: photosynthesis (GO:0015979);;	K02698|3.1e-66|sot:102602341|K02698 photosystem I subunit X | (RefSeq) photosystem I reaction center subunit psaK, chloroplastic	Photosynthesis (ko00195)	Photosystem I psaG / psaK	Photosystem I reaction center subunit psaK, chloroplastic OS=Arabidopsis thaliana OX=3702 GN=PSAK PE=2 SV=2	R	General function prediction only	PREDICTED: photosystem I reaction center subunit psaK, chloroplastic isoform X1 [Solanum tuberosum]	cellular component: intracellular (GO:0005622);; cellular component: protein-containing complex (GO:0032991);; cellular component: cellular anatomical entity (GO:0110165);; biological process: metabolic process (GO:0008152);; biological process: cellular process (GO:0009987)
PGSC0003DMG400008301	Chlorophyll a/b binding protein	3.4e-08	-1.16567	down	Cellular Component: photosystem I (GO:0009522);; Cellular Component: photosystem II (GO:0009523);; Cellular Component: chloroplast thylakoid membrane (GO:0009535);; Biological Process: photosynthesis, light harvesting (GO:0009765);; Cellular Component: integral component of membrane (GO:0016021);; Molecular Function: chlorophyll binding (GO:0016168);; Biological Process: protein-chromophore linka…	K08912|3.8e-148|sot:102596765|K08912 light-harvesting complex II chlorophyll a/b binding protein 1 | (RefSeq) chlorophyll a-b binding protein 1B, chloroplastic-like	Photosynthesis - antenna proteins (ko00196)	Chlorophyll A-B binding protein	Chlorophyll a-b binding protein 1B, chloroplastic OS=Solanum lycopersicum OX=4081 GN=CAB1B PE=3 SV=1	O	Posttranslational modification, protein turnover, chaperones	PREDICTED: chlorophyll a-b binding protein 1B, chloroplastic-like [Solanum tuberosum]	cellular component: intracellular (GO:0005622);; cellular component: protein-containing complex (GO:0032991);; cellular component: cellular anatomical entity (GO:0110165);; biological process: metabolic process (GO:0008152);; biological process: cellular process (GO:0009987);; molecular function: binding (GO:0005488)
PGSC0003DMG400042498	Chlorophyll a/b binding protein	3.63e-05	-1.68431	down	Cellular Component: photosystem I (GO:0009522);; Cellular Component: photosystem II (GO:0009523);; Cellular Component: chloroplast thylakoid membrane (GO:0009535);; Biological Process: photosynthesis, light harvesting (GO:0009765);; Cellular Component: integral component of membrane (GO:0016021);; Molecular Function: chlorophyll binding (GO:0016168);; Biological Process: protein-chromophore linka…	K08912|8.8e-153|sot:102589532|K08912 light-harvesting complex II chlorophyll a/b binding protein 1 | (RefSeq) chlorophyll a-b binding protein 1C, chloroplastic-like	Photosynthesis - antenna proteins (ko00196)	Chlorophyll A-B binding protein	Chlorophyll a-b binding protein 1B, chloroplastic OS=Solanum lycopersicum OX=4081 GN=CAB1B PE=3 SV=1	O	Posttranslational modification, protein turnover, chaperones	PREDICTED: chlorophyll a-b binding protein 1C, chloroplastic-like [Solanum tuberosum]	cellular component: intracellular (GO:0005622);; cellular component: protein-containing complex (GO:0032991);; cellular component: cellular anatomical entity (GO:0110165);; biological process: metabolic process (GO:0008152);; biological process: cellular process (GO:0009987);; molecular function: binding (GO:0005488)
PGSC0003DMG400013413	Chlorophyll a/b-binding protein PS II-Type I	8.14e-08	-1.29529	down	Cellular Component: photosystem I (GO:0009522);; Cellular Component: photosystem II (GO:0009523);; Cellular Component: chloroplast thylakoid membrane (GO:0009535);; Biological Process: photosynthesis, light harvesting (GO:0009765);; Cellular Component: integral component of membrane (GO:0016021);; Molecular Function: chlorophyll binding (GO:0016168);; Biological Process: protein-chromophore linka…	K08912|1.6e-95|sot:102605888|K08912 light-harvesting complex II chlorophyll a/b binding protein 1 | (RefSeq) chlorophyll a-b binding protein 3C, chloroplastic-like	Photosynthesis - antenna proteins (ko00196)	Chlorophyll A-B binding protein	Chlorophyll a-b binding protein 3C, chloroplastic OS=Solanum lycopersicum OX=4081 GN=CAB3C PE=3 SV=1	O	Posttranslational modification, protein turnover, chaperones	chlorophyll a-b binding protein 3C-like [Solanum tuberosum]	cellular component: intracellular (GO:0005622);; cellular component: protein-containing complex (GO:0032991);; cellular component: cellular anatomical entity (GO:0110165);; biological process: metabolic process (GO:0008152);; biological process: cellular process (GO:0009987);; molecular function: binding (GO:0005488)
PGSC0003DMG400007787	Chlorophyll a-b binding protein 8, chloroplastic	4.62e-08	-1.58895	down	Cellular Component: photosystem I (GO:0009522);; Cellular Component: photosystem II (GO:0009523);; Cellular Component: chloroplast thylakoid membrane (GO:0009535);; Biological Process: photosynthesis, light harvesting (GO:0009765);; Cellular Component: integral component of membrane (GO:0016021);; Molecular Function: chlorophyll binding (GO:0016168);; Biological Process: protein-chromophore linka…	K08909|6.1e-157|sot:102589781|K08909 light-harvesting complex I chlorophyll a/b binding protein 3 | (RefSeq) chlorophyll a-b binding protein 8, chloroplastic-like	Photosynthesis - antenna proteins (ko00196)	Chlorophyll A-B binding protein	Chlorophyll a-b binding protein 8, chloroplastic OS=Solanum lycopersicum OX=4081 GN=CAB8 PE=3 SV=1	R	General function prediction only	PREDICTED: chlorophyll a-b binding protein 8, chloroplastic-like [Solanum tuberosum]	cellular component: intracellular (GO:0005622);; cellular component: protein-containing complex (GO:0032991);; cellular component: cellular anatomical entity (GO:0110165);; biological process: metabolic process (GO:0008152);; biological process: cellular process (GO:0009987);; molecular function: binding (GO:0005488)
PGSC0003DMG400013411	Chlorophyll a-b binding protein 3C, chloroplastic	1.82e-07	-1.14382	down	Cellular Component: photosystem I (GO:0009522);; Cellular Component: photosystem II (GO:0009523);; Cellular Component: chloroplast thylakoid membrane (GO:0009535);; Biological Process: photosynthesis, light harvesting (GO:0009765);; Cellular Component: integral component of membrane (GO:0016021);; Molecular Function: chlorophyll binding (GO:0016168);; Biological Process: protein-chromophore linka…	K08912|1.8e-150|sly:108491835|K08912 light-harvesting complex II chlorophyll a/b binding protein 1 | (RefSeq) Cab-3C; chlorophyll a-b binding protein 3C, chloroplastic	Photosynthesis - antenna proteins (ko00196)	Chlorophyll A-B binding protein	Chlorophyll a-b binding protein 3C, chloroplastic OS=Solanum lycopersicum OX=4081 GN=CAB3C PE=3 SV=1	O	Posttranslational modification, protein turnover, chaperones	PREDICTED: chlorophyll a-b binding protein 3C, chloroplastic-like [Solanum tuberosum]	cellular component: intracellular (GO:0005622);; cellular component: protein-containing complex (GO:0032991);; cellular component: cellular anatomical entity (GO:0110165);; biological process: metabolic process (GO:0008152);; biological process: cellular process (GO:0009987);; molecular function: binding (GO:0005488)
PGSC0003DMG400020141	Photosystem II reaction center W protein, chloroplastic	1.37e-07	-1.14639	down	Cellular Component: chloroplast (GO:0009507);; Cellular Component: photosystem II (GO:0009523);; Biological Process: photosynthesis (GO:0015979);; Cellular Component: integral component of membrane (GO:0016021);;	K02721|5.7e-68|sot:102590010|K02721 photosystem II PsbW protein | (RefSeq) photosystem II reaction center W protein, chloroplastic-like	Photosynthesis (ko00195)	Photosystem II reaction centre W protein (PsbW)	Photosystem II reaction center W protein, chloroplastic OS=Arabidopsis thaliana OX=3702 GN=PSBW PE=1 SV=2	R	General function prediction only	PREDICTED: photosystem II reaction center W protein, chloroplastic-like [Solanum tuberosum]	cellular component: intracellular (GO:0005622);; cellular component: cellular anatomical entity (GO:0110165);; cellular component: protein-containing complex (GO:0032991);; biological process: metabolic process (GO:0008152);; biological process: cellular process (GO:0009987)
PGSC0003DMG400000326	Ultraviolet-B-repressible protein	2.38e-11	-1.32399	down	Cellular Component: photosystem II (GO:0009523);; Biological Process: photosynthesis (GO:0015979);; Cellular Component: integral component of membrane (GO:0016021);;	K22048|1.7e-18|csv:101209209|K22048 mechanosensitive ion channel protein 4/5/6/7/8/9/10 | (RefSeq) mechanosensitive ion channel protein 10	--	Photosystem II reaction centre X protein (PsbX)	--	S	Function unknown	PREDICTED: uncharacterized protein LOC102596015 [Solanum tuberosum]	cellular component: intracellular (GO:0005622);; cellular component: protein-containing complex (GO:0032991);; cellular component: cellular anatomical entity (GO:0110165);; biological process: metabolic process (GO:0008152);; biological process: cellular process (GO:0009987)
PGSC0003DMG400008297	Chlorophyll a-b binding protein 1B, chloroplastic	7.56e-07	-1.12156	down	Cellular Component: photosystem I (GO:0009522);; Cellular Component: photosystem II (GO:0009523);; Cellular Component: chloroplast thylakoid membrane (GO:0009535);; Biological Process: photosynthesis, light harvesting (GO:0009765);; Cellular Component: integral component of membrane (GO:0016021);; Molecular Function: chlorophyll binding (GO:0016168);; Biological Process: protein-chromophore linka…	K08912|2.2e-90|sly:101264784|K08912 light-harvesting complex II chlorophyll a/b binding protein 1 | (RefSeq) CAB1B; chlorophyll a-b binding protein 1B, chloroplastic	Photosynthesis - antenna proteins (ko00196)	Chlorophyll A-B binding protein	Chlorophyll a-b binding protein 1B, chloroplastic OS=Solanum lycopersicum OX=4081 GN=CAB1B PE=3 SV=1	O	Posttranslational modification, protein turnover, chaperones	chlorophyll a/b-binding protein Cab-1A [Solanum lycopersicum]	cellular component: intracellular (GO:0005622);; cellular component: protein-containing complex (GO:0032991);; cellular component: cellular anatomical entity (GO:0110165);; biological process: metabolic process (GO:0008152);; biological process: cellular process (GO:0009987);; molecular function: binding (GO:0005488)
PGSC0003DMG400000327	Ultraviolet-B-repressible protein	4.23e-06	-1.24441	down	Cellular Component: photosystem II (GO:0009523);; Biological Process: photosynthesis (GO:0015979);; Cellular Component: integral component of membrane (GO:0016021);;	K22048|2.0e-19|csv:101209209|K22048 mechanosensitive ion channel protein 4/5/6/7/8/9/10 | (RefSeq) mechanosensitive ion channel protein 10	--	Photosystem II reaction centre X protein (PsbX)	--	S	Function unknown	PREDICTED: uncharacterized protein LOC102595674 [Solanum tuberosum]	cellular component: intracellular (GO:0005622);; cellular component: protein-containing complex (GO:0032991);; cellular component: cellular anatomical entity (GO:0110165);; biological process: metabolic process (GO:0008152);; biological process: cellular process (GO:0009987)
PGSC0003DMG400013416	Chlorophyll a-b binding protein 3C, chloroplastic	8.26e-08	-1.92909	down	Cellular Component: photosystem I (GO:0009522);; Cellular Component: photosystem II (GO:0009523);; Cellular Component: chloroplast thylakoid membrane (GO:0009535);; Biological Process: photosynthesis, light harvesting (GO:0009765);; Cellular Component: integral component of membrane (GO:0016021);; Molecular Function: chlorophyll binding (GO:0016168);; Biological Process: protein-chromophore linka…	K08912|2.2e-151|sot:102604990|K08912 light-harvesting complex II chlorophyll a/b binding protein 1 | (RefSeq) chlorophyll a-b binding protein 3C, chloroplastic-like	Photosynthesis - antenna proteins (ko00196)	Chlorophyll A-B binding protein	Chlorophyll a-b binding protein 3C, chloroplastic OS=Solanum lycopersicum OX=4081 GN=CAB3C PE=3 SV=1	O	Posttranslational modification, protein turnover, chaperones	PREDICTED: chlorophyll a-b binding protein 3C, chloroplastic-like [Solanum tuberosum]	cellular component: intracellular (GO:0005622);; cellular component: protein-containing complex (GO:0032991);; cellular component: cellular anatomical entity (GO:0110165);; biological process: metabolic process (GO:0008152);; biological process: cellular process (GO:0009987);; molecular function: binding (GO:0005488)
PGSC0003DMG400012591	Chlorophyll a-b binding protein CP24 10A, chloroplastic	1.89e-05	-1.06228	down	Cellular Component: photosystem I (GO:0009522);; Cellular Component: photosystem II (GO:0009523);; Cellular Component: chloroplast thylakoid membrane (GO:0009535);; Biological Process: photosynthesis, light harvesting (GO:0009765);; Cellular Component: integral component of membrane (GO:0016021);; Molecular Function: chlorophyll binding (GO:0016168);; Biological Process: protein-chromophore linka…	K08917|3.5e-146|sot:102586836|K08917 light-harvesting complex II chlorophyll a/b binding protein 6 | (RefSeq) chlorophyll a-b binding protein CP24 10A, chloroplastic	Photosynthesis - antenna proteins (ko00196)	Chlorophyll A-B binding protein	Chlorophyll a-b binding protein CP24 10A, chloroplastic OS=Solanum lycopersicum OX=4081 GN=CAP10A PE=3 SV=1	R	General function prediction only	PREDICTED: chlorophyll a-b binding protein CP24 10A, chloroplastic [Solanum tuberosum]	cellular component: intracellular (GO:0005622);; cellular component: protein-containing complex (GO:0032991);; cellular component: cellular anatomical entity (GO:0110165);; biological process: metabolic process (GO:0008152);; biological process: cellular process (GO:0009987);; molecular function: binding (GO:0005488)
PGSC0003DMG400016695	Chlorophyll a-b binding protein 50, chloroplastic	3.11e-07	-1.64177	down	Cellular Component: photosystem I (GO:0009522);; Cellular Component: photosystem II (GO:0009523);; Cellular Component: chloroplast thylakoid membrane (GO:0009535);; Biological Process: photosynthesis, light harvesting (GO:0009765);; Cellular Component: integral component of membrane (GO:0016021);; Molecular Function: chlorophyll binding (GO:0016168);; Biological Process: protein-chromophore linka…	K08912|1.6e-154|sot:102586241|K08912 light-harvesting complex II chlorophyll a/b binding protein 1 | (RefSeq) chlorophyll a-b binding protein 40, chloroplastic	Photosynthesis - antenna proteins (ko00196)	Chlorophyll A-B binding protein	Chlorophyll a-b binding protein 50, chloroplastic OS=Nicotiana tabacum OX=4097 GN=CAB50 PE=2 SV=1	O	Posttranslational modification, protein turnover, chaperones	PREDICTED: chlorophyll a-b binding protein 40, chloroplastic [Solanum tuberosum]	cellular component: intracellular (GO:0005622);; cellular component: protein-containing complex (GO:0032991);; cellular component: cellular anatomical entity (GO:0110165);; biological process: metabolic process (GO:0008152);; biological process: cellular process (GO:0009987);; molecular function: binding (GO:0005488)
PGSC0003DMG400013414	Chlorophyll a-b binding protein 3C, chloroplastic	5.79e-09	-2.5212	down	Cellular Component: photosystem I (GO:0009522);; Cellular Component: photosystem II (GO:0009523);; Cellular Component: chloroplast thylakoid membrane (GO:0009535);; Biological Process: photosynthesis, light harvesting (GO:0009765);; Cellular Component: integral component of membrane (GO:0016021);; Molecular Function: chlorophyll binding (GO:0016168);; Biological Process: protein-chromophore linka…	K08912|8.9e-153|sot:102605888|K08912 light-harvesting complex II chlorophyll a/b binding protein 1 | (RefSeq) chlorophyll a-b binding protein 3C, chloroplastic-like	Photosynthesis - antenna proteins (ko00196)	Chlorophyll A-B binding protein	Chlorophyll a-b binding protein 3C, chloroplastic OS=Solanum lycopersicum OX=4081 GN=CAB3C PE=3 SV=1	O	Posttranslational modification, protein turnover, chaperones	PREDICTED: chlorophyll a-b binding protein 3C, chloroplastic-like [Solanum tuberosum]	cellular component: intracellular (GO:0005622);; cellular component: protein-containing complex (GO:0032991);; cellular component: cellular anatomical entity (GO:0110165);; biological process: metabolic process (GO:0008152);; biological process: cellular process (GO:0009987);; molecular function: binding (GO:0005488)
PGSC0003DMG400008564	Chlorophyll a-b binding protein 13, chloroplastic	2.88e-07	-1.36287	down	Cellular Component: photosystem I (GO:0009522);; Cellular Component: photosystem II (GO:0009523);; Cellular Component: chloroplast thylakoid membrane (GO:0009535);; Biological Process: photosynthesis, light harvesting (GO:0009765);; Cellular Component: integral component of membrane (GO:0016021);; Molecular Function: chlorophyll binding (GO:0016168);; Biological Process: protein-chromophore linka…	K08914|1.6e-154|sot:102586284|K08914 light-harvesting complex II chlorophyll a/b binding protein 3 | (RefSeq) chlorophyll a-b binding protein 13, chloroplastic	Photosynthesis - antenna proteins (ko00196)	Chlorophyll A-B binding protein	Chlorophyll a-b binding protein 13, chloroplastic OS=Solanum lycopersicum OX=4081 GN=CAB13 PE=1 SV=1	R	General function prediction only	PREDICTED: chlorophyll a-b binding protein 13, chloroplastic [Solanum tuberosum]	cellular component: intracellular (GO:0005622);; cellular component: protein-containing complex (GO:0032991);; cellular component: cellular anatomical entity (GO:0110165);; biological process: metabolic process (GO:0008152);; biological process: cellular process (GO:0009987);; molecular function: binding (GO:0005488)
PGSC0003DMG400007375	Chlorophyll a/b-binding protein PS II-Type I	5.74e-06	-1.05218	down	Cellular Component: photosystem I (GO:0009522);; Cellular Component: photosystem II (GO:0009523);; Cellular Component: chloroplast thylakoid membrane (GO:0009535);; Biological Process: photosynthesis, light harvesting (GO:0009765);; Cellular Component: integral component of membrane (GO:0016021);; Molecular Function: chlorophyll binding (GO:0016168);; Biological Process: protein-chromophore linka…	K08912|2.5e-157|soe:110775461|K08912 light-harvesting complex II chlorophyll a/b binding protein 1 | (RefSeq) uncharacterized protein LOC110775461	Photosynthesis - antenna proteins (ko00196)	Chlorophyll A-B binding protein	Chlorophyll a-b binding protein 3C, chloroplastic OS=Solanum lycopersicum OX=4081 GN=CAB3C PE=3 SV=1	O	Posttranslational modification, protein turnover, chaperones	Chlorophyll a-b binding protein 3C, chloroplastic [Capsicum annuum]	cellular component: intracellular (GO:0005622);; cellular component: protein-containing complex (GO:0032991);; cellular component: cellular anatomical entity (GO:0110165);; biological process: metabolic process (GO:0008152);; biological process: cellular process (GO:0009987);; molecular function: binding (GO:0005488)
PGSC0003DMG400013255	ERF transcription factor 5	5.86e-12	3.24873	up	Molecular Function: DNA binding (GO:0003677);; Molecular Function: DNA-binding transcription factor activity (GO:0003700);; Cellular Component: nucleus (GO:0005634);;	K14516|8.1e-94|sot:107061527|K14516 ethylene-responsive transcription factor 1 | (RefSeq) ethylene-responsive transcription factor 1B-like	MAPK signaling pathway - plant (ko04016);; Plant hormone signal transduction (ko04075)	AP2 domain	Ethylene-responsive transcription factor 1B OS=Arabidopsis thaliana OX=3702 GN=ERF1B PE=1 SV=2	K	Transcription	PREDICTED: ethylene-responsive transcription factor 1B-like [Solanum tuberosum]	molecular function: binding (GO:0005488);; molecular function: transcription regulator activity (GO:0140110);; cellular component: intracellular (GO:0005622);; cellular component: cellular anatomical entity (GO:0110165)
PGSC0003DMG400013415	Chlorophyll a-b binding protein 3C, chloroplastic	4.34e-06	-1.93181	down	Cellular Component: photosystem I (GO:0009522);; Cellular Component: photosystem II (GO:0009523);; Cellular Component: chloroplast thylakoid membrane (GO:0009535);; Biological Process: photosynthesis, light harvesting (GO:0009765);; Cellular Component: integral component of membrane (GO:0016021);; Molecular Function: chlorophyll binding (GO:0016168);; Biological Process: protein-chromophore linka…	K08912|3.7e-151|sot:102605549|K08912 light-harvesting complex II chlorophyll a/b binding protein 1 | (RefSeq) chlorophyll a-b binding protein 3C, chloroplastic	Photosynthesis - antenna proteins (ko00196)	Chlorophyll A-B binding protein	Chlorophyll a-b binding protein 3C, chloroplastic OS=Solanum lycopersicum OX=4081 GN=CAB3C PE=3 SV=1	O	Posttranslational modification, protein turnover, chaperones	PREDICTED: chlorophyll a-b binding protein 3C, chloroplastic [Solanum tuberosum]	cellular component: intracellular (GO:0005622);; cellular component: protein-containing complex (GO:0032991);; cellular component: cellular anatomical entity (GO:0110165);; biological process: metabolic process (GO:0008152);; biological process: cellular process (GO:0009987);; molecular function: binding (GO:0005488)
PGSC0003DMG400008299	Chlorophyll a/b binding protein	1.27e-06	-2.05383	down	Cellular Component: photosystem I (GO:0009522);; Cellular Component: photosystem II (GO:0009523);; Cellular Component: chloroplast thylakoid membrane (GO:0009535);; Biological Process: photosynthesis, light harvesting (GO:0009765);; Cellular Component: integral component of membrane (GO:0016021);; Molecular Function: chlorophyll binding (GO:0016168);; Biological Process: protein-chromophore linka…	K08912|1.1e-150|sot:102594652|K08912 light-harvesting complex II chlorophyll a/b binding protein 1 | (RefSeq) Lhcb1-6; chlorophyll a-b binding protein 1C, chloroplastic-like	Photosynthesis - antenna proteins (ko00196)	Chlorophyll A-B binding protein	Chlorophyll a-b binding protein 1B, chloroplastic OS=Solanum lycopersicum OX=4081 GN=CAB1B PE=3 SV=1	O	Posttranslational modification, protein turnover, chaperones	PREDICTED: chlorophyll a-b binding protein 1C, chloroplastic-like [Solanum tuberosum]	cellular component: intracellular (GO:0005622);; cellular component: protein-containing complex (GO:0032991);; cellular component: cellular anatomical entity (GO:0110165);; biological process: metabolic process (GO:0008152);; biological process: cellular process (GO:0009987);; molecular function: binding (GO:0005488)
PGSC0003DMG400033084	Chlorophyll a/b-binding protein (cab-12)	3.28e-05	-1.61	down	Cellular Component: photosystem I (GO:0009522);; Cellular Component: photosystem II (GO:0009523);; Cellular Component: chloroplast thylakoid membrane (GO:0009535);; Biological Process: photosynthesis, light harvesting (GO:0009765);; Cellular Component: integral component of membrane (GO:0016021);; Molecular Function: chlorophyll binding (GO:0016168);; Biological Process: protein-chromophore linka…	K08910|7.8e-143|sot:102583646|K08910 light-harvesting complex I chlorophyll a/b binding protein 4 | (RefSeq) chlorophyll a-b binding protein 4, chloroplastic-like	Photosynthesis - antenna proteins (ko00196)	Chlorophyll A-B binding protein	Chlorophyll a-b binding protein 4, chloroplastic OS=Arabidopsis thaliana OX=3702 GN=LHCA4 PE=1 SV=1	R	General function prediction only	PREDICTED: chlorophyll a-b binding protein 4, chloroplastic-like [Solanum tuberosum]	cellular component: intracellular (GO:0005622);; cellular component: protein-containing complex (GO:0032991);; cellular component: cellular anatomical entity (GO:0110165);; biological process: metabolic process (GO:0008152);; biological process: cellular process (GO:0009987);; molecular function: binding (GO:0005488)
PGSC0003DMG400013417	Chlorophyll a-b binding protein 3C, chloroplastic	2.68e-05	-1.5139	down	Cellular Component: photosystem I (GO:0009522);; Cellular Component: photosystem II (GO:0009523);; Cellular Component: chloroplast thylakoid membrane (GO:0009535);; Biological Process: photosynthesis, light harvesting (GO:0009765);; Cellular Component: integral component of membrane (GO:0016021);; Molecular Function: chlorophyll binding (GO:0016168);; Biological Process: protein-chromophore linka…	K08912|4.3e-155|sot:102604320|K08912 light-harvesting complex II chlorophyll a/b binding protein 1 | (RefSeq) chlorophyll a-b binding protein 3C, chloroplastic-like	Photosynthesis - antenna proteins (ko00196)	Chlorophyll A-B binding protein	Chlorophyll a-b binding protein 3C, chloroplastic OS=Solanum lycopersicum OX=4081 GN=CAB3C PE=3 SV=1	O	Posttranslational modification, protein turnover, chaperones	PREDICTED: chlorophyll a-b binding protein 3C, chloroplastic-like [Solanum tuberosum]	cellular component: intracellular (GO:0005622);; cellular component: protein-containing complex (GO:0032991);; cellular component: cellular anatomical entity (GO:0110165);; biological process: metabolic process (GO:0008152);; biological process: cellular process (GO:0009987);; molecular function: binding (GO:0005488)
PGSC0003DMG400005310	Cytochrome b559 subunit alpha	0.00424434	-1.15006	down	Molecular Function: iron ion binding (GO:0005506);; Molecular Function: electron transfer activity (GO:0009055);; Cellular Component: chloroplast thylakoid membrane (GO:0009535);; Cellular Component: photosystem II reaction center (GO:0009539);; Biological Process: photosynthetic electron transport chain (GO:0009767);; Cellular Component: integral component of membrane (GO:0016021);; Molecular Fu…	K02707|3.7e-41|ath:ArthCp039|K02707 photosystem II cytochrome b559 subunit alpha | (RefSeq) psbE; photosystem II protein V	Photosynthesis (ko00195)	Lumenal portion of Cytochrome b559, alpha (gene psbE) subunit	Cytochrome b559 subunit alpha OS=Coffea arabica OX=13443 GN=psbE PE=3 SV=1	C	Energy production and conversion	photosystem II cytochrome b559 alpha subunit [Bixa orellana]	molecular function: binding (GO:0005488);; molecular function: catalytic activity (GO:0003824);; biological process: metabolic process (GO:0008152);; cellular component: intracellular (GO:0005622);; cellular component: cellular anatomical entity (GO:0110165);; cellular component: protein-containing complex (GO:0032991);; biological process: cellular process (GO:0009987)
PGSC0003DMG400008300	Chlorophyll a/b binding protein	1.32e-07	-1.78772	down	Cellular Component: photosystem I (GO:0009522);; Cellular Component: photosystem II (GO:0009523);; Cellular Component: chloroplast thylakoid membrane (GO:0009535);; Biological Process: photosynthesis, light harvesting (GO:0009765);; Cellular Component: integral component of membrane (GO:0016021);; Molecular Function: chlorophyll binding (GO:0016168);; Biological Process: protein-chromophore linka…	K08912|8.1e-151|sot:107058602|K08912 light-harvesting complex II chlorophyll a/b binding protein 1 | (RefSeq) chlorophyll a-b binding protein 1B, chloroplastic-like	Photosynthesis - antenna proteins (ko00196)	Chlorophyll A-B binding protein	Chlorophyll a-b binding protein 1B, chloroplastic OS=Solanum lycopersicum OX=4081 GN=CAB1B PE=3 SV=1	O	Posttranslational modification, protein turnover, chaperones	PREDICTED: chlorophyll a-b binding protein 1B, chloroplastic-like [Solanum tuberosum]	cellular component: intracellular (GO:0005622);; cellular component: protein-containing complex (GO:0032991);; cellular component: cellular anatomical entity (GO:0110165);; biological process: metabolic process (GO:0008152);; biological process: cellular process (GO:0009987);; molecular function: binding (GO:0005488)
PGSC0003DMG400000325	Ultraviolet-B-repressible protein	4.53e-10	-1.31041	down	Cellular Component: photosystem II (GO:0009523);; Biological Process: photosynthesis (GO:0015979);; Cellular Component: integral component of membrane (GO:0016021);;	K22048|6.1e-21|csv:101209209|K22048 mechanosensitive ion channel protein 4/5/6/7/8/9/10 | (RefSeq) mechanosensitive ion channel protein 10	--	Photosystem II reaction centre X protein (PsbX)	--	S	Function unknown	PREDICTED: uncharacterized protein LOC102596339 [Solanum tuberosum]	cellular component: intracellular (GO:0005622);; cellular component: protein-containing complex (GO:0032991);; cellular component: cellular anatomical entity (GO:0110165);; biological process: metabolic process (GO:0008152);; biological process: cellular process (GO:0009987)
PGSC0003DMG400013412	Chlorophyll a-b binding protein 3C	1.39e-07	-1.20464	down	Cellular Component: photosystem I (GO:0009522);; Cellular Component: photosystem II (GO:0009523);; Cellular Component: chloroplast thylakoid membrane (GO:0009535);; Biological Process: photosynthesis, light harvesting (GO:0009765);; Cellular Component: integral component of membrane (GO:0016021);; Molecular Function: chlorophyll binding (GO:0016168);; Biological Process: protein-chromophore linka…	K08912|5.7e-152|sot:102578242|K08912 light-harvesting complex II chlorophyll a/b binding protein 1 | (RefSeq) chlorophyll a-b binding protein 3C, chloroplastic-like	Photosynthesis - antenna proteins (ko00196)	Chlorophyll A-B binding protein	Chlorophyll a-b binding protein 3C, chloroplastic OS=Solanum lycopersicum OX=4081 GN=CAB3C PE=3 SV=1	O	Posttranslational modification, protein turnover, chaperones	PREDICTED: chlorophyll a-b binding protein 3C, chloroplastic-like [Solanum tuberosum]	cellular component: intracellular (GO:0005622);; cellular component: protein-containing complex (GO:0032991);; cellular component: cellular anatomical entity (GO:0110165);; biological process: metabolic process (GO:0008152);; biological process: cellular process (GO:0009987);; molecular function: binding (GO:0005488)
PGSC0003DMG400004301	Chlorophyll a,b binding protein type I	4.29e-06	-1.69583	down	Cellular Component: photosystem I (GO:0009522);; Cellular Component: photosystem II (GO:0009523);; Cellular Component: chloroplast thylakoid membrane (GO:0009535);; Biological Process: photosynthesis, light harvesting (GO:0009765);; Cellular Component: integral component of membrane (GO:0016021);; Molecular Function: chlorophyll binding (GO:0016168);; Biological Process: protein-chromophore linka…	K08913|7.2e-155|sot:102606321|K08913 light-harvesting complex II chlorophyll a/b binding protein 2 | (RefSeq) chlorophyll a-b binding protein 5, chloroplastic	Photosynthesis - antenna proteins (ko00196)	Chlorophyll A-B binding protein	Chlorophyll a-b binding protein 37, chloroplastic OS=Petunia sp. OX=4104 GN=CAB37 PE=3 SV=1	O	Posttranslational modification, protein turnover, chaperones	PREDICTED: chlorophyll a-b binding protein 5, chloroplastic [Solanum tuberosum]	cellular component: intracellular (GO:0005622);; cellular component: protein-containing complex (GO:0032991);; cellular component: cellular anatomical entity (GO:0110165);; biological process: metabolic process (GO:0008152);; biological process: cellular process (GO:0009987);; molecular function: binding (GO:0005488)
PGSC0003DMG400008298	Chlorophyll a/b binding protein	1.48e-10	-1.79224	down	Cellular Component: photosystem I (GO:0009522);; Cellular Component: photosystem II (GO:0009523);; Cellular Component: chloroplast thylakoid membrane (GO:0009535);; Biological Process: photosynthesis, light harvesting (GO:0009765);; Cellular Component: integral component of membrane (GO:0016021);; Molecular Function: chlorophyll binding (GO:0016168);; Biological Process: protein-chromophore linka…	K08912|2.0e-152|sot:102593779|K08912 light-harvesting complex II chlorophyll a/b binding protein 1 | (RefSeq) Lhcb1-2; chlorophyll a-b binding protein 1C, chloroplastic	Photosynthesis - antenna proteins (ko00196)	Chlorophyll A-B binding protein	Chlorophyll a-b binding protein 1B, chloroplastic OS=Solanum lycopersicum OX=4081 GN=CAB1B PE=3 SV=1	O	Posttranslational modification, protein turnover, chaperones	PREDICTED: chlorophyll a-b binding protein 1C, chloroplastic [Solanum tuberosum]	cellular component: intracellular (GO:0005622);; cellular component: protein-containing complex (GO:0032991);; cellular component: cellular anatomical entity (GO:0110165);; biological process: metabolic process (GO:0008152);; biological process: cellular process (GO:0009987);; molecular function: binding (GO:0005488)
Gene ID conversion
gene ID	UNIPROT ID
PGSC0003DMG400007375	M1ABI3_SOLTU
PGSC0003DMG400016695	M1BDZ8_SOLTU
PGSC0003DMG400007787	M1AD01_SOLTU
PGSC0003DMG400042498	M1DQW0_SOLTU
PGSC0003DMG400008301	M1AF19_SOLTU
PGSC0003DMG400008300	M1AF18_SOLTU
PGSC0003DMG400008309	M1AF38_SOLTU
PGSC0003DMG400004301	M0ZYW1_SOLTU
PGSC0003DMG400013255	M1B0S2_SOLTU
PGSC0003DMG400000327	M0ZHG4_SOLTU
PGSC0003DMG400000325	M0ZHG2_SOLTU
PGSC0003DMG400000326	M0ZHG3_SOLTU
PGSC0003DMG400008297	M1AF15_SOLTU
PGSC0003DMG400008298	Q41421_SOLTU
PGSC0003DMG400008299	M1AF17_SOLTU
PGSC0003DMG400005310	PSBE_SOLTU
PGSC0003DMG400020505	M1BU17_SOLTU
PGSC0003DMG400008564	M1AG46_SOLTU
PGSC0003DMG400019248	M1BNX7_SOLTU
PGSC0003DMG400012591	M1AY19_SOLTU
PGSC0003DMG400013461	M1B1N5_SOLTU
PGSC0003DMG400033084	M1D6L8_SOLTU
PGSC0003DMG400020141	M1BSE9_SOLTU
PGSC0003DMG400020154	M1BSH2_SOLTU
PGSC0003DMG401013418	M1B1H5_SOLTU
PGSC0003DMG400013417	M1B1H4_SOLTU
PGSC0003DMG400013411	M1B1G7_SOLTU
PGSC0003DMG400013412	M1B1G8_SOLTU
PGSC0003DMG400013413	M1B1G9_SOLTU
PGSC0003DMG400013414	M1B1H1_SOLTU
PGSC0003DMG400013415	M1B1H2_SOLTU
PGSC0003DMG400013416	M1B1H3_SOLTU
PGSC0003DMG400005310	M1A322_SOLTU
