# Supplementary material for: Transcriptome analysis of genes involved in the pathogenesis mechanism of potato virus Y in potato cultivar YouJin
Source: Front Microbiol. 2024 Mar 6;15:1353814. doi: 10.3389/fmicb.2024.1353814 (PMC10951100; doi:10.3389/fmicb.2024.1353814)
Supplement: Supplementary file 8 [file Table_8.XLSX]

## Sheet: Gene ID controls and annotation
Column1	Column2	Column3	Column4
From	To	Species	Gene Name
PGSC0003DMG400017990	M1BIZ3_SOLTU	Solanum tuberosum	probable WRKY transcription factor 41(LOC102606404)
PGSC0003DMG400026748	M1CJH3_SOLTU	Solanum tuberosum	Serine-threonine protein kinase, plant-type (M1CJH3_SOLTU)
PGSC0003DMG400018045	M1BJ59_SOLTU	Solanum tuberosum	receptor-like protein 12(LOC102582515)
PGSC0003DMG400024961	M1CC13_SOLTU	Solanum tuberosum	probable WRKY transcription factor 7(LOC102579359)
PGSC0003DMG400023639	M1C6E9_SOLTU	Solanum tuberosum	Serine-threonine protein kinase, plant-type (M1C6E9_SOLTU)
PGSC0003DMG400030292	M1CZ06_SOLTU	Solanum tuberosum	Protein kinase domain-containing protein (M1CZ06_SOLTU)
PGSC0003DMG400030291	M1CZ04_SOLTU	Solanum tuberosum	probable receptor-like protein kinase At1g67000(LOC102587903)
PGSC0003DMG400011523	M1ATP9_SOLTU	Solanum tuberosum	HJTR2GH1 protein (M1ATP9_SOLTU)
PGSC0003DMG400004164	M0ZYE4_SOLTU	Solanum tuberosum	Serine-threonine protein kinase, plant-type (M0ZYE4_SOLTU)
PGSC0003DMG401026043	M1CGH8_SOLTU	Solanum tuberosum	putative late blight resistance protein homolog R1B-14(LOC102593010)
PGSC0003DMG400010950	M1AR41_SOLTU	Solanum tuberosum	Serine-threonine protein kinase, plant-type (M1AR41_SOLTU)
PGSC0003DMG400032582	M1D630_SOLTU	Solanum tuberosum	HJTR2GH1 protein (M1D630_SOLTU)
PGSC0003DMG400016654	M1BDV2_SOLTU	Solanum tuberosum	probable LRR receptor-like serine/threonine-protein kinase IRK(LOC102580005)
PGSC0003DMG400014753	M1B6I6_SOLTU	Solanum tuberosum	M18S-3Ap (M1B6I6_SOLTU)
PGSC0003DMG400026231	M1CHB6_SOLTU	Solanum tuberosum	receptor-like protein 12(LOC102598994)
PGSC0003DMG402030580	M1D0D7_SOLTU	Solanum tuberosum	Receptor kinase (M1D0D7_SOLTU)
PGSC0003DMG400018452	M1BKU6_SOLTU	Solanum tuberosum	G-type lectin S-receptor-like serine/threonine-protein kinase RLK1(LOC102586183)
PGSC0003DMG400002947	M0ZTB6_SOLTU	Solanum tuberosum	probable disease resistance RPP8-like protein 2(LOC102580123)
PGSC0003DMG400017087	M1BFI5_SOLTU	Solanum tuberosum	putative late blight resistance protein homolog R1A-3(LOC102601389)
PGSC0003DMG400016433	M1BCX5_SOLTU	Solanum tuberosum	chitin elicitor receptor kinase 1-like(LOC102580181)
PGSC0003DMG401028902	M1CTK0_SOLTU	Solanum tuberosum	G-type lectin S-receptor-like serine/threonine-protein kinase At5g24080(LOC102578263)
PGSC0003DMG400005539	M1A3S1_SOLTU	Solanum tuberosum	Hcr2-0A (M1A3S1_SOLTU)
PGSC0003DMG400005538	M1A3S0_SOLTU	Solanum tuberosum	Hcr2-0A (M1A3S0_SOLTU)
PGSC0003DMG400029572	M1CW41_SOLTU	Solanum tuberosum	receptor-like protein 12(LOC102592256)
PGSC0003DMG400031485	M1D423_SOLTU	Solanum tuberosum	probable receptor-like protein kinase At1g67000(LOC102587279)
PGSC0003DMG400005388	M1A3B8_SOLTU	Solanum tuberosum	transcription factor BEE 1-like(LOC102581324)
PGSC0003DMG400005542	M1A3S4_SOLTU	Solanum tuberosum	Cf-2.2 (M1A3S4_SOLTU)
PGSC0003DMG401031196	M1D315_SOLTU	Solanum tuberosum	probable WRKY transcription factor 51(LOC107059027)
PGSC0003DMG400016424	M1BCW9_SOLTU	Solanum tuberosum	Hcr9-OR2A (M1BCW9_SOLTU)
PGSC0003DMG402020138	M1BSE5_SOLTU	Solanum tuberosum	3-ketoacyl-CoA synthase 20-like(LOC107061579)
PGSC0003DMG400015351	M1B8N0_SOLTU	Solanum tuberosum	M1B8N0_SOLTU
PGSC0003DMG402015976	M1BB60_SOLTU	Solanum tuberosum	probable LRR receptor-like serine/threonine-protein kinase At3g47570(LOC102588467)
PGSC0003DMG400019039	M1BN46_SOLTU	Solanum tuberosum	probable LRR receptor-like serine/threonine-protein kinase At3g47570(LOC107058150)
PGSC0003DMG400037662	M1DF79_SOLTU	Solanum tuberosum	M1DF79_SOLTU
PGSC0003DMG400012083	M1AVS7_SOLTU	Solanum tuberosum	Receptor kinase (M1AVS7_SOLTU)
PGSC0003DMG401006653	M1A8H2_SOLTU	Solanum tuberosum	receptor-like protein 12(LOC102582861)
PGSC0003DMG400010215	M1AN72_SOLTU(RCR3)	Solanum tuberosum	fruit bromelain-like(RCR3)
PGSC0003DMG400006087	M1A692_SOLTU	Solanum tuberosum	lysM domain receptor-like kinase 4(LOC102589502)
PGSC0003DMG400006086	M1A691_SOLTU	Solanum tuberosum	lysM domain receptor-like kinase 4(LOC102589174)
PGSC0003DMG400006086	M1A693_SOLTU	Solanum tuberosum	lysM domain receptor-like kinase 4(LOC102589174)
PGSC0003DMG400027586	M1CN01_SOLTU	Solanum tuberosum	probable LRR receptor-like serine/threonine-protein kinase At3g47570(LOC102581898)
PGSC0003DMG400030228	M1CYS6_SOLTU	Solanum tuberosum	DNA binding protein (M1CYS6_SOLTU)
PGSC0003DMG400013443	M1B1L5_SOLTU	Solanum tuberosum	3-ketoacyl-CoA synthase 11-like(LOC102594691)
PGSC0003DMG401018044	M1BJ57_SOLTU	Solanum tuberosum	M1BJ57_SOLTU
PGSC0003DMG400015348	M1B8M7_SOLTU	Solanum tuberosum	receptor-like protein 12(LOC102596595)
PGSC0003DMG402026747	M1CJH2_SOLTU	Solanum tuberosum	Serine-threonine protein kinase, plant-type (M1CJH2_SOLTU)
PGSC0003DMG400023921	M1C7J6_SOLTU	Solanum tuberosum	pathogenesis-related leaf protein 4-like(LOC102598474)
PGSC0003DMG400023004	M1C3Z5_SOLTU	Solanum tuberosum	somatic embryogenesis receptor kinase 1(LOC102581512)
PGSC0003DMG400021186	M1BWK8_SOLTU	Solanum tuberosum	probable receptor-like protein kinase At1g30570(LOC102598189)
PGSC0003DMG400019566	M1BQ53_SOLTU	Solanum tuberosum	Protein kinase domain-containing protein (M1BQ53_SOLTU)
PGSC0003DMG400021068	M1BW30_SOLTU	Solanum tuberosum	calmodulin-2/4-like(LOC102602946)
PGSC0003DMG400021068	CALM3_SOLTU(PCM3)	Solanum tuberosum	calmodulin-2/4-like(LOC102602946)
PGSC0003DMG400021067	M1BW29_SOLTU	Solanum tuberosum	Hcr9-Avr9-hir2 (M1BW29_SOLTU)
PGSC0003DMG401022784	M1C317_SOLTU	Solanum tuberosum	Resistance protein PSH-RGH6 (M1C317_SOLTU)
PGSC0003DMG400020898	M1BVK0_SOLTU	Solanum tuberosum	Protein kinase domain-containing protein (M1BVK0_SOLTU)
PGSC0003DMG400015081	M1B7N7_SOLTU	Solanum tuberosum	Serine-threonine protein kinase, plant-type (M1B7N7_SOLTU)
PGSC0003DMG400021469	M1BXQ5_SOLTU	Solanum tuberosum	probable disease resistance protein At1g12280(LOC102597097)
PGSC0003DMG400023922	M1C7J7_SOLTU	Solanum tuberosum	Cytoplasmic small heat shock protein class I (M1C7J7_SOLTU)
PGSC0003DMG400013736	M1B2Q1_SOLTU	Solanum tuberosum	disease resistance protein At4g27190-like(LOC102583217)
PGSC0003DMG400010223	M1AN79_SOLTU	Solanum tuberosum	zingipain-2-like(LOC102599011)
PGSC0003DMG400010224	M1AN80_SOLTU	Solanum tuberosum	zingipain-2-like(LOC102599335)
PGSC0003DMG402021049	M1BW15_SOLTU	Solanum tuberosum	Hcr9-OR2A (M1BW15_SOLTU)
PGSC0003DMG401017089	M1BFI7_SOLTU	Solanum tuberosum	NBS-LRR type resistance protein (M1BFI7_SOLTU)
PGSC0003DMG400024181	M1C8J7_SOLTU	Solanum tuberosum	3-ketoacyl-CoA synthase 5-like(LOC102606072)
PGSC0003DMG400014549	M1B5R9_SOLTU	Solanum tuberosum	3-ketoacyl-CoA synthase 6-like(LOC102579720)
PGSC0003DMG400008391	M1AFF6_SOLTU	Solanum tuberosum	DNA-binding protein 4 (M1AFF6_SOLTU)
PGSC0003DMG400021895	Q8H9D7_SOLTU(stWRKY)	Solanum tuberosum	probable WRKY transcription factor 75-like(LOC102583094)
PGSC0003DMG400017034	M1BFB4_SOLTU	Solanum tuberosum	Curculin-like (mannose-binding) lectin family protein / PAN domain-containing protein (M1BFB4_SOLTU)
PGSC0003DMG400025611	M1CEK5_SOLTU	Solanum tuberosum	uncharacterized LOC102597503(LOC102597503)
PGSC0003DMG400020846	M1BVE3_SOLTU	Solanum tuberosum	Serine-threonine protein kinase, plant-type (M1BVE3_SOLTU)
PGSC0003DMG400006655	M1A8H8_SOLTU	Solanum tuberosum	Cf-2.1 (M1A8H8_SOLTU)
PGSC0003DMG400028604	M1CSD8_SOLTU	Solanum tuberosum	serine/threonine-protein kinase CDL1(LOC102585340)
PGSC0003DMG400032785	M1D659_SOLTU	Solanum tuberosum	M1D659_SOLTU
PGSC0003DMG400009899	M1ALR4_SOLTU	Solanum tuberosum	serine/threonine-protein kinase BRI1-like 2(LOC102578493)
PGSC0003DMG400010351	M1ANR5_SOLTU	Solanum tuberosum	probable LRR receptor-like serine/threonine-protein kinase At3g47570(LOC102582261)
PGSC0003DMG400001252	M0ZL78_SOLTU	Solanum tuberosum	DNA-damage-repair/toleration protein DRT100-like(LOC102587730)
PGSC0003DMG400011209	M1ASB0_SOLTU	Solanum tuberosum	receptor-like protein 12(LOC102585901)
PGSC0003DMG400030009	M1CY02_SOLTU(LRR1)	Solanum tuberosum	somatic embryogenesis receptor kinase 2(LOC102578494)
PGSC0003DMG400019861	M1BRC8_SOLTU	Solanum tuberosum	transcription factor bHLH137-like(LOC102596080)
PGSC0003DMG401017656	M1BHS6_SOLTU	Solanum tuberosum	probable LRR receptor-like serine/threonine-protein kinase At5g48740(LOC102586519)
PGSC0003DMG400025600	M1CEJ5_SOLTU	Solanum tuberosum	Protein kinase domain-containing protein (M1CEJ5_SOLTU)
PGSC0003DMG400028435	M1CRJ5_SOLTU	Solanum tuberosum	Serine-threonine protein kinase, plant-type (M1CRJ5_SOLTU)
PGSC0003DMG401022600	M1C293_SOLTU	Solanum tuberosum	transcription factor BPE(LOC102587955)
PGSC0003DMG400020832	M1BVC9_SOLTU	Solanum tuberosum	LRR receptor-like serine/threonine-protein kinase FLS2(LOC102596813)
PGSC0003DMG400012821	M1AZ19_SOLTU	Solanum tuberosum	putative serine/threonine-protein kinase(LOC102603466)
PGSC0003DMG400010484	M1APB5_SOLTU	Solanum tuberosum	glycerophosphodiester phosphodiesterase protein kinase domain-containing GDPDL2-like(LOC102580954)
PGSC0003DMG402030531	M1D035_SOLTU	Solanum tuberosum	probable serine/threonine-protein kinase At1g18390(LOC102581941)
PGSC0003DMG400022063	M1BZU7_SOLTU	Solanum tuberosum	WRKY transcription factor 6-like(LOC102605761)
PGSC0003DMG400023612	M1C6A7_SOLTU	Solanum tuberosum	LRR receptor-like serine/threonine-protein kinase EFR(LOC107060522)
PGSC0003DMG400018024	M1BJ36_SOLTU	Solanum tuberosum	probable LRR receptor-like serine/threonine-protein kinase At3g47570(LOC102606425)
PGSC0003DMG400023457	M1C5K6_SOLTU	Solanum tuberosum	lysM domain receptor-like kinase 3(LOC102582283)
PGSC0003DMG400018028	M1BJ40_SOLTU	Solanum tuberosum	M1BJ40_SOLTU
PGSC0003DMG400010819	M1AQL5_SOLTU	Solanum tuberosum	3-ketoacyl-CoA synthase 1(LOC102603796)
PGSC0003DMG400019873	M1BRD9_SOLTU	Solanum tuberosum	lipase-like PAD4(LOC102579438)
PGSC0003DMG400005226	M1A2S7_SOLTU	Solanum tuberosum	receptor-like protein 12(LOC102604596)
PGSC0003DMG400030150	M1CYJ2_SOLTU	Solanum tuberosum	Serine-threonine protein kinase, plant-type (M1CYJ2_SOLTU)
PGSC0003DMG400002910	M0ZT59_SOLTU	Solanum tuberosum	Cf-2.1 (M0ZT59_SOLTU)
PGSC0003DMG400014060	M1B3R3_SOLTU	Solanum tuberosum	Receptor kinase (M1B3R3_SOLTU)
PGSC0003DMG400012316	M1AWU4_SOLTU	Solanum tuberosum	Respiratory burst oxidase homolog protein A (M1AWU4_SOLTU)
PGSC0003DMG401008349	M1AF85_SOLTU	Solanum tuberosum	Cc-nbs-lrr resistance protein (M1AF85_SOLTU)
PGSC0003DMG400013486	M1B1S4_SOLTU	Solanum tuberosum	uncharacterized LOC102594363(LOC102594363)
PGSC0003DMG400014577	M1B5W8_SOLTU	Solanum tuberosum	probable receptor-like protein kinase At1g67000(LOC102605277)
PGSC0003DMG400013884	M1B365_SOLTU	Solanum tuberosum	Protein kinase domain-containing protein (M1B365_SOLTU)
PGSC0003DMG400007090	M1AAB9_SOLTU	Solanum tuberosum	Receptor protein kinase (M1AAB9_SOLTU)
PGSC0003DMG400025481	M1CE46_SOLTU	Solanum tuberosum	probable WRKY transcription factor 15(LOC102588837)
PGSC0003DMG400014736	M1B6I2_SOLTU	Solanum tuberosum	probable inactive leucine-rich repeat receptor-like protein kinase At1g66830(LOC102592079)
PGSC0003DMG400014736	M1B6H4_SOLTU	Solanum tuberosum	probable inactive leucine-rich repeat receptor-like protein kinase At1g66830(LOC102592079)
PGSC0003DMG400020178	M1BSL9_SOLTU	Solanum tuberosum	probable LRR receptor-like serine/threonine-protein kinase At1g34110(LOC102603635)
PGSC0003DMG400020851	M1BVE8_SOLTU	Solanum tuberosum	Tospovirus resistance protein D (M1BVE8_SOLTU)
PGSC0003DMG400002885	M0ZT22_SOLTU	Solanum tuberosum	receptor-like protein 12(LOC107060163)
PGSC0003DMG400042629	M1DR60_SOLTU	Solanum tuberosum	Serine-threonine protein kinase, plant-type (M1DR60_SOLTU)
PGSC0003DMG400028617	M1CSF9_SOLTU	Solanum tuberosum	probable LRR receptor-like serine/threonine-protein kinase At1g53440(LOC102597840)
PGSC0003DMG400033884	M1D7L8_SOLTU	Solanum tuberosum	probable WRKY transcription factor 41(LOC102578409)
PGSC0003DMG400007385	M1ABJ9_SOLTU	Solanum tuberosum	probable disease resistance protein At4g27220(LOC102599763)
PGSC0003DMG400029314	M1CV20_SOLTU	Solanum tuberosum	putative inactive disease susceptibility protein LOV1(LOC102605823)
PGSC0003DMG400016129	M1BBM0_SOLTU	Solanum tuberosum	putative U-box domain-containing protein 50(LOC102583320)
PGSC0003DMG400024260	M1C8X2_SOLTU	Solanum tuberosum	putative receptor protein kinase ZmPK1(LOC102603792)
PGSC0003DMG400010701	M1AQ67_SOLTU	Solanum tuberosum	Kinase (M1AQ67_SOLTU)
PGSC0003DMG400027491	M1CMK1_SOLTU	Solanum tuberosum	pathogenesis-related protein PR-1(LOC102580826)
PGSC0003DMG400010700	M1AQ65_SOLTU	Solanum tuberosum	Hcr9-OR2A (M1AQ65_SOLTU)
ps:The yellow labeled sections indicate the key module genes and their annotations
